# Supplementary material for: Environmental Conditions Modulate the Transcriptomic Response of Both Caulobacter crescentus Morphotypes to Cu Stress
Source: Microorganisms. 2021 May 21;9(6):1116. doi: 10.3390/microorganisms9061116 (PMC8224329; doi:10.3390/microorganisms9061116)
Supplement: Supplementary file 1 [file microorganisms-09-01116-s001.zip]

Archive with 4 entries (2 files):
- microorganisms-1217387-supplementary/
- microorganisms-1217387-supplementary/supplementary data/
- microorganisms-1217387-supplementary/supplementary data/Supplementary_file.xlsx
- microorganisms-1217387-supplementary/supplementary data/Supplementary_materials.pdf
