# Supplementary material for: Environmental Conditions Modulate the Transcriptomic Response of Both Caulobacter crescentus Morphotypes to Cu Stress
Source: Microorganisms. 2021 May 21;9(6):1116. doi: 10.3390/microorganisms9061116 (PMC8224329; doi:10.3390/microorganisms9061116)
Supplement: Supplementary file 1 [file microorganisms-09-01116-s001.zip › microorganisms-1217387-supplementary/supplementary data/Supplementary_file.xlsx]

## Sheet: Overview and nomenclature
Sheet overview
Sheet 1	Overview of file contents and nomenclature of headers
Sheet 2	Differential gene expression of all studied contrasts, including log2 fold change, false discovery rate, and gene eggNOG classes
Sheet 3	List of detected transcription start sites and their coverage (before normalization)
Sheet 4	Overview of functional classification of differentially expressed gene annotations
Nomenclature
Experimental conditions are represented with shorthand notation, which is a combination of the following:
Medium	P	PYE
	M	M2G
Morphotype	ST	Stalked
	SW	Swarmer
Stress	Cu	Copper stressed
	CT	Control condition (no copper stress)
For example, the condition "MSTCT" represents stalked cells in M2G medium not undergoing copper stress,

## Sheet: Differential expression
GeneID	Start	End	Strand	logFC MSTCu-MSTCT	logFC MSWCu-MSWCT	logFC MSTCT-MSWCT	logFC MSTCu-MSWCu	logFC PSTCu-PSTCT	logFC PSWCu-PSWCT	logFC PSTCT-PSWCT	logFC PSTCu-PSWCu	logFC MSTCT-PSTCT	logFC MSTCu-PSTCu	logFC MSWCT-PSWCT	logFC MSWCu-PSWCu	FDR MSTCu-MSTCT	FDR MSWCu-MSWCT	FDR MSTCT-MSWCT	FDR MSTCu-MSWCu	FDR PSTCu-PSTCT	FDR PSWCu-PSWCT	FDR PSTCT-PSWCT	FDR PSTCu-PSWCu	FDR MSTCT-PSTCT	FDR MSTCu-PSTCu	FDR MSWCT-PSWCT	FDR MSWCu-PSWCu	COG class
CCNA_00001	202	1107	+	-0.270847	-0.303202	0.450536	0.482891	-0.0239107	-0.0358953	0.230194	0.242179	0.468799	0.221863	0.248457	-0.0188497	1	1	1	1	1	1	1	1	1	1	1	1	S
CCNA_00002	1104	1703	+	-0.238837	-0.290707	0.438402	0.490273	0.127756	-0.112697	0.3572	0.597653	0.381122	0.0145294	0.29992	0.121909	1	1	1	1	1	1	1	1	1	1	1	1	D
CCNA_00003	1700	2557	+	-0.00753606	-0.551294	0.479183	1.02294	-0.121646	-0.0452362	0.688837	0.612427	0.448187	0.562297	0.657841	0.151783	1	1	1	1	1	1	1	1	1	1	1	1	E
CCNA_00004	2559	3158	+	-0.233033	-0.792442	0.732667	1.29208	-0.0775373	0.212404	1.14226	0.852323	0.743058	0.587562	1.15265	0.147809	1	1	1	0.0430731	1	1	0.386756	1	1	1	0.466429	1	H
CCNA_00005	3190	3903	+	-0.859401	-0.502887	2.47459	2.11807	-0.226433	-0.136574	2.14793	2.05807	-0.580704	-1.21367	-0.907359	-1.27367	1	1	1.53052e-10	8.85645e-08	1	1	7.33981e-09	3.13974e-08	1	0.0933637	1	0.0991514	L
CCNA_00006	4022	4810	+	-1.57411	-0.74193	0.31363	-0.518546	-0.0865865	-0.170367	-0.0290147	0.0547658	-0.425777	-1.9133	-0.768422	-1.33998	6.96061e-06	1	1	1	1	1	1	1	1	3.95527e-09	1	0.00321309	#N/A
CCNA_00007	4960	5235	+	-1.24777	-1.2934	-0.211705	-0.166077	-0.0786612	-0.228795	0.213133	0.363267	-1.12771	-2.29682	-0.702872	-1.76747	0.301424	0.44851	1	1	1	1	1	1	0.909078	6.54373e-07	1	0.000923065	J
CCNA_00008	5636	7108	+	-2.12171	-1.04092	0.0194755	-1.06131	-0.204866	-0.26648	0.55719	0.618804	-1.44999	-3.36683	-0.912276	-1.68671	1.25762e-11	1	1	1	1	1	1	1	0.000149257	4.246e-17	1	2.15104e-07	L
CCNA_00009	7170	7790	-	0.387299	0.504025	0.276744	0.160018	0.641895	-0.00783989	-0.771434	-0.121699	0.475797	0.221201	-0.572382	-0.0605168	1	1	1	1	1	1	1	1	1	1	1	1	L
CCNA_00010	8165	10060	+	4.65377	0.570848	-2.84024	1.24269	0.465755	0.204454	-1.86044	-1.59914	-0.604536	3.58348	0.375258	0.741651	3.64536e-17	1	8.97119e-12	0.281246	1	1	3.86344e-06	0.000431316	1	2.93996e-14	1	1	O
CCNA_00011	10223	11380	+	4.39833	0.205494	-2.92416	1.26868	0.678517	0.295145	-1.28504	-0.901668	-0.98063	2.73919	0.658486	0.568835	6.11995e-16	1	2.57959e-11	0.27041	1	1	0.1144	1	1	2.492e-10	1	1	O
CCNA_00012	11467	14178	+	-0.0419663	-0.260801	1.5139	1.73273	-0.0365281	0.0324525	1.59301	1.52403	-0.715383	-0.720821	-0.636271	-0.929525	1	1	0.000101449	1.2638e-06	1	1	1.92831e-05	9.68696e-05	1	1	1	1	L
CCNA_00013	14199	17021	+	3.15351	1.1342	-0.930542	1.08876	0.145316	0.244919	-0.859798	-0.9594	0.0485939	3.05678	0.119338	1.00862	1.49694e-15	0.687508	1	0.962419	1	1	1	1	1	5.15559e-15	1	1	O
CCNA_00014	17018	17494	-	1.02239	-0.233988	-0.142162	1.11422	0.327058	0.231569	0.395492	0.490981	0.619383	1.31472	1.15704	0.691479	1	1	1	0.904548	1	1	1	1	1	0.0234768	0.614408	1	H
CCNA_00015	17491	18042	-	1.31704	-0.260779	-0.112474	1.46534	-0.0255725	0.0481814	0.390257	0.316503	0.639129	1.98174	1.14186	0.8329	0.0212472	1	1	0.00237038	1	1	1	1	1	8.85046e-08	0.62551	1	H
CCNA_00016	18043	18495	-	2.24769	-0.0606541	-0.678203	1.63014	0.381072	0.346386	-0.110665	-0.0759786	0.398223	2.26484	0.965761	0.558721	1.0791e-06	1	1	0.00493212	1	1	1	1	1	1.1623e-06	1	1	H
CCNA_00017	18492	18731	-	2.45663	0.679976	-0.623884	1.15277	-0.100695	0.0687095	-0.079512	-0.248917	-0.298455	2.25887	0.245917	0.857184	2.55266e-07	1	1	0.8921	1	1	1	1	1	2.04093e-06	1	1	H
CCNA_00018	18735	19784	-	2.45143	1.10606	-0.745746	0.599623	-0.143912	0.0190108	-0.27345	-0.436373	-0.364357	2.23099	0.107939	1.19499	4.50763e-11	1	1	1	1	1	1	1	1	8.55362e-10	1	0.192881	H
CCNA_00019	19815	20447	+	0.208521	0.563186	0.591919	0.237254	0.168054	-0.0961916	-0.122521	0.141725	1.07894	1.11941	0.364504	1.02388	1	1	1	1	1	1	1	1	1	0.554208	1	1	S
CCNA_00020	20444	20668	-	-0.285216	0.0718346	1.19169	0.834638	-0.178903	-0.0634278	-0.468818	-0.584293	1.26738	1.16107	-0.393125	-0.257862	1	1	0.403343	1	1	1	1	1	0.158842	0.30694	1	1	#N/A
CCNA_00021	20840	23032	-	2.70322	0.958943	-1.29879	0.445487	0.18279	0.0924754	-1.35012	-1.25981	0.836281	3.35671	0.784945	1.65141	8.06668e-13	1	0.0243193	1	1	1	0.00585382	0.0434863	1	2.48748e-15	1	1.70529e-05	C
CCNA_00022	23029	23559	-	2.03679	2.66968	-1.14454	-1.77742	0.0735956	0.176903	-1.61796	-1.72127	0.306374	2.26957	-0.167054	2.32572	1.79734e-07	3.5781e-10	0.569957	4.01348e-05	1	1	0.000262142	5.07463e-05	1	6.38575e-09	1	1.00987e-08	C
CCNA_00023	23742	24074	+	-0.169502	0.551116	0.76379	0.0431728	-0.0184295	0.0708333	-0.0344374	-0.1237	-0.624869	-0.775942	-1.4231	-0.942815	1	1	1	1	1	1	1	1	1	1	0.024802	1	#N/A
CCNA_00024	24091	24981	+	-0.0530672	0.0891736	0.770295	0.628054	0.129019	0.274727	0.366463	0.220755	0.137102	-0.0449838	-0.26673	-0.452283	1	1	1	1	1	1	1	1	1	1	1	1	H
CCNA_00025	24991	26643	-	-1.52626	-0.215708	1.06911	-0.241441	-0.0324321	-0.0765824	0.519385	0.563535	1.45702	-0.0368056	0.907296	0.768171	1.01725e-05	1	0.88113	1	1	1	1	1	0.000119249	1	1	1	G
CCNA_00026	26701	29403	-	-0.0792701	-0.93895	-1.77553	-0.915853	3.404	0.0770303	-0.150047	3.17692	1.10979	-2.37348	2.73527	1.71929	1	1	1.8955e-06	1	2.80824e-13	1	1	1.74312e-13	0.720558	1.53845e-10	2.98903e-11	2.06413e-05	T
CCNA_00027	29502	30191	-	0.573665	1.31025	-0.35266	-1.08924	4.17162	0.978723	1.68035	4.87325	-0.819835	-4.41779	1.21318	1.5447	1	0.322463	1	1	6.02765e-13	1	0.00459382	5.29425e-15	1	1.8945e-14	0.669896	0.0110995	S
CCNA_00028	30337	32658	-	1.84597	1.87378	1.37182	1.34401	4.63976	2.26182	3.94331	6.32125	-1.5319	-4.3257	1.03958	0.651539	0.00496553	0.0115425	0.336705	0.481279	1.53637e-10	0.0192415	3.43188e-09	2.51668e-14	0.0991001	1.00801e-10	1	1	P
CCNA_00029	32914	33546	+	0.0933655	0.407618	-0.107709	-0.421961	0.790981	0.167991	-0.0777834	0.545207	-0.838223	-1.53584	-0.808298	-0.568671	1	1	1	1	1	1	1	1	1	6.29611e-05	1	1	E
CCNA_00030	33595	34329	+	-0.330482	0.0692562	0.160397	-0.239342	0.490957	-0.177692	-0.0594198	0.609228	0.184202	-0.637237	-0.0356151	0.211333	1	1	1	1	1	1	1	1	1	1	1	1	J
CCNA_00031	34312	34698	-	2.50931	0.245702	-0.324432	1.93918	0.271654	0.120691	0.395543	0.546505	-0.114495	2.12316	0.605479	0.73049	1.50557e-09	1	1	5.54708e-06	1	1	1	1	1	1.51425e-07	1	1	S
CCNA_00032	34699	34941	-	2.49675	0.904355	-0.16369	1.4287	-0.0151971	-0.0494566	-0.255298	-0.221038	0.126278	2.63822	0.0346706	0.988482	1.14454e-06	1	1	0.129425	1	1	1	1	1	5.26138e-07	1	1	S
CCNA_00033	35824	37962	-	-1.54209	-0.567359	-0.104026	-1.07875	-0.00832408	-0.16583	0.831446	0.988952	-0.591097	-2.12486	0.344375	-0.0571537	9.78811e-05	1	1	1	1	1	1	1	1	1.40842e-09	1	1	J
CCNA_00034	38211	38480	-	-1.50294	-1.0959	0.221344	-0.185695	-0.0286474	-0.176833	1.26905	1.41723	-1.21995	-2.69424	-0.172244	-1.09131	0.000222045	1	1	1	1	1	0.0481021	0.00259712	0.139194	1.02215e-12	1	0.652345	J
CCNA_00035	38495	39427	-	-1.76371	-1.33518	-0.101849	-0.530384	0.0800734	-0.193157	0.708253	0.981483	-0.675598	-2.51938	0.134504	-1.00751	0.000316157	0.245927	1	1	1	1	1	1	1	1.68422e-08	1	1	J
CCNA_00036	39430	39879	-	-1.66791	-1.89184	-0.198989	0.0249402	-0.0611869	-0.12976	0.782609	0.851182	-1.05082	-2.65755	-0.0692267	-1.8313	2.48144e-05	1.51923e-06	1	1	1	1	1	1	1	6.87592e-12	1	2.04892e-06	J
CCNA_00037	39980	40768	-	0.123931	0.736269	0.640189	0.0278508	0.601213	-0.041947	-1.1776	-0.534437	1.08357	0.606288	-0.734216	0.044	1	1	1	1	1	1	0.203818	1	0.813658	1	1	1	Q
CCNA_00038	40828	41403	-	1.60035	0.971751	0.732747	1.36134	1.61132	0.125189	-1.66647	-0.180346	0.294647	0.283679	-2.10457	-1.25801	0.000204735	1	1	0.0317207	0.00209845	1	0.00010202	1	1	1	3.31022e-07	0.113379	#N/A
CCNA_00039	41403	41921	-	2.04801	1.30197	0.424867	1.17091	1.56758	0.157647	-1.85737	-0.447438	-0.508299	-0.0278664	-2.79054	-1.64621	6.10011e-06	0.472947	1	0.752792	0.0306256	1	6.2877e-05	1	1	1	1.22078e-08	0.0015018	#N/A
CCNA_00040	41960	42511	-	-0.581027	-0.0831905	1.12756	0.629721	-0.400807	-0.203557	0.49418	0.29693	0.617942	0.437721	-0.0154364	0.10493	1	1	0.932668	1	1	1	1	1	1	1	1	1	#N/A
CCNA_00041	42585	45614	-	-1.08399	-0.695073	0.169877	-0.219036	0.0308167	-0.116243	0.60314	0.7502	-0.858442	-1.97324	-0.425179	-1.00401	0.668545	1	1	1	1	1	1	1	1	9.35085e-09	1	1	J
CCNA_00042	45893	46543	-	0.317113	-0.34636	-0.0771161	0.586357	0.0768436	0.121555	0.89765	0.852939	-0.796454	-0.556185	0.178312	-0.289603	1	1	1	1	1	1	1	1	1	1	1	1	K
CCNA_00043	46622	48268	-	-1.26348	-0.761594	0.456821	-0.0450647	-0.154561	-0.192327	0.664356	0.702122	-0.267013	-1.37593	-0.0594782	-0.628745	0.0257632	1	1	1	1	1	1	1	1	0.00136798	1	1	K
CCNA_00044	48271	48846	-	-1.18355	-1.46536	0.381521	0.663337	-0.117713	-0.352364	0.371516	0.606167	-0.830088	-1.89592	-0.840093	-1.95309	0.192394	0.00233422	1	1	1	1	1	1	1	1.1429e-07	1	1.09737e-07	S
CCNA_00045	49105	49638	+	-1.78359	-1.1155	-0.174825	-0.842914	-0.196829	-0.167875	0.249391	0.220436	-0.673477	-2.26024	-0.249261	-1.19689	8.70968e-07	1	1	1	1	1	1	1	1	2.78358e-10	1	0.16827	C
CCNA_00046	49645	50031	-	-0.738532	-0.091653	0.703871	0.0569912	-0.208659	-0.197133	0.0589209	0.0473954	0.18046	-0.349414	-0.46449	-0.359009	1	1	1	1	1	1	1	1	1	1	1	1	S
CCNA_00047	50132	50812	-	-1.57428	-1.0179	0.309193	-0.247188	-0.152074	-0.0995403	0.579094	0.526561	0.089187	-1.33302	0.359088	-0.559267	8.59939e-05	1	1	1	1	1	1	1	1	0.00988402	1	1	S
CCNA_00048	50902	52125	-	-3.95183	0.113153	0.904527	-3.16046	0.066293	-0.0715514	-0.241087	-0.103243	1.1024	-2.91572	-0.0432127	0.141492	7.51227e-17	1	1	2.68492e-14	1	1	1	1	0.729899	1.56826e-13	1	1	H
CCNA_00049	52245	52679	-	-0.168979	-0.314779	0.471767	0.617567	0.18955	-0.124286	0.271338	0.585174	1.06299	0.704458	0.862558	0.672065	1	1	1	1	1	1	1	1	1	1	1	1	K
CCNA_00050	52707	54299	-	-0.31063	-0.395949	0.615469	0.700789	0.123201	0.0164309	1.00845	1.11522	0.718707	0.284876	1.11169	0.69931	1	1	1	1	1	1	1	0.49107	1	1	0.649473	1	M
CCNA_00051	54296	55222	-	-0.0314872	-0.309697	0.370202	0.648412	-0.0125915	-0.082737	0.844377	0.914523	0.121038	0.102142	0.595213	0.368253	1	1	1	1	1	1	1	1	1	1	1	1	P
CCNA_00052	55231	55686	-	-0.332292	-0.790551	-0.133317	0.324943	-0.00884753	-0.0447704	0.0636967	0.0996196	0.472706	0.149262	0.66972	-0.0760612	1	1	1	1	1	1	1	1	1	1	1	1	S
CCNA_00053	55724	56668	-	0.14638	-1.56759	-0.538254	1.17572	0.0610965	0.0164814	0.425799	0.470414	-0.0165145	0.0687692	0.947538	-0.636533	1	0.00286209	1	0.569532	1	1	1	1	1	1	1	1	T
CCNA_00054	56665	58011	-	0.377642	-0.73263	-0.553491	0.556781	-0.127937	-0.00262067	0.295139	0.169823	-0.129913	0.375667	0.718717	-0.0112919	1	1	1	1	1	1	1	1	1	1	1	1	J
CCNA_00055	58201	58608	-	1.01945	0.917134	0.650574	0.752887	-0.0276655	0.115796	0.664199	0.520738	-0.07688	0.970233	-0.0632544	0.738083	1	1	1	1	1	1	1	1	1	1	1	1	P
CCNA_00056	58654	59106	-	-0.91932	-1.15341	0.489132	0.723219	-0.1405	-0.231902	0.851526	0.942928	0.227244	-0.551576	0.589638	-0.331867	1	1	1	1	1	1	1	1	1	1	1	1	S
CCNA_00057	59115	59750	-	-0.950616	-0.832138	0.227539	0.109062	-0.0377815	-0.0279327	0.505164	0.495315	-0.434541	-1.34738	-0.156917	-0.961122	1	1	1	1	1	1	1	1	1	0.00430877	1	1	O
CCNA_00058	59754	60386	-	1.04538	-0.0461627	-0.304216	0.787325	0.0762125	0.0319278	-0.105645	-0.0613604	-0.606687	0.36248	-0.408116	-0.486206	1	1	1	1	1	1	1	1	1	1	1	1	S
CCNA_00059	60534	61121	-	3.98241	1.84114	-2.28995	-0.148675	0.499213	0.113828	-1.99172	-1.60633	-0.747385	2.73582	-0.449157	1.27816	8.43727e-17	3.72549e-06	4.03767e-10	1	1	1	5.18621e-08	7.43916e-05	1	2.40363e-12	1	0.0623837	C
CCNA_00060	61191	61763	-	3.7739	1.39321	-1.87441	0.506281	0.269918	0.147502	-1.6096	-1.48718	-0.554032	2.94995	-0.289219	0.956487	6.11995e-16	0.020613	5.70217e-07	1	1	1	9.54685e-05	0.00119628	1	6.4628e-13	1	1	O
CCNA_00061	61885	63153	+	-0.0240397	1.05424	-0.194723	-1.273	0.10589	-0.0817654	-1.57336	-1.38571	0.972064	0.842135	-0.406574	0.72943	1	1	1	0.554862	1	1	0.0312196	0.181774	1	1	1	1	Q
CCNA_00062	63327	64361	-	-1.22359	-1.203	0.238215	0.217616	-0.181339	-0.179572	0.575365	0.573599	-0.68675	-1.72901	-0.3496	-1.37302	0.029743	0.119898	1	1	1	1	1	1	1	4.82744e-08	1	0.000787016	J
CCNA_00063	64529	66091	-	-1.43499	-1.38893	0.564441	0.518382	-0.00202156	-0.104999	0.735558	0.838535	-0.475097	-1.90807	-0.30398	-1.58791	0.000488054	0.00547336	1	1	1	1	1	1	1	1.34892e-08	1	3.14706e-05	S
CCNA_00064	66331	68127	-	0.0472941	0.189413	0.487931	0.345812	0.0357936	-0.246149	0.374058	0.656	-0.0957948	-0.0842942	-0.209668	0.225894	1	1	1	1	1	1	1	1	1	1	1	1	S
CCNA_00065	68289	69062	-	0.111041	-1.03119	-2.04056	-0.898331	0.04219	-0.0770683	-1.65129	-1.53203	0.782337	0.851188	1.17161	0.217488	1	1	6.49201e-09	1	1	1	4.60764e-05	0.000588577	1	1	0.274821	1	Q
CCNA_00066	69120	69488	-	0.845971	0.126472	0.353972	1.07347	0.272925	0.767137	1.67545	1.18123	0.240888	0.813933	1.56236	0.921697	1	1	1	1	1	1	0.0757477	0.853352	1	1	0.224035	1	P
CCNA_00067	69493	69774	-	1.20947	-0.100776	-0.0451021	1.26514	0.0972567	0.103497	0.72794	0.7217	0.24804	1.36025	1.02108	0.816809	0.110649	1	1	0.0845092	1	1	1	1	1	0.00537657	1	1	S
CCNA_00068	69794	70804	-	1.30952	0.0841622	0.085284	1.31064	0.127367	0.132394	0.970529	0.965503	-0.613398	0.56875	0.271847	0.223615	0.232233	1	1	0.413646	1	1	1	1	1	1	1	1	C
CCNA_00069	70801	71904	-	1.31461	0.513385	0.0258543	0.827075	-0.0637586	0.18292	0.34255	0.0958712	-0.160004	1.21836	0.156692	0.487157	0.0621675	1	1	1	1	1	1	1	1	0.160976	1	1	O
CCNA_00070	71977	72945	+	-1.07213	-0.57141	0.387412	-0.113304	-0.0587657	0.161332	0.413678	0.193581	-0.181797	-1.19516	-0.15553	-0.888271	0.838221	1	1	1	1	1	1	1	1	0.13382	1	1	H
CCNA_00071	72950	73636	+	0.392728	0.305609	0.543207	0.630326	0.521782	0.1262	0.0622299	0.457812	-0.0289826	-0.158037	-0.50996	-0.33055	1	1	1	1	1	1	1	1	1	1	1	1	H
CCNA_00072	73680	74576	+	-0.389956	0.536524	1.11199	0.185514	0.0255032	0.0526562	0.937185	0.910032	-0.45872	-0.874179	-0.633528	-0.149661	1	1	0.957118	1	1	1	1	1	1	1	1	1	S
CCNA_00073	74573	76108	+	-0.296379	-0.333782	1.49029	1.52769	0.147805	0.175061	1.45017	1.42291	0.411237	-0.0329473	0.371116	-0.137727	1	1	0.00353111	0.00471453	1	1	0.00925896	0.0137965	1	1	1	1	S
CCNA_00074	76477	78678	-	0.209187	0.642098	0.308972	-0.123939	0.0247429	-0.0704202	-0.325529	-0.230366	0.465026	0.64947	-0.169475	0.543043	1	1	1	1	1	1	1	1	1	1	1	1	#N/A
CCNA_00075	78703	79908	-	-0.0561025	0.793265	0.37938	-0.469988	0.0258184	0.0658762	-0.483692	-0.52375	0.779588	0.697668	-0.083483	0.643906	1	1	1	1	1	1	1	1	1	1	1	1	#N/A
CCNA_00076	79975	80358	-	0.109826	1.08327	0.346122	-0.627322	-0.245679	0.219153	0.0124286	-0.452404	0.52028	0.875785	0.186586	1.0507	1	1	1	1	1	1	1	1	1	1	1	1	#N/A
CCNA_00077	80355	81530	-	0.0605244	0.692634	0.507564	-0.124546	-0.0657173	0.0799991	-0.221179	-0.366896	0.00089337	0.127135	-0.72785	-0.115215	1	1	1	1	1	1	1	1	1	1	1	1	#N/A
CCNA_00078	81533	83326	-	-0.0809914	1.10033	0.302052	-0.879265	-0.0990435	0.0379299	-0.98559	-1.12256	0.371558	0.38961	-0.916084	0.146312	1	1	1	1	1	1	1	0.763458	1	1	1	1	#N/A
CCNA_00079	83414	83893	-	0.105047	1.32762	-0.813562	-2.03614	-0.28958	-0.0234976	-1.56382	-1.8299	-0.669136	-0.274508	-1.41939	-0.0682744	1	0.117692	1	2.32448e-06	1	1	0.00116179	2.16794e-05	1	1	0.0188839	1	K
CCNA_00080	84087	84728	+	-0.606037	0.011064	0.919252	0.302151	-0.160454	-0.00620666	0.0661346	-0.0881126	-0.821309	-1.26689	-1.67443	-1.65716	1	1	1	1	1	1	1	1	1	0.145913	0.00223134	0.00255637	K
CCNA_00081	84763	84972	-	-0.747045	0.844748	-2.02905	-3.62084	0.204494	0.0203907	-2.48772	-2.30361	-0.709594	-1.66113	-1.16826	-0.343902	1	1	1.33746e-07	7.77583e-14	1	1	2.87811e-10	2.98187e-09	1	0.000195616	0.45284	1	#N/A
CCNA_00082	85222	86880	-	-1.73421	-1.31083	0.216956	-0.206425	-0.191506	-0.154549	0.387335	0.350378	0.0988433	-1.44386	0.269222	-0.887056	2.72147e-07	0.0174392	1	1	1	1	1	1	1	0.000175052	1	1	J
CCNA_00083	87043	88683	-	-1.07189	-0.565952	0.59057	0.0846302	-0.0323484	0.0279895	0.618587	0.558249	-0.0043157	-1.04386	0.0237009	-0.57024	0.878569	1	1	1	1	1	1	1	1	0.770719	1	1	G
CCNA_00084	89053	90642	+	-2.63512	-0.651693	0.59955	-1.38388	0.0284137	-0.0385919	-0.948726	-0.88172	2.35393	-0.3096	0.805657	0.192556	5.3112e-08	1	1	0.161516	1	1	1	1	1.2526e-06	1	1	1	F
CCNA_00085	90655	91413	+	0.807444	0.208696	0.451787	1.05053	1.52673	0.0736435	-2.17702	-0.723934	1.61369	0.894401	-1.01512	-0.880068	1	1	1	1	0.0411857	1	5.18663e-07	1	0.00217964	1	1	1	Q
CCNA_00086	91467	96290	-	0.431592	-0.688984	-0.915243	0.205333	0.138943	-0.02285	-0.395107	-0.233314	-1.68216	-1.38951	-1.16203	-1.82816	1	1	1	1	1	1	1	1	7.42591e-06	0.00180668	0.352978	3.60859e-07	E
CCNA_00087	96628	97737	-	-0.43202	-0.00469373	0.833492	0.406165	-0.0176496	-0.0982405	0.269302	0.349893	0.79186	0.377489	0.227671	0.321217	1	1	1	1	1	1	1	1	1	1	1	1	S
CCNA_00088	97841	99385	+	-0.365532	-0.127324	0.626013	0.387805	-0.0650836	0.00661292	0.194474	0.122778	0.487934	0.187486	0.0563955	-0.0775416	1	1	1	1	1	1	1	1	1	1	1	1	S
CCNA_00089	99466	101895	-	-0.259291	-0.817922	-1.86873	-1.3101	0.105451	0.057995	-1.40514	-1.35768	1.10509	0.740352	1.56868	0.692763	1	1	3.06972e-07	0.0380452	1	1	0.00505448	0.0140397	0.720558	1	0.000179467	1	T
CCNA_00090	101960	102943	-	-0.537457	-0.504365	0.499045	0.465953	-0.103423	0.0790223	0.629308	0.446862	0.364712	-0.0693217	0.494975	-0.0884126	1	1	1	1	1	1	1	1	1	1	1	1	M
CCNA_00091	103149	104042	-	0.187777	0.461618	0.213977	-0.0598642	0.00826005	0.157382	0.516153	0.367032	0.320662	0.500179	0.622838	0.927075	1	1	1	1	1	1	1	1	1	1	1	1	E
CCNA_00092	104039	104929	-	-0.512598	-0.0110996	-0.328186	-0.829684	-0.469139	0.110297	-0.0607538	-0.64019	0.399636	0.356177	0.667068	0.545671	1	1	1	1	1	1	1	1	1	1	1	1	Q
CCNA_00093	105028	105237	-	0.160486	-1.20386	-3.0765	-1.71216	-0.436134	0.167525	-1.84761	-2.45127	0.121521	0.718141	1.35041	-0.020969	1	0.697712	9.46421e-10	0.00926017	1	1	0.0013203	1.0621e-05	1	1	0.0837942	1	#N/A
CCNA_00094	105310	106230	-	0.0860318	-1.00331	-3.79192	-2.70258	0.245929	-0.0318173	-3.3938	-3.11606	0.745499	0.585601	1.14362	0.172123	1	1	2.72531e-14	8.16147e-10	1	1	7.01669e-12	4.36808e-11	1	1	0.644716	1	M
CCNA_00095	106334	107332	-	-0.201928	0.669207	-0.167465	-1.0386	0.188537	0.205986	-1.51439	-1.53184	1.35446	0.963999	0.00753605	0.470757	1	1	1	1	1	1	0.0181211	0.0141693	0.131811	1	1	1	C
CCNA_00096	107402	108280	+	0.00917768	-0.44656	0.276355	0.732092	0.216869	0.058209	0.659825	0.818484	-0.516797	-0.724488	-0.133328	-0.638096	1	1	1	1	1	1	1	1	1	1	1	1	E
CCNA_00097	108334	108792	+	-0.218178	-0.0734206	0.627587	0.48283	0.119434	-0.0590529	1.31381	1.4923	0.126777	-0.210834	0.812999	0.798631	1	1	1	1	1	1	0.148416	0.0220421	1	1	1	1	#N/A
CCNA_00098	108943	109233	-	0.723252	0.635877	0.987527	1.0749	0.634161	-0.243876	-0.00990811	0.868129	1.90141	1.9905	0.903974	1.78373	1	1	1	1	1	1	1	1	0.000163213	4.21123e-06	1	0.00215664	#N/A
CCNA_00099	109239	110969	-	-0.486619	-0.669207	0.79388	0.976468	0.06296	-0.00635393	0.739083	0.808397	0.00323486	-0.546344	-0.0515625	-0.714415	1	1	1	1	1	1	1	1	1	1	1	1	S
CCNA_00100	110979	111638	-	-1.2548	-1.0033	0.654206	0.402706	-0.0620003	-0.171004	0.508776	0.617779	-0.39259	-1.58539	-0.538021	-1.37032	0.00963803	1	1	1	1	1	1	1	1	6.73132e-07	1	0.000547511	G
CCNA_00101	111745	113034	-	-0.848666	-0.800637	0.628814	0.580784	-0.047426	-0.0037833	0.405628	0.361985	-0.892316	-1.69356	-1.1155	-1.91236	1	1	1	1	1	1	1	1	1	5.22966e-05	0.82441	1.24906e-05	J
CCNA_00102	113151	113375	+	3.72747	0.960496	-1.52703	1.23995	0.386427	0.05047	-0.541348	-0.205392	-0.703924	2.63712	0.281754	1.19178	6.86253e-12	1	0.0512293	0.26317	1	1	1	1	1	2.95799e-09	1	0.465349	S
CCNA_00103	113463	115160	+	1.13838	0.0111977	0.214114	1.3413	0.207078	0.0739972	0.174024	0.307105	0.482312	1.41361	0.442222	0.379422	0.270962	1	1	0.0062884	1	1	1	1	1	0.000434765	1	1	E
CCNA_00104	115289	115990	-	0.127414	-0.253355	0.0846003	0.465369	-0.00924164	0.0194398	0.631907	0.603225	-0.454511	-0.317855	0.0927959	-0.179999	1	1	1	1	1	1	1	1	1	1	1	1	F
CCNA_00105	116088	116786	+	-0.900229	-0.483518	0.745851	0.32914	-0.151553	0.0194593	0.277695	0.106683	0.370467	-0.378209	-0.0976885	-0.600666	1	1	1	1	1	1	1	1	1	1	1	1	U
CCNA_00106	116834	118099	+	-0.0443878	-0.324893	0.261128	0.541633	0.0260613	0.0284201	0.101031	0.0986726	-0.388826	-0.459275	-0.548923	-0.902236	1	1	1	1	1	1	1	1	1	1	1	1	H
CCNA_00107	118260	118457	-	0.868685	0.318472	0.00531846	0.555532	0.0409384	-0.0472643	-0.160186	-0.0719835	-0.0472158	0.780531	-0.212721	0.153016	1	1	1	1	1	1	1	1	1	1	1	1	S
CCNA_00108	118467	119144	-	2.79887	0.81785	-1.20049	0.78053	0.520352	0.409767	-0.811679	-0.701094	0.0933526	2.37187	0.482158	0.890241	9.62572e-14	1	0.135582	1	1	1	1	1	1	1.46429e-11	1	1	O
CCNA_00109	119160	120059	-	2.80195	1.88049	-1.26071	-0.339247	0.350961	0.226553	-1.25823	-1.13382	-0.248851	2.20214	-0.246375	1.40756	9.27992e-14	2.20977e-07	0.0383596	1	1	1	0.0345663	0.367266	1	1.79905e-10	1	0.00205887	O
CCNA_00110	120169	120675	-	-0.712428	-1.09951	0.318641	0.705725	-0.185749	-0.0953036	0.32152	0.231074	0.188188	-0.338492	0.191066	-0.813143	1	1	1	1	1	1	1	1	1	1	1	1	S
CCNA_00111	120752	121498	+	-0.550405	0.0575446	0.670925	0.0629761	-0.12027	-0.185605	-0.126942	-0.0616074	1.26496	0.834827	0.467094	0.710244	1	1	1	1	1	1	1	1	0.0675423	1	1	1	S
CCNA_00112	121503	121892	+	-0.0365779	0.368187	0.915387	0.510623	0.172389	0.12492	0.201864	0.249333	1.40575	1.19679	0.69223	0.935497	1	1	1	1	1	1	1	1	0.148952	0.41602	1	1	E
CCNA_00113	121972	122544	+	-0.394901	0.254754	1.34354	0.693886	0.188727	0.085065	-0.080399	0.0232633	0.380869	-0.20276	-1.04307	-0.873382	1	1	0.0558492	1	1	1	1	1	1	1	1	1	S
CCNA_00114	122547	122852	+	-0.264189	0.172822	1.7069	1.26988	0.086198	-0.0430237	0.326097	0.455319	0.859352	0.508965	-0.521446	-0.305601	1	1	0.000638002	0.35171	1	1	1	1	1	1	1	1	K
CCNA_00115	122939	126268	+	-1.13482	0.0976358	0.92181	-0.310646	-0.0841693	-0.0443231	0.0991534	0.0593073	1.0553	0.00465016	0.232645	0.374604	0.223364	1	1	1	1	1	1	1	0.953392	1	1	1	Q
CCNA_00116	126407	127753	-	0.263504	0.0312997	0.0577135	0.289918	1.03831	0.0406113	-0.680715	0.316981	0.43479	-0.340014	-0.303639	-0.31295	1	1	1	1	1	1	1	1	1	1	1	1	G
CCNA_00117	127915	129735	+	-0.809321	-1.28207	-1.191	-0.718251	-0.095058	-0.0255236	-2.1515	-2.22103	1.02252	0.308262	0.0620306	-1.19452	1	0.142408	0.299004	1	1	1	2.31082e-08	1.164e-08	1	1	1	0.245194	M
CCNA_00118	129746	131989	+	-0.210254	-0.879032	-0.342314	0.326464	-0.135125	-0.0282352	-0.518941	-0.625831	0.988241	0.913112	0.811613	-0.0391836	1	1	1	1	1	1	1	1	1	1	1	1	O
CCNA_00119	131977	132438	+	-0.28043	-0.647085	0.147043	0.513697	0.249366	-0.121432	-0.32555	0.0452488	0.921934	0.392137	0.449341	-0.0763115	1	1	1	1	1	1	1	1	1	1	1	1	K
CCNA_00120	132435	132953	+	-0.492216	-0.776774	0.47534	0.759898	-0.105072	-0.0166052	-0.0289049	-0.117371	1.85286	1.46572	1.34862	0.588446	1	1	1	1	1	1	1	1	4.34452e-05	0.0138927	0.111693	1	S
CCNA_00121	132950	133408	-	0.0344183	0.441096	0.682135	0.275457	0.169326	0.211554	0.198825	0.156597	0.944464	0.809557	0.461155	0.690697	1	1	1	1	1	1	1	1	1	1	1	1	S
CCNA_00122	133417	133827	-	0.0893898	0.498093	0.609133	0.200429	0.222177	0.0297895	-0.584281	-0.391894	0.393745	0.260958	-0.799669	-0.331365	1	1	1	1	1	1	1	1	1	1	1	1	S
CCNA_00123	133900	134682	+	-0.746733	0.112323	0.539442	-0.319613	-0.249465	-0.0376372	-0.286085	-0.497912	0.732258	0.23499	-0.0932692	0.0566905	1	1	1	1	1	1	1	1	1	1	1	1	S
CCNA_00124	134826	135413	-	1.71101	1.02781	-0.579246	0.103951	1.33522	0.0281605	-2.39282	-1.08576	0.613351	0.989139	-1.20023	-0.200574	2.71805e-05	1	1	1	0.189912	1	9.65269e-10	0.865844	1	1	0.326167	1	S
CCNA_00125	135509	136177	-	0.468524	0.767255	0.742627	0.443896	0.033769	-0.0158991	0.524132	0.5738	0.292164	0.726919	0.0736689	0.856823	1	1	1	1	1	1	1	1	1	1	1	1	E
CCNA_00126	136184	136591	-	-0.986419	0.331668	1.89962	0.581529	-0.231878	0.0608578	0.650454	0.357718	1.42827	0.673727	0.179106	0.449916	1	1	9.27449e-06	1	1	1	1	1	0.0138304	1	1	1	O
CCNA_00127	136811	137011	+	-0.322413	-0.446979	0.502861	0.627428	0.129986	-0.0419849	0.539691	0.711662	-0.447041	-0.89944	-0.410212	-0.815206	1	1	1	1	1	1	1	1	1	1	1	1	S
CCNA_00128	137246	138472	-	-1.27852	-1.4211	-0.372829	-0.230252	-0.00170723	0.0678487	0.600602	0.531046	-0.310197	-1.58701	0.663234	-0.82571	0.017103	0.00174848	1	1	1	1	1	1	1	7.91824e-06	1	1	E
CCNA_00129	138555	138917	-	-1.83126	-1.67902	0.0215349	-0.130709	-0.0983084	0.192522	1.40885	1.11802	-0.495622	-2.22858	0.891695	-0.979848	5.7189e-05	0.00142148	1	1	1	1	0.00992298	0.646992	1	1.58067e-07	1	1	#N/A
CCNA_00130	138921	140918	-	-2.22813	-1.83245	-0.0418042	-0.43749	-0.0816521	0.0665237	0.893672	0.745496	0.0166894	-2.12979	0.952166	-0.946804	2.00898e-12	1.15973e-08	1	1	1	1	1	1	1	9.55373e-12	1	1	P
CCNA_00131	141119	141541	+	3.96479	1.51985	-2.17205	0.272895	0.645395	0.343286	-1.53025	-1.22814	-0.731497	2.5879	-0.0896997	1.08687	6.66264e-14	0.00431983	1.47843e-06	1	1	1	0.00482029	0.241655	1	4.53584e-10	1	0.818741	K
CCNA_00132	141633	142433	+	0.864348	0.651322	0.343212	0.556238	0.100977	0.228707	0.094054	-0.0336764	0.299125	1.0625	0.0499671	0.472582	1	1	1	1	1	1	1	1	1	0.509948	1	1	S
CCNA_00133	142680	143894	+	-1.06854	-0.649235	0.403615	-0.0156917	-0.136582	-0.16829	-0.220967	-0.189259	-0.104711	-1.03667	-0.729294	-1.21024	0.762059	1	1	1	1	1	1	1	1	0.748555	1	0.0860646	J
CCNA_00134	143989	144417	+	-0.865953	-0.625592	0.483891	0.243529	-0.189945	-0.0615783	0.275046	0.146679	-0.010056	-0.686064	-0.2189	-0.782914	1	1	1	1	1	1	1	1	1	1	1	1	S
CCNA_00135	144443	145276	+	-0.504192	-0.485182	0.514948	0.495938	-0.0458225	0.0678777	0.0657958	-0.0479043	-0.0736763	-0.532046	-0.522828	-1.07589	1	1	1	1	1	1	1	1	1	1	1	0.950684	O
CCNA_00136	145273	146952	-	-1.32246	0.129816	1.93184	0.479557	-0.026695	0.0367928	1.45623	1.39274	0.883947	-0.411822	0.408339	0.501363	0.00487115	1	6.76143e-09	1	1	1	0.000267508	0.00133363	1	1	1	1	G
CCNA_00137	146986	148530	-	0.015323	-1.12715	-2.06304	-0.920565	0.194495	0.00515729	-2.50626	-2.31692	1.22533	1.04615	0.782105	-0.350199	1	1	4.6478e-06	1	1	1	2.68814e-06	1.62319e-05	0.678373	0.881089	1	1	T
CCNA_00138	148752	150944	+	0.181392	0.700696	0.872025	0.352721	2.44899	1.57297	3.90796	4.78398	-1.93459	-4.20219	1.10134	0.229068	1	1	1	1	1.12166e-05	1	1.26693e-10	9.586e-14	0.000318296	9.21586e-13	1	1	P
CCNA_00139	150993	152600	-	1.71349	0.514492	0.312439	1.51144	0.0946364	0.167311	0.437331	0.364657	0.437463	2.05632	0.562356	0.909537	2.39885e-05	1	1	0.0018709	1	1	1	1	1	5.35069e-08	1	1	O
CCNA_00140	152709	153662	-	3.80978	1.17667	-1.50061	1.13251	0.17382	0.339286	-1.20287	-1.36834	0.405979	4.04194	0.703715	1.54109	3.34084e-16	0.568006	0.000579131	0.740055	1	1	0.154511	0.00819635	1	1.7149e-16	1	0.000416821	H
CCNA_00141	153718	154533	-	-0.275258	-0.162871	1.15494	1.04255	0.185369	0.143814	0.936728	0.978284	0.379266	-0.0813613	0.161055	-0.14563	1	1	0.597407	1	1	1	1	1	1	1	1	1	S
CCNA_00142	154535	154912	-	-0.698777	-0.269972	1.26224	0.833435	0.140451	-0.193881	0.489585	0.823917	0.0696618	-0.769566	-0.702993	-0.779084	1	1	0.521577	1	1	1	1	1	1	1	1	1	L
CCNA_00143	154912	155784	-	-0.376457	-0.167012	0.810076	0.60063	-0.0437314	-0.00954317	0.489443	0.455255	-0.878321	-1.21105	-1.19895	-1.35642	1	1	1	1	1	1	1	1	1	0.131204	0.350209	0.0333892	S
CCNA_00144	155819	156973	-	-0.408567	-0.163063	1.01162	0.76612	0.13577	-0.049686	0.659975	0.845431	0.197394	-0.346944	-0.154255	-0.267632	1	1	1	1	1	1	1	1	1	1	1	1	H
CCNA_00145	156966	157568	-	-0.49709	-0.297276	0.371947	0.172133	-0.161644	0.00165019	-0.181959	-0.345253	0.28526	-0.0501853	-0.268645	-0.567571	1	1	1	1	1	1	1	1	1	1	1	1	F
CCNA_00146	157593	158186	+	1.13129	0.414912	0.485614	1.20199	-0.0550805	0.121438	0.262689	0.0861708	0.0496777	1.23605	-0.173247	0.120228	0.364116	1	1	0.21232	1	1	1	1	1	0.046556	1	1	O
CCNA_00147	158354	158470	+	5.86849	2.8247	-2.6357	0.408092	1.87881	0.681117	-3.17783	-1.98014	-1.44018	2.5495	-1.98232	0.161267	1.8292e-16	8.90504e-08	4.20289e-08	1	0.00283625	1	9.78002e-10	0.000241048	0.0601021	3.16189e-07	0.000259434	1	#N/A
CCNA_00148	158546	159079	+	5.43689	3.6607	-0.594764	1.18143	1.69437	0.87521	-2.11206	-1.2929	-1.43162	2.3109	-2.94891	-0.163421	3.35135e-16	1.7292e-11	1	0.877396	0.0123393	1	7.9153e-06	0.242788	0.0551162	9.48713e-07	2.49344e-09	1	S
CCNA_00149	159096	159323	+	3.51802	4.54657	-0.136728	-1.16528	1.35844	0.784507	-1.7431	-1.16917	-0.997438	1.16214	-2.60381	1.15825	5.7875e-13	1.45495e-14	1	0.633658	0.289123	1	8.30431e-05	0.41557	1	0.281601	9.26542e-09	0.462812	K
CCNA_00150	159320	160297	-	3.84776	0.724426	0.315419	3.43875	0.222326	0.465543	0.979978	0.736761	-0.786904	2.83853	-0.122345	0.136538	9.14558e-15	1	1	3.50842e-13	1	1	1	1	1	2.89427e-11	1	1	O
CCNA_00151	160464	161180	-	-1.847	-2.01566	0.0356682	0.204332	-0.297424	-0.119933	0.99294	0.815449	-0.457835	-2.00741	0.499438	-1.39629	2.75239e-07	7.74896e-08	1	1	1	1	1	1	1	1.30177e-08	1	0.00456425	J
CCNA_00152	161320	162396	+	2.98912	0.404841	-0.92905	1.65523	0.228948	0.176356	-0.825774	-0.773182	-0.128798	2.63138	-0.0255221	0.202962	1.27545e-15	1	1	1.61568e-06	1	1	1	1	1	7.10879e-14	1	1	K
CCNA_00153	162409	163035	+	2.91084	0.400253	-0.933484	1.5771	0.277112	0.176668	-0.438705	-0.338261	-0.612193	2.02153	-0.117413	0.106172	7.04261e-14	1	1	7.49642e-05	1	1	1	1	1	5.72178e-09	1	1	O
CCNA_00154	162975	163235	-	5.78461	2.61738	-1.25399	1.91324	3.56616	2.01432	0.0593492	1.61119	-1.33911	0.879335	-0.0257771	0.577281	6.50392e-09	0.00561977	1	0.00325115	3.03432e-05	1	1	0.0692004	1	1	1	1	S
CCNA_00155	163413	164531	+	-0.302891	-0.241828	1.63079	1.56972	-0.033454	-0.0580504	1.06572	1.09032	0.0997956	-0.169642	-0.465268	-0.649045	1	1	1.05398e-05	5.29342e-05	1	1	0.835189	0.68557	1	1	1	1	L
CCNA_00156	164664	164951	+	0.963174	0.635094	1.42729	1.75537	-0.0495002	-0.0488015	1.77559	1.77489	-0.801687	0.210987	-0.453391	0.230504	1	1	0.055754	0.000274005	1	1	0.000148518	0.00021252	1	1	1	1	K
CCNA_00157	165022	165393	+	-0.303225	0.657665	0.689609	-0.271281	-0.056994	-0.190799	0.454703	0.588507	0.705462	0.45923	0.470555	1.31902	1	1	1	1	1	1	1	1	1	1	1	0.0058554	E
CCNA_00158	165621	166784	+	-0.110234	0.227003	1.22471	0.887468	-0.0535125	-0.00314247	1.08471	1.03434	-1.3448	-1.40152	-1.48479	-1.25465	1	1	0.0815388	1	1	1	0.652199	1	0.00639402	0.000822035	0.000309813	0.0401736	L
CCNA_00159	166781	169246	+	-0.409571	-0.206552	1.49691	1.29389	-0.100943	-0.0303409	1.32451	1.25391	-0.448432	-0.757061	-0.620824	-0.797035	1	1	3.92362e-05	0.0103601	1	1	0.00385499	0.0233813	1	1	1	1	L
CCNA_00160	169387	170526	+	-0.320642	-0.20064	0.515529	0.395527	-0.00298785	-0.00451321	1.67158	1.67311	-1.0207	-1.33835	0.13535	-0.0607769	1	1	1	1	1	1	0.000145164	0.000167885	1	0.0232012	1	1	N
CCNA_00161	170951	171577	+	-1.71218	-0.944218	-0.562424	-1.33039	-0.058388	-0.0656883	-0.230486	-0.223186	-0.920721	-2.57451	-0.588784	-1.46731	3.4739e-06	1	1	0.0192849	1	1	1	1	1	5.64964e-12	1	0.00124419	#N/A
CCNA_00162	171649	172917	+	-2.33736	-2.02406	-0.159765	-0.473057	-0.292506	-0.163854	0.27928	0.150628	-0.0251297	-2.06998	0.413915	-1.44629	9.59881e-09	3.09587e-06	1	1	1	1	1	1	1	2.58658e-07	1	0.0107507	S
CCNA_00163	172964	175183	+	-2.06851	-2.08566	-0.0692797	-0.052134	-0.265502	-0.178165	0.887731	0.800393	0.0362799	-1.76673	0.99329	-0.914203	1.81581e-07	5.20535e-07	1	1	1	1	1	1	1	1.54751e-05	1	1	M
CCNA_00164	175173	177098	+	-1.63698	-1.7364	0.254203	0.353629	-0.0420126	-0.0353893	1.81257	1.80594	-0.263986	-1.85895	1.29438	-0.406638	1.11846e-05	4.30839e-06	1	1	1	1	4.57362e-07	5.6487e-07	1	1.0032e-07	0.0323599	1	M
CCNA_00165	177092	177745	-	-0.456124	-0.0265244	0.750846	0.321246	-0.410409	-0.170692	-0.455543	-0.69526	0.523807	0.478092	-0.682582	-0.538414	1	1	1	1	1	1	1	1	1	1	1	1	M
CCNA_00166	178252	179070	-	0.131497	-0.0104928	-2.4225	-2.28051	-0.0380179	0.13276	-2.37022	-2.54099	-0.267643	-0.0981287	-0.21536	-0.358613	1	1	4.9476e-07	6.5165e-06	1	1	7.37171e-07	1.88075e-07	1	1	1	1	S
CCNA_00167	179311	180120	+	0.885539	0.419492	-0.382573	0.0834736	0.128714	0.0279623	-0.9877	-0.886949	0.084555	0.84138	-0.520572	-0.129042	1	1	1	1	1	1	1	1	1	1	1	1	T
CCNA_00168	180205	180801	+	0.0143423	-0.272422	-0.558114	-0.271349	0.0272526	-0.0948259	-1.48032	-1.35824	-0.172448	-0.185358	-1.09465	-1.27225	1	1	1	1	1	1	0.00289415	0.0253666	1	1	1	0.0975759	M
CCNA_00169	181379	182917	+	0.82901	-0.447816	-1.63122	-0.354395	0.288072	-0.343183	-2.4406	-1.80934	0.143956	0.684895	-0.66542	-0.770053	1	1	0.000543098	1	1	1	7.21844e-09	3.6508e-05	1	1	1	1	S
CCNA_00170	182997	185663	+	0.678809	-0.589432	-0.811694	0.456548	0.248375	-0.187261	-0.576929	-0.141292	0.134887	0.565321	0.369652	-0.0325194	1	1	1	1	1	1	1	1	1	1	1	1	P
CCNA_00171	185853	186290	+	-0.264656	-0.348404	0.310146	0.393894	0.237409	-0.216495	-0.571432	-0.117528	-1.55868	-2.06074	-2.44025	-2.57216	1	1	1	1	1	1	1	1	0.0686653	0.00117718	6.60909e-05	6.78783e-05	U
CCNA_00172	186287	188350	+	-0.544369	-0.540052	0.0876317	0.0833153	-0.050235	-0.284897	-0.606049	-0.371386	0.446689	-0.0474444	-0.246991	-0.502146	1	1	1	1	1	1	1	1	1	1	1	1	U
CCNA_00173	188347	189822	+	-0.124993	-0.208154	0.31695	0.400111	0.213976	0.0766101	-0.21023	-0.0728634	0.906585	0.567616	0.379406	0.0946416	1	1	1	1	1	1	1	1	1	1	1	1	U
CCNA_00174	189809	191020	+	0.026572	0.189288	0.429425	0.266709	0.000373581	-0.29721	0.126398	0.423982	1.37946	1.40565	1.07643	1.56293	1	1	1	1	1	1	1	1	0.0383053	0.0182744	1	0.00715604	U
CCNA_00175	191032	191484	+	0.0271482	0.0125727	0.269417	0.283993	0.0560941	-0.593463	-0.535453	0.114104	1.07903	1.05009	0.274162	0.880197	1	1	1	1	1	1	1	1	1	0.812035	1	1	U
CCNA_00176	191399	191956	+	0.00394117	-0.277305	0.441682	0.722927	0.17926	0.194505	0.510671	0.495427	0.475552	0.300233	0.544542	0.0727321	1	1	1	1	1	1	1	1	1	1	1	1	U
CCNA_00177	191925	192308	+	0.148339	0.538328	0.656478	0.26649	0.056936	0.221672	1.1427	0.977962	-0.132518	-0.0411148	0.353701	0.670357	1	1	1	1	1	1	1	1	1	1	1	1	U
CCNA_00178	192305	192895	+	0.171913	-0.196051	0.180104	0.548068	0.112244	0.289202	0.868911	0.691952	1.07365	1.13332	1.76246	1.2772	1	1	1	1	1	1	1	1	1	0.636551	0.0506046	0.591165	U
CCNA_00179	192892	193866	+	0.128934	-0.138073	0.542793	0.809799	-0.302396	0.0433974	0.839848	0.494055	1.49296	1.92429	1.79001	1.60854	1	1	1	1	1	1	1	1	0.0193276	8.6817e-05	0.00430569	0.0228024	U
CCNA_00180	193848	194954	+	-0.0209802	-0.0507225	0.586302	0.616044	-0.0528966	0.0434365	-0.120461	-0.216794	1.16309	1.19501	0.456328	0.362169	1	1	1	1	1	1	1	1	0.65496	0.328115	1	1	U
CCNA_00181	194951	195427	+	0.0760066	-0.0204273	0.619555	0.715989	-0.327225	-0.303618	0.113913	0.090306	1.76777	2.171	1.26213	1.54532	1	1	1	1	1	1	1	1	0.0222321	0.000949118	0.851185	0.193215	U
CCNA_00182	195424	196140	+	-0.0485716	-0.0393257	0.686301	0.677055	-0.206303	0.117765	0.530393	0.206324	0.744512	0.902244	0.588604	0.431513	1	1	1	1	1	1	1	1	1	1	1	1	U
CCNA_00183	196250	197011	-	-0.718175	-2.19381	-2.50737	-1.03173	-0.145465	-0.111415	-0.65655	-0.6906	-0.196428	-0.769138	1.65439	-0.428007	1	7.97831e-08	3.65454e-10	1	1	1	1	1	1	1	0.000179467	1	U
CCNA_00184	197070	197267	-	0.169551	-1.60785	-6.19193	-4.41454	0.770407	0.119493	-3.60027	-2.94936	-0.240146	-0.841002	2.35151	0.624175	1	0.000989781	8.67655e-16	9.37706e-12	1	1	3.03167e-10	4.34277e-09	1	1	9.86498e-09	1	#N/A
CCNA_00185	197285	199810	-	0.0517204	-1.47941	-6.98155	-5.45043	1.14849	0.0415623	-5.22572	-4.11879	0.181509	-0.915263	1.93734	0.416372	1	0.0860382	2.68227e-18	2.97266e-16	1	1	1.26893e-15	1.44521e-13	1	1	0.000228444	1	P
CCNA_00186	200286	201602	-	-0.800524	0.163071	1.25581	0.29222	-0.0655341	-0.0680552	1.16977	1.17229	0.434815	-0.300175	0.348767	0.579893	1	1	0.0517411	1	1	1	0.236524	0.252414	1	1	1	1	S
CCNA_00187	201599	202681	-	-0.028814	0.165212	0.800184	0.606158	0.00990918	0.192963	0.420252	0.237198	0.654522	0.615799	0.27459	0.246839	1	1	1	1	1	1	1	1	1	1	1	1	F
CCNA_00188	202763	203725	-	2.57346	0.75257	-1.63887	0.182017	0.193249	0.351834	-1.12319	-1.28178	0.0426594	2.42287	0.558337	0.959072	1.11921e-13	1	1.03655e-06	1	1	1	0.313535	0.0103119	1	9.1272e-13	1	1	V
CCNA_00189	203869	204135	+	-2.25791	-0.58613	0.834846	-0.836936	-0.0630998	-0.0272927	0.559288	0.523481	-0.0230772	-2.21789	-0.298635	-0.857473	3.36039e-08	1	1	1	1	1	1	1	1	4.87371e-08	1	1	S
CCNA_00190	204137	204571	+	-1.79374	-0.661922	0.500459	-0.63136	-0.169274	-0.0164324	1.20176	1.04892	0.38884	-1.23563	1.09014	0.444652	4.73693e-09	1	1	1	1	1	0.0339913	0.9103	1	0.01127	0.60401	1	#N/A
CCNA_00191	204697	205173	+	-0.0765349	0.201871	0.417501	0.139095	-0.0598855	-0.266251	0.496998	0.703364	0.264655	0.248006	0.344153	0.812275	1	1	1	1	1	1	1	1	1	1	1	1	K
CCNA_00192	205174	206793	-	-0.0524838	0.392571	0.765511	0.320457	0.0191598	-0.122395	-0.220115	-0.0785597	2.09538	2.02373	1.10975	1.62472	1	1	1	1	1	1	1	1	5.35533e-10	8.11571e-10	0.593791	5.38046e-06	Q
CCNA_00193	206989	208041	-	-0.0934792	-0.796032	0.76217	1.46472	-0.103153	0.214778	0.984756	0.666825	2.26044	2.27012	2.48303	1.47222	1	1	1	0.000834955	1	1	1	1	5.7681e-10	1.75924e-10	1.75893e-10	0.00121157	E
CCNA_00194	208043	208345	-	0.059582	-0.945047	0.875195	1.87982	-0.0594049	-0.0696871	0.561541	0.571823	1.97021	2.08919	1.65655	0.781193	1	1	1	0.000356258	1	1	1	1	7.06792e-05	1.18119e-05	0.0176845	1	S
CCNA_00195	208487	209095	-	0.17157	-0.577753	0.523533	1.27286	-0.308928	-0.106244	-0.0955548	-0.298239	2.91094	3.39144	2.29185	1.82034	1	1	1	0.485314	1	1	1	1	2.32457e-08	2.24119e-10	7.76147e-06	0.00126303	E
CCNA_00196	209092	210531	-	0.28433	-0.435379	0.485158	1.20487	-0.0789709	0.0146907	-0.549187	-0.642849	2.22978	2.59308	1.19543	0.745361	1	1	1	0.408629	1	1	1	1	5.32949e-08	2.02487e-10	0.394174	1	E
CCNA_00197	211121	211522	-	-1.35433	-0.496241	-0.200541	-1.05863	0.0302809	-0.2377	-0.234505	0.033475	-1.09625	-2.48086	-1.13021	-1.38876	0.00593113	1	1	1	1	1	1	1	0.740233	1.09423e-11	0.585456	0.00442105	J
CCNA_00198	211519	212256	-	-1.62106	-1.12586	-0.112427	-0.607625	-0.201779	-0.317647	-0.394481	-0.278613	-0.0690304	-1.48831	-0.351084	-1.1593	2.78825e-05	0.979457	1	1	1	1	1	1	1	0.000327038	1	0.307785	J
CCNA_00199	212387	214267	+	-0.111829	-0.996967	-2.10512	-1.21998	-0.0186238	-0.0409084	-2.40237	-2.38009	1.46173	1.36852	1.16448	0.208417	1	1	8.53881e-10	0.126371	1	1	1.39284e-10	2.50175e-10	0.00168082	0.00673544	0.282967	1	S
CCNA_00200	214320	215255	-	-0.163675	0.308404	-1.30191	-1.77399	-0.106227	-0.109163	-1.10633	-1.1034	-1.41145	-1.46889	-1.21587	-0.7983	1	1	0.0210302	1.06386e-06	1	1	0.563606	0.619839	0.00239255	0.000282521	0.157802	1	S
CCNA_00201	215418	216098	+	0.840544	0.0706168	0.0233231	0.79325	0.639626	0.112855	0.0385405	0.565312	-0.0119034	0.189015	0.00331403	-0.0389242	1	1	1	1	1	1	1	1	1	1	1	1	M
CCNA_00202	216215	217270	+	2.518	-0.431891	-1.43041	1.51948	0.382532	0.240067	-0.783268	-0.640803	-0.0234692	2.112	0.623675	-0.0482831	2.53798e-08	1	0.041394	0.020476	1	1	1	1	1	2.57612e-06	1	1	#N/A
CCNA_00203	217328	218332	+	0.891563	-0.765511	-1.39579	0.261284	0.287603	0.0538083	-1.10024	-0.866445	0.652963	1.25692	0.948512	0.129193	1	1	0.00477698	1	1	1	0.717099	1	1	0.0633346	1	1	#N/A
CCNA_00204	218336	220237	-	0.295683	-0.212578	0.412682	0.920943	0.116546	0.0898496	0.614338	0.641035	0.382428	0.561564	0.584084	0.281656	1	1	1	1	1	1	1	1	1	1	1	1	P
CCNA_00205	220241	220822	-	0.114938	-0.0643895	0.174232	0.353559	0.0542616	0.00215462	0.385182	0.437289	0.197944	0.25862	0.408894	0.34235	1	1	1	1	1	1	1	1	1	1	1	1	S
CCNA_00206	220931	221641	+	-0.273885	0.327963	0.406863	-0.194985	0.150574	0.402028	-0.915949	-1.1674	-0.128923	-0.553382	-1.45173	-1.5258	1	1	1	1	1	1	1	0.51322	1	1	0.0247867	0.00646325	#N/A
CCNA_00207	221641	222282	+	-0.488912	0.194271	0.265753	-0.41743	0.189736	0.187879	-1.02085	-1.019	0.142022	-0.536626	-1.14458	-1.13819	1	1	1	1	1	1	1	1	1	1	0.750401	0.601003	#N/A
CCNA_00208	222283	223272	-	0.24753	-0.0491374	0.133084	0.429752	0.169009	-0.0998179	-0.448087	-0.179259	0.621637	0.700158	0.0404664	0.0911469	1	1	1	1	1	1	1	1	1	1	1	1	S
CCNA_00209	223353	224927	-	-0.599939	-0.945011	0.39627	0.741342	0.338392	-0.0877894	0.445681	0.871862	0.341111	-0.597221	0.390522	-0.4667	1	1	1	1	1	1	1	1	1	1	1	1	M
CCNA_00210	225115	227526	+	-2.8709	-1.55674	0.389139	-0.925018	-0.537291	-0.178456	-0.199698	-0.558534	-0.482781	-2.81639	-1.07162	-2.4499	1.35104e-12	0.00107924	1	1	1	1	1	1	1	2.47222e-12	1	5.69511e-10	P
CCNA_00211	227686	228693	+	0.102424	-0.090227	-0.122975	0.0696765	-0.0199222	-0.00556701	0.641894	0.627538	-0.39195	-0.269604	0.372918	0.288258	1	1	1	1	1	1	1	1	1	1	1	1	E
CCNA_00212	228693	229571	+	0.0846924	-0.427014	-0.0485439	0.463162	-0.0207399	-0.080406	0.648825	0.708491	-0.350524	-0.245092	0.346845	0.000237566	1	1	1	1	1	1	1	1	1	1	1	1	S
CCNA_00213	229568	230116	+	-0.0475728	-0.895751	-0.00741483	0.840763	0.126512	-0.147077	1.05496	1.32855	-0.456726	-0.630811	0.605654	-0.14302	1	1	1	1	1	1	0.940995	0.0141003	1	1	1	1	J
CCNA_00214	230262	232307	+	0.835757	0.78755	-3.87168	-3.82348	0.299849	0.130428	-2.59719	-2.42776	0.793225	1.32913	2.06772	2.72484	1	1	6.81373e-12	1.69786e-11	1	1	2.27466e-07	1.26672e-06	1	0.131204	0.000108823	1.2392e-07	P
CCNA_00215	232614	233402	+	-1.58655	-0.317983	0.15832	-1.11024	-0.159528	-0.128216	0.43155	0.400239	-0.307094	-1.73411	-0.0338638	-0.223631	2.88106e-05	1	1	0.756389	1	1	1	1	1	9.412e-07	1	1	S
CCNA_00216	233470	233862	-	0.42675	0.406809	1.11484	1.13478	-0.115289	0.165058	1.38081	1.10046	-0.0539914	0.488048	0.211985	0.453736	1	1	1	1	1	1	0.173491	1	1	1	1	1	#N/A
CCNA_00217	233977	236127	+	2.60408	1.07207	-0.491871	1.04014	0.0818787	0.14328	-0.552011	-0.613412	0.555905	3.07811	0.495765	1.42456	3.8466e-14	1	1	1	1	1	1	1	1	6.03367e-16	1	0.000177849	C
CCNA_00218	236131	236877	-	0.859187	0.445794	0.170693	0.584085	0.871088	0.267151	0.22951	0.833447	0.217728	0.205827	0.276544	0.455188	1	1	1	1	1	1	1	1	1	1	1	1	S
CCNA_00220	237030	237635	+	0.908059	1.03932	1.02518	0.893913	0.380814	0.429574	1.5842	1.53544	-0.0428375	0.484408	0.51619	1.12594	1	1	1	1	1	1	0.00625495	0.00753587	1	1	1	0.736027	O
CCNA_00221	237642	238136	-	-0.584455	0.112185	0.720432	0.0237918	-0.0839807	-0.272544	-0.370239	-0.181676	1.90306	1.40259	0.812393	1.19712	1	1	1	1	1	1	1	1	0.00530276	0.199925	1	0.778841	#N/A
CCNA_00222	238241	239860	+	-0.655868	-0.0480252	2.35835	1.75051	0.0732914	0.0167188	2.17088	2.22746	-0.0308606	-0.76002	-0.218325	-0.283069	1	1	4.96746e-10	1.45545e-05	1	1	6.3875e-09	3.14879e-09	1	1	1	1	G
CCNA_00223	239869	240651	+	-0.712736	0.122115	2.27745	1.4426	-0.00640136	0.311425	2.00977	1.69194	0.21328	-0.493055	-0.0544019	-0.243713	1	1	5.95811e-07	0.0720233	1	1	2.04667e-05	0.000978709	1	1	1	1	S
CCNA_00224	240648	242693	-	5.61411	3.28959	-1.58774	0.736779	2.42421	0.720183	-3.31136	-1.60733	-1.67804	1.51186	-3.40166	-0.832255	9.883e-16	2.57071e-09	0.0141777	1	1.28806e-05	1	8.96027e-10	0.0238873	0.00592288	0.0351146	8.26893e-10	1	P
CCNA_00225	243024	243056	+	0.186235	0.48364	0.335561	0.0381562	0.427292	0.0582937	-0.124285	0.244713	-1.18735	-1.4284	-1.64719	-1.22185	1	1	1	1	1	1	1	1	0.615466	0.0393387	0.0118688	0.441606	#N/A
CCNA_00226	243157	243432	+	0.278746	0.312042	-0.353438	-0.386734	0.369089	0.00780029	-0.334652	0.0266368	-1.25237	-1.34271	-1.23358	-0.929339	1	1	1	1	1	1	1	1	0.495538	0.146817	0.613518	1	S
CCNA_00227	243490	244056	-	-1.11379	-0.669117	1.02628	0.581611	0.0452622	0.10594	1.54971	1.48903	-0.153672	-1.31272	0.369755	-0.405301	0.937169	1	1	1	1	1	0.0551306	0.0922945	1	0.215984	1	1	L
CCNA_00228	244056	244670	-	-1.18947	-0.358188	1.07655	0.245258	-0.426951	-0.00911496	0.796701	0.378865	-0.097716	-0.86024	-0.37756	-0.726633	0.372053	1	1	1	1	1	1	1	1	1	1	1	S
CCNA_00229	244790	245764	+	0.262671	-0.142882	-0.382783	0.0227699	0.0621719	-0.00634635	-1.72153	-1.65301	0.686526	0.887025	-0.652217	-0.788752	1	1	1	1	1	1	1.25625e-05	5.52635e-05	1	1	1	1	S
CCNA_00230	245765	247003	-	-1.11555	-0.754076	0.287775	-0.0736999	-0.13708	0.0352139	-0.29833	-0.470624	0.190939	-0.787532	-0.395166	-1.18446	0.330959	1	1	1	1	1	1	1	1	1	1	0.0906967	J
CCNA_00231	247055	247540	+	-1.0755	-0.117948	0.651658	-0.305895	-0.0583111	-0.189607	0.464411	0.595707	0.918815	-0.0983751	0.731567	0.803227	0.827457	1	1	1	1	1	1	1	1	1	1	1	J
CCNA_00232	247537	247953	-	-0.331997	-0.439088	-0.477332	-0.370242	0.231519	0.177991	-1.62729	-1.57376	1.6642	1.10068	0.514241	-0.102838	1	1	1	1	1	1	0.0413299	0.0592878	0.0339235	0.739694	1	1	S
CCNA_00233	248082	249119	+	-0.800988	0.245299	1.69761	0.651321	0.15438	-0.0539274	0.42198	0.630288	2.07528	1.11991	0.799654	1.09888	1	1	1.13033e-05	1	1	1	1	1	5.50227e-08	0.397382	1	0.813849	M
CCNA_00234	249116	250276	+	-0.636582	0.431447	1.68328	0.615256	0.307463	-0.0344795	0.283176	0.625118	1.99258	1.04853	0.592469	1.0584	1	1	0.00242693	1	1	1	1	1	9.78172e-05	0.837498	1	1	E
CCNA_00235	250273	250548	-	0.277101	0.0437549	-0.0427791	0.190567	0.0499525	0.233207	-0.624557	-0.807811	1.42381	1.65095	0.842028	0.652576	1	1	1	1	1	1	1	1	0.0661055	0.00280938	1	1	#N/A
CCNA_00236	250611	252308	-	-0.0515885	-1.04243	-1.25487	-0.264033	0.657563	-0.0024295	-1.85098	-1.19098	1.4971	0.78795	0.901	-0.138999	1	1	0.0866136	1	1	1	7.67434e-06	0.279455	0.00419848	1	1	1	S
CCNA_00237	252525	253232	+	2.43728	1.04465	0.411218	1.80385	2.27386	0.070516	-3.0191	-0.815756	0.98869	1.15211	-2.44163	-1.4675	1.65052e-08	1	1	0.000165717	8.00356e-07	1	5.58911e-11	1	1	0.395107	3.27051e-08	0.0162605	T
CCNA_00238	253207	254811	+	2.16859	0.765226	0.872728	2.27609	2.30299	0.120644	-2.37682	-0.194472	0.842429	0.708023	-2.40712	-1.76254	1.48397e-06	1	1	7.18119e-07	2.27974e-06	1	1.19322e-07	1	1	1	1.40556e-07	0.000467642	T
CCNA_00239	254808	255242	+	1.84087	1.00271	0.783434	1.6216	2.18422	0.154984	-1.88489	0.144346	1.09811	0.754762	-1.57021	-0.722487	0.000618307	1	1	0.0171935	0.00113169	1	0.00312939	1	1	1	0.0683691	1	T
CCNA_00240	255318	255725	+	-1.99039	-1.09718	0.0792708	-0.81394	-0.242214	-0.102979	-0.463759	-0.602994	0.375994	-1.37218	-0.167036	-1.16124	6.886e-08	1	1	1	1	1	1	1	1	0.00575127	1	0.323107	G
CCNA_00241	255722	256000	+	-1.75335	-1.36821	0.231907	-0.153232	-0.324223	0.00558528	0.043727	-0.286081	-0.0151704	-1.44429	-0.20335	-1.57714	0.00017665	0.116869	1	1	1	1	1	1	1	0.0148228	1	0.00289682	G
CCNA_00243	256412	256810	-	0.0671499	-0.655825	1.052	1.77497	-0.104162	-0.0910259	1.46869	1.45556	-1.61205	-1.44073	-1.19535	-1.76015	1	1	1	5.9124e-05	1	1	0.000503028	0.000789496	3.01824e-05	0.000713213	0.312593	5.64427e-05	#N/A
CCNA_00244	256953	257594	+	0.220534	0.722226	-0.0110423	-0.512735	-0.19481	-0.180414	-1.05187	-1.06626	0.901664	1.31701	-0.139162	0.763478	1	1	1	1	1	1	1	1	1	0.0961686	1	1	S
CCNA_00245	257623	257907	+	-1.17772	-0.971655	0.0418635	-0.164203	-0.137195	-0.116057	0.11864	0.0975024	-0.544132	-1.58466	-0.467355	-1.32295	0.450467	1	1	1	1	1	1	1	1	0.00172133	1	0.0937688	H
CCNA_00246	257952	258737	+	-0.68039	0.103054	0.09789	-0.685555	-0.156166	-0.183614	-0.141809	-0.114361	0.411972	-0.112252	0.172274	0.458942	1	1	1	1	1	1	1	1	1	1	1	1	Q
CCNA_00247	258879	259436	-	-0.2476	0.341596	0.813232	0.224037	0.168761	0.0857054	-0.254519	-0.171463	2.03811	1.62175	0.970356	1.22625	1	1	1	1	1	1	1	1	5.47835e-08	3.33438e-05	1	0.121699	T
CCNA_00248	259514	260914	-	0.0290118	0.673897	0.856734	0.211848	-0.0504115	0.0544925	0.174537	0.0696329	1.47108	1.5505	0.78888	1.40828	1	1	1	1	1	1	1	1	3.67886e-05	1.81963e-06	1	0.000195671	T
CCNA_00249	260971	261561	+	-0.84049	-0.182014	-0.144074	-0.80255	-0.169246	-0.0696672	0.0684483	-0.0311309	0.558423	-0.11282	0.770946	0.658599	1	1	1	1	1	1	1	1	1	1	1	1	S
CCNA_00250	261642	262904	+	0.693822	-0.100489	-0.98876	-0.194449	0.247137	0.0984328	-1.33881	-1.1901	-0.0789669	0.367719	-0.429013	-0.627935	1	1	1	1	1	1	0.00169374	0.0800635	1	1	1	1	#N/A
CCNA_00251	262953	263672	+	2.40093	0.845812	-1.14844	0.406679	0.262457	0.302908	-0.603086	-0.643537	-0.264786	1.87369	0.280566	0.823471	7.83152e-11	1	0.426758	1	1	1	1	1	1	1.92941e-07	1	1	S
CCNA_00252	263784	265745	-	-0.19787	-0.470317	0.00746638	0.279913	0.0605604	0.0448761	-0.544695	-0.529011	0.627888	0.369457	0.0757263	-0.439466	1	1	1	1	1	1	1	1	1	1	1	1	M
CCNA_00253	265999	267027	+	-0.552847	-0.525464	-1.59684	-1.62423	-0.00277407	0.187263	-0.71675	-0.906788	-0.0153844	-0.565457	0.864708	0.15198	1	1	2.75024e-05	1.71549e-05	1	1	1	1	1	1	1	1	E
CCNA_00254	267164	268066	+	3.45593	1.09745	-2.71635	-0.357868	0.232346	0.551709	-0.944864	-1.26423	-0.348453	2.87513	1.42303	1.96877	1.51529e-16	1	1.27221e-13	1	1	1	1	0.0245095	1	2.31939e-14	0.000847888	8.53727e-09	S
CCNA_00255	268063	269187	-	-0.905945	-0.811159	0.278349	0.183563	-0.00230926	0.1171	0.829069	0.709659	-0.554911	-1.45855	-0.00419143	-0.93245	1	1	1	1	1	1	1	1	1	0.000774245	1	1	V
CCNA_00256	269206	270057	-	-1.24202	-1.20927	0.172479	0.139732	-0.182892	-0.0384227	0.549522	0.405052	-0.645084	-1.70421	-0.268042	-1.43889	0.018647	0.111769	1	1	1	1	1	1	1	7.79682e-08	1	0.000149088	H
CCNA_00257	270176	271567	-	-4.18064	0.234845	0.451899	-3.96359	-0.237492	-0.161221	-0.785174	-0.861445	0.574196	-3.36895	-0.662877	-0.266811	2.33063e-16	1	1	1.38806e-15	1	1	1	1	1	5.58956e-14	1	1	H
CCNA_00259	271910	272620	-	-0.208357	0.187116	0.698637	0.303164	-0.121293	-0.0597025	0.41997	0.35838	0.410527	0.323464	0.131861	0.378679	1	1	1	1	1	1	1	1	1	1	1	1	S
CCNA_00260	272872	273558	-	0.228819	0.362389	1.1716	1.03803	-0.100973	-0.271168	1.38338	1.55358	-0.346964	-0.0171718	-0.135185	0.498371	1	1	0.290743	1	1	1	0.00385848	0.000188843	1	1	1	1	O
CCNA_00261	273695	274738	+	0.86192	0.590265	-0.122378	0.149277	-0.241489	-0.164439	0.886101	0.809051	-1.10927	-0.00586116	-0.100791	0.653913	1	1	1	1	1	1	1	1	0.813658	1	1	1	F
CCNA_00262	274921	275793	+	0.380722	-0.457461	0.13711	0.975293	-0.33339	0.0986513	1.60129	1.16925	-1.73659	-1.02248	-0.272409	-0.828522	1	1	1	1	1	1	0.00409929	0.589992	0.000767995	0.919601	1	1	H
CCNA_00263	275815	276237	-	2.3808	1.39018	-0.287944	0.702675	0.216671	-0.0425979	-0.307453	-0.048184	-0.571674	1.59245	-0.591183	0.841591	1.20054e-09	0.032286	1	1	1	1	1	1	1	0.000140941	1	1	S
CCNA_00264	276384	277637	-	-1.19345	-0.660069	0.349201	-0.184184	-0.0297518	-0.110784	-0.171218	-0.0901855	-0.497118	-1.66082	-1.01754	-1.56682	0.0433354	1	1	1	1	1	1	1	1	7.02736e-08	1	1.81115e-06	C
CCNA_00265	278017	279471	+	-0.722697	-0.274517	-0.0951095	-0.543289	-0.09546	-0.210025	0.119297	0.233862	-2.87023	-3.49747	-2.65582	-2.72032	1	1	1	1	1	1	1	1	2.23679e-12	3.2352e-15	3.0895e-11	8.05826e-12	F
CCNA_00266	279599	280837	-	-0.271061	0.0431835	0.769274	0.45503	-0.081239	-0.0513379	1.44501	1.41511	-0.881672	-1.07149	-0.205939	-0.111417	1	1	1	1	1	1	0.0157798	0.0301435	1	0.679414	1	1	#N/A
CCNA_00267	280931	281872	-	-1.01271	-0.406933	0.914563	0.308782	0.032031	-0.140275	1.44921	1.62152	-0.717697	-1.76244	-0.183046	-0.449705	1	1	1	1	1	1	0.000335602	6.85927e-06	1	1.73591e-07	1	1	L
CCNA_00268	282130	283956	+	0.0444034	-0.103315	0.326915	0.474633	-0.0384273	-0.0116431	0.742472	0.715687	-1.04229	-0.959458	-0.626732	-0.718404	1	1	1	1	1	1	1	1	1	1	1	1	L
CCNA_00269	284102	284431	+	-0.428042	-0.454982	0.655131	0.682071	-0.25223	-0.105796	0.639207	0.492773	-0.194665	-0.370478	-0.210589	-0.559776	1	1	1	1	1	1	1	1	1	1	1	1	S
CCNA_00270	284558	285160	+	-0.320082	-0.235526	1.00859	0.924034	-0.0082104	0.137477	1.64987	1.50418	-0.792338	-1.10421	-0.151057	-0.524061	1	1	1	1	1	1	0.00463631	0.0269678	1	0.608941	1	1	L
CCNA_00271	285270	285422	+	-0.522385	-0.0659166	0.695798	0.23933	-0.12117	0.0249901	0.304912	0.158751	-0.388127	-0.789342	-0.779014	-0.869921	1	1	1	1	1	1	1	1	1	1	1	1	#N/A
CCNA_00272	285476	286765	+	0.383594	0.110092	0.732902	1.0064	0.203144	-0.0345761	0.0260697	0.263789	-0.784106	-0.603656	-1.49094	-1.34627	1	1	1	1	1	1	1	1	1	1	0.000117156	0.00324571	S
CCNA_00273	286774	287295	+	2.72175	1.20821	-1.75435	-0.240809	0.258207	0.206077	-1.02283	-0.970696	-0.536197	1.92734	0.195325	1.19745	6.82147e-14	0.198716	2.05248e-07	1	1	1	1	1	1	6.41425e-09	1	0.118618	J
CCNA_00274	287636	287998	+	1.3666	0.283056	-0.51456	0.568987	-0.0249153	-0.100441	-1.04298	-0.967455	0.190924	1.58244	-0.337497	0.0460006	0.0673475	1	1	1	1	1	1	1	1	0.00461597	1	1	#N/A
CCNA_00275	288082	289527	-	0.521668	0.769562	0.466978	0.219084	-0.334185	-0.115943	1.2677	1.04946	-1.1905	-0.334643	-0.389773	0.495733	1	1	1	1	1	1	0.041248	1	0.182912	1	1	1	L
CCNA_00276	289617	290096	-	0.390267	-0.0106555	0.0374087	0.438331	-0.151841	-0.0371612	0.662273	0.547593	-1.5035	-0.961396	-0.878639	-0.852134	1	1	1	1	1	1	1	1	0.0168382	1	1	1	S
CCNA_00277	290161	291321	+	-1.36792	-0.374014	0.494051	-0.499855	-0.0996297	-0.017763	-0.0418237	-0.12369	0.721611	-0.546679	0.185737	-0.170514	0.00218858	1	1	1	1	1	1	1	1	1	1	1	E
CCNA_00278	291339	292259	+	-1.0087	-0.837309	0.422669	0.251282	-0.205321	-0.00987662	0.185033	-0.0104113	1.05629	0.252912	0.818651	-0.00878213	1	1	1	1	1	1	1	1	1	1	1	1	E
CCNA_00279	292311	292901	+	0.271066	0.862126	-3.51071	-4.10177	-0.00750563	0.0349662	-3.7664	-3.80887	0.910089	1.18866	0.654398	1.48156	1	1	3.25443e-17	1.76985e-18	1	1	3.46762e-17	4.0032e-17	1	0.0744654	1	0.000118056	S
CCNA_00280	292898	293641	-	-1.49334	-1.25296	0.451925	0.211544	-0.0478123	0.0976412	1.08879	0.943333	0.219621	-1.22591	0.856483	-0.49412	0.000205864	0.125896	1	1	1	1	0.626307	1	1	0.0536775	1	1	J
CCNA_00281	293641	294567	-	-1.40064	-1.19945	0.309042	0.107855	0.002674	-0.0397543	0.643885	0.686314	-0.297905	-1.70122	0.0369384	-1.12276	0.0182968	0.695703	1	1	1	1	1	1	1	9.42814e-05	1	0.673248	J
CCNA_00282	294659	294991	+	1.10112	0.460123	0.452696	1.0937	0.6355	-0.155686	1.58794	2.37912	0.851572	1.31719	1.98681	2.60262	0.785694	1	1	1	1	1	0.0519328	4.52817e-05	1	0.0694333	0.00197697	6.83199e-06	#N/A
CCNA_00283	295109	295969	-	-2.24766	-1.01723	0.144482	-1.08594	-0.110962	-0.116708	0.552866	0.558612	0.737209	-1.39949	1.14559	0.245067	5.65228e-12	1	1	0.844891	1	1	1	1	1	0.0002288	0.244935	1	E
CCNA_00284	295966	296631	-	-1.58834	-1.51748	0.310802	0.239943	-0.27599	-0.071822	1.13614	0.931968	0.700392	-0.611956	1.52573	0.0800693	2.43636e-06	7.1735e-05	1	1	1	1	0.258099	1	1	1	2.87244e-05	1	S
CCNA_00285	296628	297542	-	-1.74553	-2.12345	0.0412643	0.419182	-0.21131	-0.026304	0.597569	0.412563	0.584504	-0.949718	1.14081	-0.956337	2.14247e-07	9.42666e-10	1	1	1	1	1	1	1	1	0.371567	1	E
CCNA_00286	297735	298193	-	0.345956	0.253982	0.716224	0.808198	0.555289	0.111783	1.707	2.15051	0.730165	0.520832	1.72095	1.86314	1	1	1	1	1	1	0.00256894	8.18114e-06	1	1	0.00361289	0.000389553	T
CCNA_00287	298212	299318	-	-0.532539	-1.04477	0.331537	0.843773	0.433629	0.0509254	0.815543	1.19825	0.887203	-0.0789651	1.37121	0.275508	1	1	1	1	1	1	1	0.286727	1	1	0.0329765	1	T
CCNA_00288	299485	300534	-	0.99408	-1.09347	-4.1618	-2.07425	0.71007	0.35492	-2.27985	-1.9247	0.662809	0.946819	2.54476	1.09637	1	1	1.04144e-17	3.86398e-09	1	1	2.06588e-10	3.79854e-08	1	1	1.97891e-11	0.609385	P
CCNA_00289	300549	300797	-	1.17729	-0.718944	-4.29182	-2.39558	0.954989	0.717619	-1.73819	-1.50082	-1.69564	-1.47334	0.857989	-0.578573	0.447027	1	3.29612e-15	9.3625e-09	1	1	5.21477e-05	0.00329584	0.000536587	0.00388041	1	1	#N/A
CCNA_00290	301048	304305	-	0.543008	0.0002266	0.594321	1.1371	0.829744	0.055607	-0.700287	0.0738506	0.426527	0.139791	-0.868081	-0.923462	1	1	1	0.561779	1	1	1	1	1	1	1	1	S
CCNA_00291	304469	305884	+	0.907457	0.740997	1.03479	1.20125	-0.0755507	0.154155	0.541887	0.312181	0.774285	1.75729	0.281381	0.868223	1	1	1	0.0777306	1	1	1	1	1	1.81577e-08	1	1	T
CCNA_00292	306029	307462	+	0.278264	-1.37345	-1.18081	0.470906	0.169799	-0.155567	-0.798265	-0.472899	-0.318606	-0.21014	0.0639351	-1.15395	1	0.00263375	0.130183	1	1	1	1	1	1	1	1	0.198129	P
CCNA_00293	307455	308750	+	0.0275467	-1.68589	-1.10191	0.611525	0.0506352	-0.324305	-0.151343	0.223597	0.0518721	0.0287837	1.00244	-0.359144	1	0.000512444	0.946988	1	1	1	1	1	1	1	1	1	P
CCNA_00294	308810	309634	+	-0.251137	-0.688058	-0.92523	-0.488308	0.0493778	-0.3444	0.617586	1.01136	-0.479061	-0.779575	1.06375	0.720097	1	1	1	1	1	1	1	1	1	1	1	1	P
CCNA_00295	309660	310352	+	0.0168878	-0.958539	-1.15358	-0.178152	0.0261852	-0.260867	1.11225	1.3993	-0.461914	-0.471212	1.80391	1.10624	1	1	0.388735	1	1	1	0.606616	0.0115306	1	1	5.89988e-06	0.690481	P
CCNA_00296	310374	311066	+	-0.0619162	-1.11775	-0.808173	0.247664	0.193929	0.0465066	1.44583	1.59325	-0.184811	-0.440657	2.06919	0.904933	1	1	1	1	1	1	0.00814297	0.000724654	1	1	4.86391e-07	1	T
CCNA_00297	311039	311896	-	-0.378396	0.109165	0.990618	0.503057	0.00100906	-0.128821	0.647971	0.777801	0.58531	0.205905	0.242663	0.480649	1	1	1	1	1	1	1	1	1	1	1	1	T
CCNA_00298	311893	312666	-	0.3965	0.32478	0.213259	0.284979	0.258492	-0.0514631	-0.192322	0.117633	1.23242	1.37043	0.826839	1.20308	1	1	1	1	1	1	1	1	0.50123	0.0823174	1	0.553317	S
CCNA_00299	312678	313961	+	-1.6908	-0.981202	0.450793	-0.2588	-0.112772	-0.0491158	1.06814	1.00449	-0.247923	-1.82595	0.369428	-0.562657	3.43688e-05	1	1	1	1	1	0.871455	1	1	2.26682e-06	1	1	F
CCNA_00300	313978	314385	-	0.109434	0.027546	-0.354867	-0.272979	-0.14376	-0.157675	-0.597416	-0.583501	-1.92038	-1.66719	-2.16293	-1.97771	1	1	1	1	1	1	1	1	2.92569e-06	0.000177768	4.86401e-08	8.2091e-07	E
CCNA_00301	314615	315697	+	-0.430513	0.769695	0.391451	-0.808758	0.00205836	0.121644	-0.917958	-1.03754	1.49746	1.06489	0.188055	0.836107	1	1	1	1	1	1	1	1	0.00117748	0.65422	1	1	S
CCNA_00302	315702	316991	+	-1.0901	0.206007	0.887888	-0.408221	-0.0619759	0.0130039	0.0267143	-0.0482655	1.06981	0.0416818	0.208634	0.401637	0.559004	1	1	1	1	1	1	1	0.845533	1	1	1	Q
CCNA_00303	317027	318034	-	-0.614408	-0.184509	1.33902	0.909125	0.210346	0.123702	1.39641	1.48305	0.370293	-0.454462	0.427674	0.119463	1	1	0.113443	1	1	1	0.0815428	0.0294879	1	1	1	1	M
CCNA_00304	318031	319308	-	-0.597428	-0.334698	1.11707	0.854341	0.242021	0.189719	1.28123	1.33353	-0.190073	-1.02952	-0.0259175	-0.550335	1	1	0.829668	1	1	1	0.107491	0.0472325	1	0.856733	1	1	M
CCNA_00305	319278	320303	-	-0.736244	-0.438152	0.933034	0.634941	0.0785898	-0.0150278	0.668829	0.762447	0.293605	-0.521229	0.0294006	-0.393724	1	1	1	1	1	1	1	1	1	1	1	1	P
CCNA_00306	320335	321048	-	-0.114994	-0.467373	1.06052	1.4129	0.546294	0.0291367	0.950664	1.46782	0.746106	0.0848181	0.636253	0.139743	1	1	1	0.0748014	1	1	1	0.0269974	1	1	1	1	S
CCNA_00307	321045	322868	-	-0.0318254	-0.310047	1.17421	1.45243	0.556796	-0.0245404	0.0175218	0.598858	0.580525	-0.00809642	-0.57616	-0.861666	1	1	0.137728	0.000168623	1	1	1	1	1	1	1	1	V
CCNA_00308	323024	323689	+	1.22525	0.211983	-0.204294	0.808978	-0.186836	0.0309205	-0.310976	-0.528732	0.372866	1.78496	0.266184	0.447247	0.0932576	1	1	1	1	1	1	1	1	1.26301e-06	1	1	T
CCNA_00309	323812	324045	-	-1.43592	-1.26687	-0.276972	-0.446019	-0.0785786	-0.116719	0.746587	0.784727	-0.930827	-2.28817	0.0927312	-1.05742	0.0305002	0.406236	1	1	1	1	1	1	1	1.94688e-07	1	1	S
CCNA_00310	324066	324845	-	-0.912993	-0.567473	0.78944	0.443919	-0.119634	-0.182543	1.0895	1.15241	-0.382146	-1.17551	-0.0820809	-0.467011	1	1	1	1	1	1	0.692219	0.372352	1	0.178078	1	1	G
CCNA_00311	324842	326173	-	-1.13619	-0.782375	0.692246	0.338427	-0.0744874	-0.0311392	0.567417	0.524069	-0.210501	-1.27221	-0.33533	-1.08657	0.435344	1	1	1	1	1	1	1	1	0.0397716	1	0.765347	S
CCNA_00312	326229	326630	-	-1.15797	-0.620403	0.462961	-0.0746084	-0.146304	0.0363772	-0.140034	-0.322715	0.242561	-0.769107	-0.360434	-1.01721	0.568694	1	1	1	1	1	1	1	1	1	1	1	S
CCNA_00313	326715	328544	-	-0.78616	-0.376133	0.320757	-0.0892702	-0.0522643	-0.0809035	-0.238966	-0.210327	0.966601	0.232705	0.406878	0.111648	1	1	1	1	1	1	1	1	1	1	1	1	E
CCNA_00314	328587	329198	-	-0.612013	-0.796805	0.749305	0.934097	0.0772732	-0.0168505	0.578095	0.672218	1.3697	0.68041	1.19849	0.418531	1	1	1	1	1	1	1	1	0.00161652	1	0.144136	1	S
CCNA_00315	329224	330753	-	-0.462805	-0.563188	0.674764	0.775148	-0.0112665	0.0110422	0.34817	0.325862	0.924694	0.473156	0.5981	0.0238695	1	1	1	1	1	1	1	1	1	1	1	1	H
CCNA_00316	330777	331910	-	-1.16123	-1.10817	0.396202	0.343141	0.0116264	0.00966711	0.759592	0.761552	-0.103421	-1.27628	0.259969	-0.857868	0.362318	1	1	1	1	1	1	1	1	0.0513	1	1	E
CCNA_00317	331907	332971	-	-1.13525	-0.965664	0.158323	-0.0112597	-0.0646449	-0.0857126	-0.0133407	0.00772698	-0.00652916	-1.07713	-0.178193	-1.05814	0.212185	1	1	1	1	1	1	1	1	0.411693	1	0.792061	S
CCNA_00318	333179	334138	+	-0.289907	-0.754668	-2.43264	-1.96788	0.0482315	-0.0890876	-1.88521	-1.74789	1.47746	1.13932	2.02489	1.35931	1	1	8.43095e-11	2.00631e-07	1	1	2.57234e-06	3.5182e-05	0.00432746	0.361027	5.73983e-08	0.0104845	#N/A
CCNA_00319	334224	334757	-	1.01802	-0.218194	-0.538486	0.697726	-0.173804	-0.209178	0.366166	0.40154	-2.36742	-1.1756	-1.46277	-1.47179	1	1	1	1	1	1	1	1	2.57569e-09	0.199925	0.00423639	0.00296287	J
CCNA_00320	334940	335209	-	-1.17843	-0.950961	-0.485346	-0.712814	0.150308	-0.185235	-0.348067	-0.0125238	-1.24086	-2.5696	-1.10358	-1.86931	0.345768	1	1	1	1	1	1	1	0.231974	4.20193e-10	1	1.28474e-05	J
CCNA_00321	335240	335755	-	-1.55504	-1.21341	0.0947185	-0.246918	0.0154553	-0.194428	-0.0254915	0.184392	-0.635258	-2.20576	-0.755468	-1.77445	9.63713e-05	0.262666	1	1	1	1	1	1	1	6.48141e-10	1	2.02317e-06	J
CCNA_00322	335959	336588	+	1.76132	1.73106	-2.35668	-2.32641	0.0715672	0.136659	-1.86502	-1.93011	-0.301134	1.38862	0.190527	1.78492	0.000147263	0.00137574	5.65205e-08	2.46471e-07	1	1	4.16931e-05	1.87992e-05	1	0.0262488	1	0.000299622	S
CCNA_00323	336631	337728	+	3.25975	0.885123	-1.72351	0.651111	0.247802	0.107686	-1.21688	-1.07676	-0.320555	2.69139	0.186078	0.963515	4.63744e-14	1	1.33531e-05	1	1	1	0.157207	0.898174	1	1.24868e-11	1	1	S
CCNA_00324	337932	338390	-	-1.58396	-1.22436	0.539351	0.179757	-0.0806277	-0.143412	0.0784971	0.141281	0.661987	-0.841343	0.201133	-0.879819	0.000106641	0.258926	1	1	1	1	1	1	1	1	1	1	U
CCNA_00326	338634	339665	+	-0.226343	-0.756814	0.273004	0.803474	0.00656832	-0.062434	0.514519	0.583522	0.0195326	-0.213379	0.261048	-0.433332	1	1	1	1	1	1	1	1	1	1	1	1	S
CCNA_00327	339828	340490	-	-0.301055	0.303494	0.6843	0.0797511	-0.120629	0.103475	0.181706	-0.0423973	0.541213	0.360787	0.0386201	0.238639	1	1	1	1	1	1	1	1	1	1	1	1	C
CCNA_00328	340575	341264	+	-1.06183	-0.122246	1.37834	0.438758	0.00834424	0.0654489	0.968539	0.911434	0.915337	-0.154838	0.505532	0.317838	0.747764	1	0.000603012	1	1	1	1	1	1	1	1	1	M
CCNA_00329	341277	341825	+	-0.744771	-0.047478	1.24989	0.552595	-0.115608	0.252839	1.11592	0.74747	0.944306	0.315143	0.810335	0.510018	1	1	0.173918	1	1	1	0.79443	1	1	1	1	1	J
CCNA_00330	341832	342602	-	-0.430952	-0.207857	0.372171	0.149076	-0.0131281	0.189075	0.0502218	-0.151981	0.475574	0.05775	0.153625	-0.243307	1	1	1	1	1	1	1	1	1	1	1	1	K
CCNA_00331	342674	343432	+	-0.120319	-0.589604	-1.22117	-0.751881	-0.505354	-0.383923	-0.583221	-0.704652	-0.813366	-0.428331	-0.17542	-0.381102	1	1	0.0724552	1	1	1	1	1	1	1	1	1	P
CCNA_00332	343435	344109	+	0.524498	-0.599986	-1.30792	-0.183432	-0.197055	-0.138377	0.168499	0.109822	0.0977943	0.819347	1.57421	1.1126	1	1	0.139487	1	1	1	1	1	1	1	0.00937088	0.868717	P
CCNA_00333	344130	344957	-	-1.06041	-0.430261	0.946604	0.316454	-0.0649535	-0.144523	0.501075	0.580645	0.802284	-0.193175	0.356755	0.0710165	0.87997	1	1	1	1	1	1	1	1	1	1	1	K
CCNA_00334	345020	345580	+	0.646426	0.639955	0.311946	0.318417	0.187488	0.462261	-0.150088	-0.42486	3.39895	3.85789	2.93692	3.11461	1	1	1	1	1	1	1	1	0.000238747	8.71739e-06	0.00298899	0.000330136	S
CCNA_00335	345618	346055	+	0.482104	0.710514	0.244257	0.0158481	0.320708	0.395	-1.49711	-1.57141	2.57188	2.73328	0.830509	1.14602	1	1	1	1	1	1	0.447515	0.327288	0.00194203	0.000228646	1	0.96016	S
CCNA_00336	346066	347517	+	0.60286	0.566227	0.24371	0.280343	0.485303	0.0958496	-1.08402	-0.694566	2.25602	2.37358	0.928294	1.39867	1	1	1	1	1	1	1	1	0.00341479	0.000317513	1	0.302558	Q
CCNA_00337	347595	348305	+	-0.811598	-0.447668	0.618726	0.254796	0.0306657	-0.0426567	0.15209	0.225412	0.988014	0.145751	0.521378	0.116367	1	1	1	1	1	1	1	1	1	1	1	1	K
CCNA_00338	348479	350719	+	0.491548	0.497627	0.104576	0.0984973	0.0885148	0.299368	-1.22218	-1.43303	2.02136	2.42439	0.694601	0.892859	1	1	1	1	1	1	0.31693	0.0300721	1.26175e-05	3.16388e-08	1	1	P
CCNA_00339	350788	352104	+	0.686393	0.715779	0.548485	0.519099	-0.0452131	0.230705	-0.221701	-0.497619	1.43939	2.17099	0.669201	1.15427	1	1	1	1	1	1	1	1	0.00183814	1.19164e-09	1	0.303301	G
CCNA_00340	352434	353633	+	-2.0441	-1.23267	0.524139	-0.287285	-0.216988	-0.0375273	0.658606	0.479146	0.193372	-1.63374	0.32784	-0.867307	6.52496e-10	0.0963219	1	1	1	1	1	1	1	1.60239e-06	1	1	C
CCNA_00341	353634	354518	+	-2.01973	-0.632757	0.421607	-0.965361	-0.0746607	-0.0428436	0.515918	0.4841	-0.000481922	-1.94555	0.0938283	-0.496085	1.85312e-10	1	1	1	1	1	1	1	1	6.05677e-10	1	1	C
CCNA_00342	354697	357660	+	0.946756	0.297372	-0.171123	0.478261	-0.0336159	0.0885023	-0.0322141	-0.154332	-0.164391	0.815982	-0.0254815	0.183388	1	1	1	1	1	1	1	1	1	1	1	1	C
CCNA_00343	357720	358928	+	0.640786	-0.418216	-0.248795	0.810207	0.185408	-0.0443833	0.277208	0.506999	-0.0471213	0.408256	0.478882	0.105049	1	1	1	1	1	1	1	1	1	1	1	1	C
CCNA_00344	358988	359335	+	0.00873351	-0.579025	-0.279975	0.307783	0.022403	0.102525	1.37676	1.29664	-0.974866	-0.988536	0.681867	0.000316324	1	1	1	1	1	1	0.010372	0.0453811	1	1	1	1	S
CCNA_00345	359343	360176	-	-0.143662	0.299547	1.89927	1.45607	-0.181688	0.0418539	1.01204	0.788499	1.48286	1.52088	0.595623	0.853316	1	1	6.68369e-06	0.0131866	1	1	1	1	0.00450846	0.00173962	1	1	S
CCNA_00346	360419	361819	+	0.305798	0.342168	-0.195376	-0.231747	-0.038988	0.0343775	-0.0495652	-0.122931	0.000816713	0.345602	0.146628	0.454418	1	1	1	1	1	1	1	1	1	1	1	1	C
CCNA_00347	361909	362088	+	-0.298897	-1.20126	-0.947902	-0.0455384	0.175776	-0.259493	0.418824	0.854092	-2.181	-2.65567	-0.814276	-1.75604	1	1	1	1	1	1	1	1	3.93965e-06	8.7188e-08	1	0.00389816	#N/A
CCNA_00348	362218	364221	-	-1.06595	-0.792042	0.0901731	-0.183739	0.167267	0.0464864	-0.561657	-0.440876	1.83761	0.604389	1.18578	0.347251	0.9818	1	1	1	1	1	1	1	8.25743e-05	1	0.528227	1	T
CCNA_00349	364395	365309	-	0.159559	0.322759	0.451895	0.288694	0.143053	0.0398035	-1.13731	-1.03406	3.4464	3.46291	1.8572	2.14015	1	1	1	1	1	1	1	1	2.14413e-05	8.28365e-06	0.0686735	0.00846615	L
CCNA_00350	365306	365986	-	-1.36149	-0.191637	1.1052	-0.0646502	0.144602	0.255544	0.116876	0.00593447	2.42568	0.919594	1.43736	0.990179	0.214852	1	1	1	1	1	1	1	7.53354e-05	1	0.396492	1	S
CCNA_00351	366112	368271	+	-1.15821	-0.757643	0.785314	0.384749	-0.0987675	-0.0131583	1.3543	1.26869	-0.249421	-1.30886	0.319566	-0.424919	0.269234	1	1	1	1	1	0.00631972	0.0421663	1	0.0126553	1	1	L
CCNA_00352	368358	369155	-	-1.00669	-1.06273	0.212382	0.268416	-0.11439	-0.187699	-0.153005	-0.0796961	-0.0607201	-0.953023	-0.426107	-1.30114	1	1	1	1	1	1	1	1	1	1	1	0.0395642	P
CCNA_00353	369280	370374	+	0.275016	-0.535115	-1.32722	-0.517086	0.114384	-0.0658716	-1.70781	-1.52756	1.42971	1.59034	1.04912	0.579874	1	1	0.0091747	1	1	1	6.85379e-05	0.00183482	0.0111633	0.00038433	1	1	#N/A
CCNA_00354	370445	371152	+	-1.77926	-1.01366	1.08848	0.32288	-0.108145	-0.149861	0.698526	0.740242	0.723334	-0.947781	0.333379	-0.530419	1.64844e-05	1	1	1	1	1	1	1	1	1	1	1	S
CCNA_00355	371323	372567	+	-0.507934	-1.56069	-2.42287	-1.37011	-0.251444	-0.120476	-2.24102	-2.37198	0.939545	0.683056	1.1214	-0.318817	1	0.00246141	4.81912e-09	0.134342	1	1	1.08883e-06	9.45475e-07	1	1	0.786173	1	S
CCNA_00356	372638	373402	+	1.61048	-0.179753	-0.226976	1.56325	0.41329	0.0675517	-0.542018	-0.196279	-0.0282922	1.1689	-0.343334	-0.590638	8.35456e-05	1	1	0.000414711	1	1	1	1	1	0.19747	1	1	M
CCNA_00357	373511	374938	+	-0.285085	0.0781222	1.9215	1.55829	-0.00340461	0.0454362	1.99351	1.94467	-0.658694	-0.940374	-0.586683	-0.553997	1	1	2.03448e-08	6.66979e-05	1	1	3.41108e-09	8.52613e-09	1	1	1	1	S
CCNA_00358	374976	375836	-	-0.238655	0.465497	0.129138	-0.575014	0.0811183	0.0171044	-0.884914	-0.8209	0.98309	0.663317	-0.0309623	0.41743	1	1	1	1	1	1	1	1	1	1	1	1	#N/A
CCNA_00359	375919	376716	+	0.661302	0.902647	0.0966764	-0.144669	0.25436	-0.0399802	-0.211645	0.0826951	-0.214728	0.192214	-0.523049	0.419578	1	1	1	1	1	1	1	1	1	1	1	1	S
CCNA_00360	376916	377806	+	0.655864	1.1229	0.46861	0.00157604	0.0653881	0.129161	0.169546	0.105773	-0.0242519	0.566224	-0.323316	0.670421	1	1	1	1	1	1	1	1	1	1	1	1	S
CCNA_00361	377803	378750	-	2.17561	1.49061	-0.242853	0.442148	0.118112	0.243132	0.0167105	-0.10831	0.201867	2.25936	0.461431	1.70891	1.30515e-09	0.00136677	1	1	1	1	1	1	1	5.2141e-10	1	9.67698e-06	S
CCNA_00362	378802	379287	-	3.77372	2.27213	-1.15213	0.349463	0.274734	0.189791	-0.853843	-0.7689	0.101697	3.60069	0.399987	2.48232	7.60354e-16	3.05769e-09	0.46657	1	1	1	1	1	1	4.38357e-15	1	1.31744e-10	K
CCNA_00363	379324	380100	-	-0.259821	0.336078	0.577784	-0.0181156	-0.0940959	0.107575	0.265533	0.0638621	0.772265	0.606539	0.460013	0.688517	1	1	1	1	1	1	1	1	1	1	1	1	#N/A
CCNA_00364	380179	381273	-	-1.15467	-0.655645	-0.130438	-0.629463	-0.240662	-0.228683	0.151288	0.139309	-1.20963	-2.12364	-0.927902	-1.35486	0.326161	1	1	1	1	1	1	1	0.204092	5.80789e-09	1	0.0144048	O
CCNA_00365	381396	382655	-	-0.975275	-1.34315	-0.348554	0.0193231	-0.10284	-0.0598147	0.893453	0.850428	-1.89619	-2.76863	-0.654188	-1.93752	1	0.0194102	1	1	1	1	1	1	3.01059e-07	4.80264e-13	1	6.78475e-08	E
CCNA_00366	383009	383803	+	-0.965769	-0.52172	1.63621	1.19216	-0.157363	-0.17318	1.70159	1.71741	-0.823244	-1.63165	-0.75786	-1.1064	1	1	9.01096e-07	0.140607	1	1	2.04889e-07	1.61004e-07	1	5.99816e-07	1	0.446773	P
CCNA_00367	383800	384825	+	-1.13477	-0.291456	1.50771	0.664393	-0.143754	-0.03669	1.39341	1.28635	-0.222909	-1.21392	-0.337203	-0.59197	0.3032	1	8.17336e-05	1	1	1	0.0012505	0.0165029	1	0.0477557	1	1	P
CCNA_00368	384831	385667	+	-1.05334	-0.428097	1.89028	1.26504	0.00829262	-0.027661	2.06477	2.10072	-0.38533	-1.44696	-0.210842	-0.611278	0.838221	1	2.91106e-09	0.0191916	1	1	1.86394e-10	1.03932e-10	1	6.05715e-05	1	1	P
CCNA_00369	385817	387130	+	-0.553261	-0.0114629	-0.0299966	-0.571794	-0.0976122	-0.112068	-0.546772	-0.532317	0.382147	-0.0735018	-0.134629	-0.0340241	1	1	1	1	1	1	1	1	1	1	1	1	P
CCNA_00370	387576	388085	-	-1.9194	-1.41616	0.531418	0.0281773	0.0595989	-0.0780643	1.54113	1.67879	-1.28167	-3.26067	-0.271954	-1.61005	1.28562e-06	0.0211956	1	1	1	1	0.00139789	0.00014216	0.115482	2.64095e-13	1	0.000363647	C
CCNA_00371	388096	388629	-	-1.77867	-1.52434	0.52029	0.265959	-0.376656	-0.129474	1.61438	1.3672	-0.981632	-2.38365	0.112463	-1.28241	5.67717e-05	0.00819051	1	1	1	1	0.00124093	0.0482003	1	9.27768e-09	1	0.127382	C
CCNA_00372	388756	388980	-	-2.03459	-1.19952	-0.12942	-0.96449	-0.167359	-0.161487	0.203211	0.197339	-0.0153526	-1.88258	0.317279	-0.720753	6.77413e-07	0.675954	1	1	1	1	1	1	1	4.77349e-06	1	1	C
CCNA_00373	389030	389791	-	-1.98028	-1.68143	-0.0277144	-0.326561	-0.0635316	-0.1017	0.511821	0.549989	-0.344785	-2.26153	0.19475	-1.38498	4.68213e-08	4.21376e-05	1	1	1	1	1	1	1	5.30208e-10	1	0.00654343	C
CCNA_00374	389797	390177	-	-1.88564	-2.04364	0.00112845	0.159127	0.158532	-0.0933624	1.04595	1.29784	-1.25269	-3.29686	-0.207872	-2.15815	3.66127e-07	9.56662e-08	1	1	1	1	1	0.0518992	0.120896	2.47733e-14	1	8.24267e-09	S
CCNA_00375	390599	390988	+	-1.09082	-2.04651	-0.121737	0.833956	-0.255865	-0.128886	0.289115	0.162137	-1.15072	-1.98568	-0.73987	-2.6575	0.804555	2.35748e-06	1	1	1	1	1	1	0.586944	9.05436e-07	1	7.02831e-10	#N/A
CCNA_00376	391059	391838	+	-1.27836	-1.75634	0.28834	0.766321	-0.026334	-0.12627	0.571902	0.671838	-0.16678	-1.41881	0.116781	-1.51329	0.0124324	1.59453e-06	1	1	1	1	1	1	1	0.00026516	1	0.000141175	S
CCNA_00377	391953	395396	-	0.312558	0.212075	1.10032	1.2008	0.711698	0.0555527	0.20272	0.858866	0.698681	0.29954	-0.198915	-0.0423923	1	1	0.745866	0.230551	1	1	1	1	1	1	1	1	D
CCNA_00378	395418	396026	-	-0.180502	-0.306616	1.26911	1.39522	0.770745	0.0592303	-0.630562	0.0809533	0.44152	-0.509727	-1.45815	-1.824	1	1	0.147995	0.0329712	1	1	1	1	1	1	0.0106936	2.57699e-05	O
CCNA_00379	396026	396640	-	-0.168682	1.07404	0.962886	-0.279832	0.659619	0.0337909	-1.05593	-0.430104	0.0778245	-0.750476	-1.94099	-0.900748	1	1	1	1	1	1	0.976191	1	1	1	3.85344e-07	1	O
CCNA_00380	396879	397418	-	-0.47493	-0.0867883	0.641076	0.252934	-0.176552	0.144167	-0.0216342	-0.342353	0.701731	0.403353	0.039021	-0.191935	1	1	1	1	1	1	1	1	1	1	1	1	S
CCNA_00381	397466	398515	+	-0.594716	-0.337861	0.832718	0.575862	-0.0641879	-0.0796871	0.926205	0.941704	0.155586	-0.374942	0.249073	-0.0091005	1	1	1	1	1	1	1	1	1	1	1	1	L
CCNA_00382	398637	399713	-	-0.400049	0.162306	0.415103	-0.147252	-0.0996743	-0.190957	-0.035271	0.0560115	1.08336	0.782985	0.632986	0.986249	1	1	1	1	1	1	1	1	1	1	1	1	L
CCNA_00383	399852	400487	-	-0.43879	-0.209202	1.49112	1.26154	0.137223	0.0460951	1.20161	1.29274	-0.273691	-0.849704	-0.563205	-0.818502	1	1	0.000335389	0.119197	1	1	0.0938901	0.0140176	1	1	1	1	L
CCNA_00384	400574	401479	+	-0.273264	0.311512	0.61415	0.0293737	0.0177073	0.0618175	0.0743151	0.0302049	0.804077	0.513106	0.264243	0.513938	1	1	1	1	1	1	1	1	1	1	1	1	G
CCNA_00385	401527	402861	+	-0.547449	0.0712532	0.844409	0.225706	-0.00650118	-0.0709317	0.363385	0.427816	1.0779	0.536947	0.596872	0.739057	1	1	1	1	1	1	1	1	0.853816	1	1	1	P
CCNA_00386	402858	403445	-	0.0781534	0.336132	1.30733	1.04936	-0.181917	-0.171787	0.359106	0.348976	-0.615897	-0.355827	-1.56412	-1.05621	1	1	0.0454492	1	1	1	1	1	1	1	0.000503768	0.995593	L
CCNA_00387	403575	403997	+	-0.124999	0.0777845	0.537428	0.334644	0.378089	0.189483	0.329811	0.518417	-0.403194	-0.906283	-0.610811	-0.72251	1	1	1	1	1	1	1	1	1	1	1	1	S
CCNA_00388	404125	405006	-	0.516545	-0.348734	0.559649	1.42493	-0.00402445	-0.00455868	-0.0543963	-0.0538621	0.498461	1.01903	-0.115584	-0.459759	1	1	1	0.00139442	1	1	1	1	1	0.880301	1	1	S
CCNA_00389	405104	405895	-	3.71996	1.59451	-0.866679	1.25876	0.363482	0.248466	-1.14722	-1.03221	-0.513445	2.84303	-0.793987	0.552059	1.32522e-13	0.0029673	1	0.22486	1	1	0.563529	1	1	5.97164e-11	1	1	S
CCNA_00390	405999	407213	+	-0.450352	-0.0359615	2.58929	2.1749	-0.0874283	-0.146168	1.76106	1.8198	-1.49945	-1.86237	-2.32768	-2.21748	1	1	5.89043e-13	3.26781e-10	1	1	1.84281e-07	5.97746e-08	0.000113049	1.23951e-08	5.57473e-11	2.1919e-10	M
CCNA_00391	407210	407767	+	-0.430116	-0.321449	3.14759	3.03893	0.00906234	-0.199691	2.64212	2.85088	-1.1216	-1.56077	-1.62707	-1.74882	1	1	1.47311e-11	4.75373e-10	1	1	2.64881e-11	4.03105e-12	0.527294	6.39721e-05	0.0037704	0.00141069	S
CCNA_00392	407848	409182	+	1.61154	0.808896	-0.297622	0.505019	0.0504146	-0.0440759	0.268296	0.362786	-0.191139	1.36998	0.374779	1.22775	8.38392e-07	1	1	1	1	1	1	1	1	0.000408881	1	0.0288714	F
CCNA_00393	409326	410552	-	-0.476743	-0.0524316	1.26857	0.844253	0.525115	-0.00615149	0.284853	0.81612	0.728789	-0.27307	-0.254923	-0.301203	1	1	0.57159	1	1	1	1	1	1	1	1	1	K
CCNA_00394	410549	410899	-	-0.334625	0.139857	0.897694	0.423212	-0.112178	0.148577	-0.198719	-0.459474	1.70203	1.47958	0.605618	0.596898	1	1	1	1	1	1	1	1	0.000597563	0.0138742	1	1	S
CCNA_00395	411052	412842	+	-0.358166	-0.146995	0.518069	0.306898	0.0534561	0.0299121	0.37673	0.400274	0.102721	-0.308901	-0.0386175	-0.215525	1	1	1	1	1	1	1	1	1	1	1	1	Q
CCNA_00396	412933	413610	-	-0.937944	0.440775	1.38645	0.00773251	-0.00956372	0.0503023	0.384987	0.325121	1.60848	0.6801	0.607015	0.997488	1	1	0.0194128	1	1	1	1	1	0.000612717	1	1	1	S
CCNA_00397	413741	415279	+	-0.750609	0.0129476	0.792703	0.029146	-0.0312436	-0.0364982	0.242941	0.248195	0.0505696	-0.668796	-0.499193	-0.449747	1	1	1	1	1	1	1	1	1	1	1	1	E
CCNA_00398	415406	416764	-	-0.55651	0.551997	0.513731	-0.594776	0.125305	-0.0852772	0.306681	0.517263	-0.208844	-0.890659	-0.415894	0.22138	1	1	1	1	1	1	1	1	1	1	1	1	#N/A
CCNA_00399	416919	418016	+	-0.712131	0.447022	0.593163	-0.56599	-0.062849	0.0366883	0.125095	0.0255575	0.981981	0.332699	0.513913	0.924247	1	1	1	1	1	1	1	1	1	1	1	1	S
CCNA_00400	418061	418504	+	-0.33071	0.563364	0.472172	-0.421903	-0.180508	0.032979	-0.38142	-0.594907	0.198373	0.0481711	-0.655219	-0.124833	1	1	1	1	1	1	1	1	1	1	1	1	K
CCNA_00401	418501	419271	+	-0.459401	0.528526	0.531388	-0.456539	-0.131495	0.0325566	-0.240226	-0.404278	-0.265681	-0.593587	-1.0373	-0.541326	1	1	1	1	1	1	1	1	1	1	1	1	#N/A
CCNA_00402	419275	419691	+	0.176321	-0.127886	0.243237	0.547444	0.36087	0.177725	-0.358206	-0.175061	1.25541	1.07086	0.653963	0.348352	1	1	1	1	1	1	1	1	0.631669	0.812938	1	1	S
CCNA_00403	419728	420699	+	-0.358746	0.445487	0.357022	-0.447211	-0.196897	-0.0832402	-0.598314	-0.71197	1.56409	1.40225	0.608759	1.13749	1	1	1	1	1	1	1	1	0.000370168	0.00656368	1	0.435678	S
CCNA_00404	420699	421214	+	-0.367694	0.437951	0.738872	-0.0667731	-0.271894	-0.17155	-0.300033	-0.400377	1.93902	1.84322	0.900116	1.50962	1	1	1	1	1	1	1	1	0.00454975	0.0122204	1	0.15046	#N/A
CCNA_00405	421211	422068	+	0.412599	0.692927	0.286455	0.00612655	0.111941	0.0888998	-0.673594	-0.650553	2.16461	2.46527	1.20456	1.80859	1	1	1	1	1	1	1	1	2.86714e-07	2.50484e-09	0.357771	1.11013e-05	S
CCNA_00406	422170	422538	-	-0.161673	-0.172519	0.292189	0.303036	0.161858	-0.186604	0.442707	0.791169	0.537609	0.214079	0.688127	0.702212	1	1	1	1	1	1	1	1	1	1	1	1	K
CCNA_00407	422528	423007	+	-0.196403	0.164451	1.82908	1.46822	-0.0241653	-0.0864053	1.58262	1.64486	-0.0944434	-0.266682	-0.340896	-0.0900403	1	1	6.29222e-05	0.0252528	1	1	0.00146851	0.00080871	1	1	1	1	K
CCNA_00408	423040	424308	-	-0.741968	-0.409359	0.609133	0.276524	0.0396153	-0.104335	0.627401	0.771352	0.165962	-0.615622	0.18423	-0.120794	1	1	1	1	1	1	1	1	1	1	1	1	G
CCNA_00409	424406	424450	+	0.072008	-1.22114	-0.542716	0.750432	-0.314682	-0.304807	-0.511739	-0.521613	-0.054298	0.332392	-0.0233208	-0.939654	1	1	1	1	1	1	1	1	1	1	1	1	#N/A
CCNA_00410	424513	425043	+	0.0853385	-1.20978	-0.185782	1.10934	-0.246046	-0.0532351	0.374619	0.181808	-0.835637	-0.504253	-0.275237	-1.43178	1	0.792979	1	1	1	1	1	1	1	1	1	0.0322458	S
CCNA_00411	425076	425639	+	2.47871	0.93199	-0.93486	0.611863	0.16372	0.150262	-0.13718	-0.123722	-0.360002	1.95499	0.437678	1.21941	3.55931e-12	1	1	1	1	1	1	1	1	8.52035e-09	1	0.0827925	S
CCNA_00412	425636	426286	+	1.97773	0.414726	-0.678804	0.884195	0.00834008	-0.0333405	-0.189265	-0.147585	0.0134951	1.98288	0.503034	0.951101	2.33494e-07	1	1	1	1	1	1	1	1	2.48731e-07	1	1	L
CCNA_00413	426379	427632	+	-0.175735	0.27148	0.630693	0.183477	-0.00382007	0.112098	0.559956	0.444038	0.690064	0.518148	0.619327	0.778709	1	1	1	1	1	1	1	1	1	1	1	1	J
CCNA_00414	427653	428354	+	-0.269787	-0.22762	0.525005	0.482839	0.0549843	0.234516	0.967476	0.787944	0.0585163	-0.266255	0.500988	0.0388513	1	1	1	1	1	1	1	1	1	1	1	1	F
CCNA_00415	428613	429584	-	0.859766	1.60293	1.96964	1.22648	0.0328992	0.67427	0.986497	0.345126	-0.223348	0.603518	-1.20649	-0.277833	1	0.00228017	3.20536e-06	0.395699	1	1	1	1	1	1	0.398411	1	S
CCNA_00416	429725	430123	-	4.28011	3.87286	-0.221219	0.186026	0.434414	0.808977	-1.34895	-1.72351	-1.20529	2.6404	-2.33302	0.730866	5.4756e-15	4.63699e-13	1	1	1	1	0.0722207	0.000471316	0.394525	2.75597e-09	1.22824e-07	1	S
CCNA_00417	430127	430498	-	4.81322	3.82954	-1.43966	-0.455971	0.893591	0.917096	-3.22255	-3.24605	-0.525026	3.39461	-2.30791	0.604526	1.32522e-13	1.57056e-10	0.111726	1	1	1	2.97174e-09	3.08205e-09	1	4.9294e-10	1.48146e-05	1	S
CCNA_00419	430733	431269	+	4.30784	2.62628	-0.338866	1.34269	0.898884	0.267748	-0.642638	-0.0115024	-1.20126	2.2077	-1.50503	0.8535	2.07024e-11	8.64905e-06	1	0.42446	1	1	1	1	0.789868	5.43492e-05	0.130779	1	M
CCNA_00420	431334	431885	-	-0.617307	-0.699113	0.119012	0.200818	0.0781877	0.091001	0.0347977	0.0219844	-0.0253186	-0.720814	-0.109533	-0.899647	1	1	1	1	1	1	1	1	1	1	1	1	#N/A
CCNA_00421	431882	432286	-	-0.958002	-0.513515	-0.155664	-0.600151	0.0773085	0.103112	-0.101533	-0.127337	-0.777821	-1.81313	-0.723691	-1.34032	1	1	1	1	1	1	1	1	1	0.00147339	1	0.168344	H
CCNA_00422	432336	433088	-	-1.27604	-1.58887	0.136852	0.449679	0.0611996	0.0469467	0.527732	0.541985	-0.837419	-2.17466	-0.446539	-2.08235	0.080404	0.00198071	1	1	1	1	1	1	1	1.45613e-08	1	3.56337e-07	Q
CCNA_00423	433404	433874	+	-0.439521	-0.281944	0.384313	0.226737	-0.056865	-0.0541988	0.0789478	0.0762817	0.078521	-0.304135	-0.226844	-0.45459	1	1	1	1	1	1	1	1	1	1	1	1	L
CCNA_00424	434121	435560	+	4.23825	1.6658	-2.33925	0.233203	0.462554	0.181607	-2.37831	-2.09737	0.346359	4.12206	0.307302	1.79149	4.58164e-17	0.000159508	4.21002e-10	1	1	1	3.31347e-10	1.79357e-08	1	1.7149e-16	1	7.46247e-06	C
CCNA_00425	435633	436094	-	-0.179179	-0.017638	0.29452	0.132978	-0.338247	-0.210986	-0.961762	-1.08902	0.60372	0.762788	-0.652561	-0.459212	1	1	1	1	1	1	1	1	1	1	1	1	#N/A
CCNA_00426	436545	436889	+	-0.294509	0.372232	0.839535	0.172793	-0.00926079	-0.147897	0.164635	0.303272	2.32957	2.04433	1.65467	2.1748	1	1	1	1	1	1	1	1	5.61263e-08	1.33623e-06	0.00166	1.23248e-06	S
CCNA_00427	436958	437146	+	-0.456133	0.316063	1.04006	0.267861	-0.161395	-0.276868	-0.251323	-0.135851	0.396618	0.101879	-0.894763	-0.301832	1	1	1	1	1	1	1	1	1	1	1	1	#N/A
CCNA_00428	437146	437328	+	-0.131944	0.119625	0.700502	0.448933	-0.04712	-0.188405	0.088987	0.230272	-0.123157	-0.20798	-0.734672	-0.426642	1	1	1	1	1	1	1	1	1	1	1	1	S
CCNA_00429	437383	437550	+	-0.138204	-0.274043	0.381109	0.516948	0.0255342	-0.322413	0.438235	0.786182	0.194976	0.0312373	0.252101	0.300472	1	1	1	1	1	1	1	1	1	1	1	1	#N/A
CCNA_00430	437556	437741	-	0.301734	0.264226	0.685281	0.722789	-0.372922	-0.117586	-0.0108876	-0.266223	1.54323	2.21789	0.847066	1.22888	1	1	1	1	1	1	1	1	0.198926	0.00240974	1	0.817162	#N/A
CCNA_00431	437761	437883	+	0.0165873	0.209966	0.107807	-0.0855718	0.169501	-0.128004	0.669849	0.967355	-0.406298	-0.559212	0.155745	0.493715	1	1	1	1	1	1	1	1	1	1	1	1	#N/A
CCNA_00432	438156	438650	-	-0.54704	0.482957	1.37134	0.341343	-0.0713596	0.0414282	0.111466	-0.00132175	0.881603	0.405922	-0.378272	0.0632571	1	1	0.0546388	1	1	1	1	1	1	1	1	1	K
CCNA_00433	438748	439005	+	-1.11811	-0.601638	0.0850816	-0.431386	-1.28575	0.0796547	2.59628	1.23088	-1.49451	-1.32686	1.0167	0.335403	1	1	1	1	1	1	6.15883e-06	0.702307	0.0408533	0.293511	1	1	S
CCNA_00434	439068	440003	+	0.485106	0.143798	-0.160037	0.18127	-0.75054	0.617197	2.35174	0.984001	-0.992583	0.243063	1.51919	1.04579	1	1	1	1	1	1	0.010196	1	1	1	0.62551	1	S
CCNA_00435	440156	441607	+	-0.194063	0.578271	0.295824	-0.47651	-0.0838196	0.0090461	0.235451	0.142585	-0.48451	-0.594754	-0.544883	0.0243413	1	1	1	1	1	1	1	1	1	1	1	1	E
CCNA_00436	441717	442865	+	-0.323356	0.674861	0.370663	-0.627554	-0.127498	0.0666216	0.29038	0.0962603	-0.0652379	-0.261096	-0.145521	0.462718	1	1	1	1	1	1	1	1	1	1	1	1	#N/A
CCNA_00437	443064	444677	+	0.122202	0.598715	0.625103	0.14859	-0.382722	0.0105488	0.00601666	-0.387254	1.91447	2.41939	1.29538	1.88355	1	1	1	1	1	1	1	1	0.000201599	1.27206e-06	0.377032	0.000479722	N
CCNA_00438	444889	445200	-	0.14675	0.267393	-5.76171	-5.88236	-0.0386655	-0.0675872	-4.16593	-4.13701	-0.599621	-0.414205	0.996162	1.33114	1	1	1.09206e-17	1.05762e-17	1	1	1.46716e-14	1.9388e-14	1	1	1	0.114675	#N/A
CCNA_00439	445497	447518	+	-1.90402	-0.450267	-0.407188	-1.86094	-0.161819	0.0156303	-1.09598	-1.27343	2.16151	0.41931	1.47271	1.00681	6.11735e-08	1	1	2.649e-07	1	1	0.616913	0.0453811	2.12354e-09	1	0.000456404	1	T
CCNA_00440	447518	447805	+	-1.99324	-0.214974	-0.99958	-2.77785	-0.152302	-0.0992601	-2.49671	-2.54975	2.58857	0.747627	1.09144	0.975724	3.9655e-05	1	1	9.05409e-09	1	1	4.68992e-07	8.26454e-07	2.38441e-07	1	1	1	T
CCNA_00441	447802	448167	+	-2.16141	-0.322813	-1.09252	-2.93111	-0.113513	-0.210184	-2.39992	-2.30324	2.14419	0.0962909	0.83679	0.724161	3.60608e-07	1	0.851634	1.08439e-10	1	1	1.01298e-08	7.97867e-08	4.21084e-07	1	1	1	T
CCNA_00442	448237	450525	+	-0.999273	-0.271159	-1.01579	-1.74391	0.0375887	0.0601311	-1.56651	-1.58905	1.36844	0.331582	0.817729	0.486439	1	1	1	5.28643e-05	1	1	0.000781036	0.000615671	0.029515	1	1	1	T
CCNA_00443	450529	450996	+	-0.646148	-0.0652923	-0.773453	-1.35431	0.0237847	0.259215	-1.99328	-2.22871	1.67574	1.00581	0.455913	0.131406	1	1	1	0.0553379	1	1	9.8396e-06	5.89597e-07	0.00127304	0.989307	1	1	N
CCNA_00444	450996	451877	+	-0.360665	-0.0857002	-1.10901	-1.38398	-0.0473732	-0.0420979	-2.39567	-2.40094	1.15342	0.840131	-0.133228	-0.176831	1	1	0.67912	0.013186	1	1	9.3606e-10	1.54449e-09	0.493764	1	1	1	O
CCNA_00445	451877	452911	+	-0.00846249	0.131927	-1.19217	-1.33256	0.0345611	0.0902937	-1.55614	-1.61187	0.718693	0.675669	0.354726	0.39636	1	1	0.232627	0.0337767	1	1	0.000546672	0.000241048	1	1	1	1	T
CCNA_00446	452915	453304	+	0.0565303	0.0569835	-1.24209	-1.24254	0.0937524	0.00160177	-1.50847	-1.41632	-0.00250712	-0.0397292	-0.268894	-0.213512	1	1	0.358881	0.493531	1	1	0.0142705	0.0496459	1	1	1	1	T
CCNA_00447	453301	453864	+	-0.0099932	0.544835	-1.4885	-2.04333	0.0906369	0.255236	-1.59342	-1.75802	-0.350554	-0.451184	-0.455478	-0.16588	1	1	0.00744014	4.32993e-06	1	1	0.000696398	4.56845e-05	1	1	1	1	N
CCNA_00448	453868	454251	+	-0.0994377	-0.0778362	-0.721018	-0.74262	-0.105051	0.0582649	-1.30008	-1.4634	1.29284	1.29845	0.713775	0.577673	1	1	1	1	1	1	0.248854	0.0683285	0.297004	0.195301	1	1	#N/A
CCNA_00449	454259	454861	+	-0.158704	-0.279033	-0.264784	-0.144455	0.00637043	-0.070562	-1.01148	-0.934548	1.3021	1.13703	0.555405	0.346934	1	1	1	1	1	1	1	1	0.195908	0.501909	1	1	T
CCNA_00450	454858	455328	+	-0.540312	0.0674072	-0.164005	-0.771724	0.145884	0.0321809	-0.813451	-0.699748	0.430187	-0.256008	-0.219259	-0.184033	1	1	1	1	1	1	1	1	1	1	1	1	#N/A
CCNA_00451	455598	458639	+	-0.560181	0.1261	-0.106153	-0.792434	-0.141021	-0.0137098	-1.16224	-1.28955	0.495927	0.076767	-0.560155	-0.420345	1	1	1	1	1	1	0.192394	0.0149208	1	1	1	1	P
CCNA_00452	458721	459857	-	-0.603963	0.207677	1.07094	0.259296	0.069073	-0.174707	-0.246152	-0.00237145	0.991641	0.318605	-0.325446	0.0569378	1	1	1	1	1	1	1	1	1	1	1	1	G
CCNA_00453	459857	460948	-	-0.598374	0.103531	0.805533	0.103628	0.130006	-0.109935	-0.700775	-0.460834	0.732396	0.00401604	-0.773912	-0.560446	1	1	1	1	1	1	1	1	1	1	1	1	M
CCNA_00454	460977	461789	-	-0.999738	0.192862	0.745469	-0.44713	-0.13676	-0.28319	-1.02221	-0.875782	0.0711329	-0.791844	-1.69655	-1.2205	1	1	1	1	1	1	1	1	1	1	0.00281221	0.414464	K
CCNA_00455	461992	464661	+	-0.788524	0.33248	1.06096	-0.0600456	0.133475	-0.325529	-1.32864	-0.869634	0.993713	0.071714	-1.39588	-0.737875	1	1	1	1	1	1	0.0669591	1	1	1	0.0382457	1	P
CCNA_00456	464819	467092	+	0.162275	0.474618	0.57829	0.265947	0.139424	0.140374	-0.583124	-0.584074	1.43686	1.45971	0.275442	0.609686	1	1	1	1	1	1	1	1	0.00595173	0.0020258	1	1	G
CCNA_00457	467106	469664	+	0.30376	0.500826	0.804631	0.607565	0.0741146	-0.318216	-0.248874	0.143457	1.74923	1.97887	0.695722	1.51476	1	1	1	1	1	1	1	1	0.043084	0.00455471	1	0.23195	G
CCNA_00458	469661	471415	+	0.240509	0.416463	0.747697	0.571743	0.273986	0.258307	-0.218838	-0.203159	1.90706	1.87358	0.940525	1.09868	1	1	1	1	1	1	1	1	0.000199398	0.000107547	1	0.925267	G
CCNA_00459	471542	472783	+	1.24998	1.03717	-0.345249	-0.132444	-0.22754	-0.0738246	-1.06555	-1.21926	0.148121	1.62564	-0.572177	0.538822	0.0174313	1	1	1	1	1	0.732432	0.0408221	1	6.20724e-07	1	1	P
CCNA_00460	473245	473400	+	-0.748508	-0.352575	0.851983	0.45605	-0.322951	-0.121703	0.747663	0.546415	-1.01289	-1.43845	-1.11721	-1.34808	1	1	1	1	1	1	1	1	1	0.0236108	1	0.171285	#N/A
CCNA_00464	477514	477678	+	-0.40086	0.0313809	0.29788	-0.134361	-0.641706	-0.272305	0.740754	0.371353	-0.669099	-0.428253	-0.226225	0.0774606	1	1	1	1	1	1	1	1	1	1	1	1	M
CCNA_00465	477921	479033	+	-1.34936	-0.736901	-0.0858821	-0.69834	-0.522753	-0.184791	-0.2979	-0.635862	-0.486157	-1.31276	-0.698175	-1.25029	0.114759	1	1	1	1	1	1	1	1	0.114882	1	0.328132	M
CCNA_00466	479191	480435	+	-1.14881	-0.558603	-0.115753	-0.705961	-0.305313	-0.086726	-0.281377	-0.499963	-0.523129	-1.36663	-0.688752	-1.16063	0.568313	1	1	1	1	1	1	1	1	0.0363352	1	0.539803	M
CCNA_00467	480439	481710	+	-1.09095	-0.818012	0.144491	-0.128448	-0.215284	-0.155868	0.389348	0.329932	-0.340904	-1.21657	-0.0960465	-0.75819	0.885935	1	1	1	1	1	1	1	1	0.230573	1	1	M
CCNA_00468	481820	481933	-	0.322295	0.054176	0.169093	0.437212	0.973234	0.0689663	-2.60538	-1.70111	0.0801356	-0.570803	-2.69434	-2.70913	1	1	1	1	1	1	2.06588e-10	2.01354e-05	1	1	2.9459e-10	2.2094e-10	#N/A
CCNA_00469	482231	483454	-	-1.0454	-0.320548	0.135483	-0.589372	-0.309484	-0.163065	-0.643768	-0.790186	0.493822	-0.242096	-0.285428	-0.442911	1	1	1	1	1	1	1	1	1	1	1	1	M
CCNA_00470	484789	486132	-	-1.9562	-1.67589	-0.129977	-0.41028	-0.29624	-0.170743	-0.339327	-0.464823	0.805608	-0.854351	0.596258	-0.908894	8.08315e-07	0.000281751	1	1	1	1	1	1	1	1	1	1	#N/A
CCNA_00471	486159	487127	-	-2.72378	-1.85224	-0.316372	-1.18791	-0.450385	-0.273593	-0.595101	-0.771892	0.816644	-1.45675	0.537916	-1.04073	1.11874e-10	1.97209e-05	1	0.514541	1	1	1	1	1	0.00508163	1	1	M
CCNA_00472	487093	488169	-	-2.9806	-1.72357	-0.217549	-1.47458	-0.4171	-0.291805	-1.25251	-1.37781	0.62199	-1.94151	-0.412974	-1.84474	2.83366e-14	3.28018e-06	1	0.000525093	1	1	0.0444603	0.00289227	1	1.49546e-08	1	1.42695e-07	M
CCNA_00473	488274	488768	-	0.487962	0.282598	0.136929	0.342294	0.698218	0.145034	-1.70268	-1.1495	2.32907	2.11881	0.489458	0.627021	1	1	1	1	1	1	0.104519	1	0.0016435	0.00131155	1	1	#N/A
CCNA_00474	488768	491578	-	0.780147	0.30242	-0.251046	0.22668	0.217433	0.210695	-1.45969	-1.45295	1.71355	2.27626	0.504903	0.596628	1	1	1	1	1	1	0.0769428	0.077577	0.0059893	3.01353e-06	1	1	L
CCNA_00475	491512	493329	-	0.473185	0.443737	0.00706908	0.0365168	0.0343771	-0.122566	-0.649959	-0.493016	1.62282	2.06163	0.965791	1.53209	1	1	1	1	1	1	1	1	0.0156274	5.96257e-05	1	0.0243064	U
CCNA_00476	493326	493709	-	-0.194384	0.529749	0.115211	-0.608922	0.575887	-0.0800501	-0.936532	-0.280595	2.39515	1.62488	1.34341	1.95321	1	1	1	1	1	1	1	1	0.00785053	0.157418	0.803919	0.035418	#N/A
CCNA_00477	494090	494284	-	0.368836	0.331948	0.184663	0.221551	0.37826	0.104757	-1.29606	-1.02255	1.73434	1.72491	0.253617	0.480808	1	1	1	1	1	1	0.500598	1	0.0275683	0.0115388	1	1	#N/A
CCNA_00478	494406	495143	-	0.268954	0.300588	0.37012	0.338487	0.16978	-0.0414987	-1.52542	-1.31415	1.78569	1.88487	-0.10985	0.232236	1	1	1	1	1	1	0.0138199	0.171677	0.000459869	5.4826e-05	1	1	#N/A
CCNA_00479	495332	495655	+	0.00178479	-0.0654996	0.232634	0.299918	-0.271233	-0.295722	-0.527535	-0.503047	0.709872	0.98289	-0.0502969	0.179925	1	1	1	1	1	1	1	1	1	1	1	1	K
CCNA_00480	495724	497022	-	0.274867	0.303262	0.364508	0.336113	0.781135	-0.124728	-0.785358	0.120505	1.09956	0.593291	-0.0503061	0.377683	1	1	1	1	1	1	1	1	0.852695	1	1	1	L
CCNA_00481	497352	497597	+	0.160656	0.486311	0.912309	0.586653	0.18159	0.162128	0.205259	0.224721	1.03546	1.01453	0.32841	0.652593	1	1	1	1	1	1	1	1	1	0.967537	1	1	K
CCNA_00482	497584	498855	+	0.225646	0.437928	0.783249	0.570968	0.145206	0.112577	0.12869	0.161319	0.906806	0.987245	0.252246	0.577597	1	1	1	1	1	1	1	1	1	1	1	1	S
CCNA_00483	499379	500224	-	0.289082	-0.442062	-0.774929	-0.0437849	0.768759	0.108232	-1.77304	-1.11252	0.581385	0.101708	-0.416729	-0.967023	1	1	1	1	1	1	5.38924e-06	0.580765	1	1	1	1	S
CCNA_00484	500314	501015	-	2.15038	1.43356	-0.209836	0.506992	1.92988	0.421759	-2.95667	-1.44856	0.938482	1.15899	-1.80836	-0.796559	1.47895e-06	0.0717483	1	1	0.000446601	1	8.68579e-10	0.0297006	1	0.391966	0.000301402	1	#N/A
CCNA_00485	501114	502142	-	-0.80059	-0.746522	0.109173	0.0551053	-0.13195	-0.00812252	-0.141126	-0.264954	0.0598482	-0.608791	-0.190451	-0.92885	1	1	1	1	1	1	1	1	1	1	1	1	J
CCNA_00486	502235	504724	+	0.779849	0.374462	-0.0173143	0.388073	0.331916	0.140824	-0.891037	-0.699946	1.14468	1.59261	0.270952	0.50459	1	1	1	1	1	1	1	1	0.868711	0.00657088	1	1	P
CCNA_00487	504911	506605	+	0.284673	0.0493584	0.149238	0.384553	0.0327442	0.00687116	0.0985254	0.124398	0.631855	0.883784	0.581143	0.62363	1	1	1	1	1	1	1	1	1	1	1	1	P
CCNA_00488	506715	507341	-	1.05851	-0.310486	-0.99643	0.372563	0.078918	0.0163013	-0.405528	-0.342911	0.427745	1.40733	1.01865	0.69186	1	1	1	1	1	1	1	1	1	0.0242361	1	1	E
CCNA_00489	507328	507747	-	0.852927	0.477631	-0.995228	-0.619932	-0.0613666	0.058011	-0.796258	-0.915636	0.2232	1.13749	0.42217	0.84179	1	1	1	1	1	1	1	1	1	0.230573	1	1	E
CCNA_00490	507838	508722	+	-0.855395	-0.103402	0.731837	-0.0201565	-0.0400982	-0.0758021	-0.282322	-0.246618	1.55345	0.738154	0.539293	0.511692	1	1	1	1	1	1	1	1	7.42591e-06	1	1	1	S
CCNA_00491	508870	509508	-	3.70115	0.832654	-3.77972	-0.911216	0.719018	0.0826558	-2.79608	-2.15972	-0.53174	2.4504	0.451892	1.20189	2.19175e-15	1	2.11697e-15	1	1	1	1.27116e-11	2.91712e-08	1	3.25108e-10	1	0.273693	H
CCNA_00492	509704	511095	+	-0.785833	-0.374292	-0.0793748	-0.490915	-0.177952	-0.110015	-0.175581	-0.243518	-0.154205	-0.762085	-0.250411	-0.514688	1	1	1	1	1	1	1	1	1	1	1	1	J
CCNA_00493	511098	511559	+	-0.942892	-0.72626	0.372998	0.156365	-0.317333	-0.0271655	0.469278	0.179111	0.483544	-0.142016	0.579824	-0.119271	1	1	1	1	1	1	1	1	1	1	1	1	S
CCNA_00494	511566	512027	+	0.730844	0.330142	-0.254713	0.145988	0.0234378	-0.0518178	-0.116358	-0.0411025	-0.546487	0.160919	-0.408132	-0.0261715	1	1	1	1	1	1	1	1	1	1	1	1	C
CCNA_00495	512080	512334	+	-0.673821	-0.883999	-0.334271	-0.124093	-0.397189	-0.134266	-0.356371	-0.619294	-0.724233	-1.00086	-0.746333	-1.49607	1	1	1	1	1	1	1	1	1	1	1	0.0428373	S
CCNA_00496	512331	514298	+	-0.95863	-0.736669	0.184393	-0.0375687	-0.222997	-0.0831915	0.0548748	-0.0849303	0.0938664	-0.641767	-0.0356514	-0.689129	1	1	1	1	1	1	1	1	1	1	1	1	J
CCNA_00497	514298	515224	+	-0.664067	-0.950359	0.677849	0.964141	-0.00380165	-0.0112507	1.04708	1.05453	-0.209447	-0.869713	0.159782	-0.779326	1	1	1	1	1	1	0.982125	0.978648	1	1	1	1	M
CCNA_00498	515285	515404	-	-0.587346	-0.289249	0.949752	0.651655	0.048354	-0.213655	2.05214	2.31415	-0.204311	-0.840011	0.898081	0.822486	1	1	1	1	1	1	0.000512761	8.38262e-05	1	1	1	1	#N/A
CCNA_00499	515480	515845	-	-0.491954	-0.249449	0.823579	0.581073	-0.010572	-0.141012	1.03909	1.16952	0.540229	0.058847	0.755736	0.647299	1	1	1	1	1	1	1	0.605799	1	1	1	1	#N/A
CCNA_00500	515842	516741	-	-0.412565	0.0437071	0.704181	0.24791	0.0560257	0.0982098	0.924189	0.882005	-0.115164	-0.583754	0.104844	0.0503414	1	1	1	1	1	1	1	1	1	1	1	1	#N/A
CCNA_00501	516738	518417	-	-0.473128	-0.29114	0.659855	0.477867	-0.00272139	0.0396167	0.841154	0.798816	-0.511494	-0.9819	-0.330195	-0.660951	1	1	1	1	1	1	1	1	1	1	1	1	M
CCNA_00502	518474	519211	+	-1.26277	-1.27258	0.138018	0.147827	-0.123211	-0.120034	-0.0122799	-0.0154565	-0.0591341	-1.19869	-0.209432	-1.36198	0.0213602	0.0454437	1	1	1	1	1	1	1	0.0613724	1	0.00292431	M
CCNA_00503	519310	519732	+	-1.72081	-0.594634	1.96452	0.838345	-0.113304	-0.186474	1.40796	1.48113	-0.0291355	-1.63664	-0.58569	-0.99385	4.75751e-08	1	4.28877e-10	1	1	1	0.000116283	2.0133e-05	1	2.74809e-07	1	1	S
CCNA_00504	519729	520193	-	-0.237757	-0.258148	0.203459	0.22385	-0.217743	0.162665	0.16696	-0.213447	-0.176456	-0.19647	-0.212955	-0.633768	1	1	1	1	1	1	1	1	1	1	1	1	J
CCNA_00505	520398	520949	+	-2.08461	-0.476788	1.02707	-0.580754	-0.372371	-0.0552491	0.834815	0.517694	0.131018	-1.58123	-0.0612389	-0.482777	1.76113e-06	1	1	1	1	1	1	1	1	0.0018287	1	1	C
CCNA_00506	520955	522235	+	-2.04414	-0.589461	0.764901	-0.689777	-0.292665	-0.079588	0.594505	0.381428	0.270402	-1.48107	0.100006	-0.409867	6.86124e-08	1	1	1	1	1	1	1	1	0.00108252	1	1	C
CCNA_00507	522241	523086	+	-1.83834	-0.386658	0.417868	-1.03381	-0.0594923	-0.0212943	0.220751	0.182553	-0.299613	-2.07846	-0.49673	-0.862094	2.15637e-08	1	1	1	1	1	1	1	1	2.28607e-10	1	1	C
CCNA_00508	523154	523927	-	-0.449208	0.334944	0.320564	-0.463588	0.099558	0.0613028	-0.186843	-0.148588	1.07806	0.529299	0.570658	0.844299	1	1	1	1	1	1	1	1	1	1	1	1	#N/A
CCNA_00509	523993	524526	-	-0.470433	-0.192394	0.112352	-0.165687	0.165854	-0.0556766	-0.0469067	0.174624	1.46977	0.833484	1.31051	1.17379	1	1	1	1	1	1	1	1	0.0140663	1	0.163944	0.518278	S
CCNA_00510	524523	525200	-	-0.919956	-0.584268	0.0377086	-0.29798	-0.225742	0.00401334	0.0309948	-0.19876	1.51159	0.81738	1.50488	0.9166	1	1	1	1	1	1	1	1	0.0115731	1	0.0192196	1	Q
CCNA_00511	525200	525880	-	-1.0332	-0.465287	-0.17244	-0.740354	-0.171422	-0.00526428	-0.626028	-0.792186	1.40031	0.538527	0.946718	0.486695	1	1	1	1	1	1	1	1	0.00707199	1	1	1	Q
CCNA_00512	525945	527045	-	-1.57556	-0.67916	0.071864	-0.824534	-0.146106	-0.00869684	-0.104808	-0.242217	0.0378458	-1.39161	-0.138826	-0.809289	6.65183e-06	1	1	1	1	1	1	1	1	0.000499063	1	1	J
CCNA_00514	528078	528908	+	3.96471	3.49719	-2.70545	-2.23794	0.339406	0.25271	-3.08779	-3.00109	0.0751152	3.70042	-0.307222	2.93726	1.6111e-15	1.79214e-13	6.48236e-11	2.41625e-08	1	1	3.9918e-12	5.24076e-12	1	1.39241e-14	1	8.93708e-12	S
CCNA_00515	529324	531657	+	-2.01786	0.429829	0.775673	-1.67201	0.0466711	-0.0550329	-0.191611	-0.0899073	2.5279	0.463376	1.56062	2.04548	1.40541e-07	1	1	8.53274e-05	1	1	1	1	3.27645e-10	1	0.000649634	1.27679e-07	E
CCNA_00516	531683	532432	-	-0.732259	-0.404181	0.853123	0.525045	-0.106952	-0.0779096	1.47194	1.4429	-0.314354	-0.939661	0.304462	-0.0218088	1	1	1	1	1	1	0.00390329	0.00848023	1	1	1	1	S
CCNA_00517	532435	533052	-	-1.13254	-1.01366	0.776871	0.657988	-0.310368	-0.128768	1.00532	0.823721	-0.889642	-1.71182	-0.661193	-1.54608	0.587528	1	1	1	1	1	1	1	1	7.80106e-05	1	0.00755319	J
CCNA_00518	533140	533733	-	-1.87955	-0.768838	0.00917302	-1.10153	-0.178615	-0.20274	-0.422513	-0.398387	-0.279339	-1.98027	-0.711025	-1.27712	1.37238e-06	1	1	1	1	1	1	1	1	1.97986e-07	1	0.0895238	J
CCNA_00519	533891	534967	-	0.278388	0.38944	-0.14541	-0.256461	1.07862	0.174025	-1.37911	-0.474513	0.491436	-0.308797	-0.742264	-0.526849	1	1	1	1	1	1	0.0312196	1	1	1	1	1	S
CCNA_00520	535198	536136	-	-1.41174	-1.3686	-0.217053	-0.260192	-0.350946	-0.0182613	0.633084	0.3004	-0.41397	-1.47477	0.436167	-0.914175	0.000216187	0.00190521	1	1	1	1	1	1	1	2.85381e-05	1	1	F
CCNA_00521	536277	536528	-	0.543921	0.428169	0.548856	0.664608	-0.497062	0.225312	0.259299	-0.463075	0.61464	1.65562	0.325083	0.527939	1	1	1	1	1	1	1	1	1	0.00213102	1	1	S
CCNA_00522	536509	536805	-	-0.113297	-0.197811	0.281273	0.365787	-0.141077	0.200235	0.629933	0.288621	-0.0716769	-0.0438963	0.276984	-0.121063	1	1	1	1	1	1	1	1	1	1	1	1	S
CCNA_00523	536853	537638	-	-1.01703	-0.773221	0.490791	0.246979	0.104018	0.0188561	0.0682965	0.153458	0.570389	-0.550662	0.147895	-0.644183	1	1	1	1	1	1	1	1	1	1	1	1	S
CCNA_00524	537635	538759	-	-0.996913	-0.376529	0.94336	0.322975	-0.0397328	0.044339	0.829273	0.745201	0.590369	-0.366811	0.476283	0.0554148	1	1	1	1	1	1	1	1	1	1	1	1	S
CCNA_00525	538746	539654	-	-0.882655	0.122426	0.720103	-0.284978	-0.160506	-0.0809484	0.244269	0.164711	0.504614	-0.217535	0.0287796	0.232154	1	1	1	1	1	1	1	1	1	1	1	1	M
CCNA_00526	539769	540026	+	2.2214	0.942237	-0.640275	0.638883	-0.128074	0.152843	-1.28992	-1.57084	0.0918917	2.44136	-0.557754	0.231639	7.94215e-09	1	1	1	1	1	0.0622075	0.000519672	1	4.73012e-10	1	1	S
CCNA_00527	540157	540663	+	-0.244026	-0.130811	1.38968	1.27646	-0.170369	-0.081258	0.664377	0.575266	-0.419643	-0.493301	-1.14494	-1.1945	1	1	0.000147901	0.00631701	1	1	1	1	1	1	0.196529	0.0444786	S
CCNA_00528	540844	541626	+	-0.336789	-0.576974	0.838865	1.07905	-0.226622	-0.200052	0.8564	0.82983	-0.842207	-0.952374	-0.824673	-1.20159	1	1	1	1	1	1	1	1	1	1	1	0.58994	E
CCNA_00529	541695	542231	+	3.07824	1.33499	-0.748781	0.994477	0.525222	0.200306	-0.710784	-0.385868	-0.118632	2.43439	-0.0806346	1.05405	1.52399e-09	0.358511	1	1	1	1	1	1	1	3.00213e-07	1	1	K
CCNA_00530	542581	543099	+	-2.12255	-0.947213	0.657023	-0.518311	-0.134468	-0.234354	0.353822	0.453709	-0.794776	-2.78285	-1.09798	-1.81084	1.31208e-07	1	1	1	1	1	1	1	1	4.2936e-11	1	2.74881e-05	J
CCNA_00531	543145	543528	+	-1.17853	-0.134967	-0.117703	-1.16126	0.149673	-0.276286	0.255748	0.681708	-1.43863	-2.76683	-1.06518	-0.923857	0.539578	1	1	0.935958	1	1	1	1	0.06976	6.22115e-09	1	1	J
CCNA_00532	543952	544842	+	-0.780684	-1.63158	-0.46301	0.387888	-0.3021	-0.23461	0.519826	0.452336	-0.378899	-0.857482	0.603938	-0.793034	1	0.00174848	1	1	1	1	1	1	1	1	1	1	S
CCNA_00533	544865	546187	-	-0.236226	-0.865539	-0.837203	-0.20789	-0.0851272	0.0740164	-0.738476	-0.89762	1.41287	1.26177	1.51159	0.572037	1	1	1	1	1	1	1	1	0.0813331	0.230536	0.0172955	1	M
CCNA_00534	546314	547336	+	0.00430202	0.174721	2.07043	1.90001	-0.0930453	-0.274693	1.64575	1.8274	0.410928	0.508275	-0.0137552	0.435658	1	1	8.5228e-08	2.27401e-06	1	1	0.000145164	1.5801e-05	1	1	1	1	S
CCNA_00535	547379	547537	+	-0.0573854	-0.356018	0.638417	0.93705	0.759284	-0.315592	1.99447	3.06935	-0.0809187	-0.897588	1.27513	1.23471	1	1	1	1	1	1	0.00210909	6.00245e-07	1	1	0.717344	0.709688	#N/A
CCNA_00536	547831	551901	+	-1.20495	-0.748215	0.0978714	-0.358867	-0.158036	-0.207496	0.482663	0.532123	-0.305658	-1.35257	0.0791335	-0.461586	0.187997	1	1	1	1	1	1	1	1	0.0118029	1	1	K
CCNA_00537	552015	556205	+	-1.56317	-0.300887	0.229917	-1.03237	-0.0724926	-0.139612	1.40455	1.47167	-0.54656	-2.03724	0.628074	0.466799	5.43154e-05	1	1	1	1	1	0.0025795	0.0006184	1	4.63284e-09	1	1	K
CCNA_00538	556424	558220	+	-0.605453	-0.260226	-0.455893	-0.80112	-0.047762	0.0714339	0.827072	0.707876	0.434544	-0.123147	1.71751	1.38585	1	1	1	1	1	1	1	1	1	1	1.73482e-05	0.00854751	P
CCNA_00539	558249	559709	-	0.0252395	0.143256	-0.334234	-0.45225	0.159892	-0.035118	-1.24179	-1.04678	0.344794	0.210142	-0.562766	-0.384392	1	1	1	1	1	1	0.216231	1	1	1	1	1	S
CCNA_00540	559904	560776	-	-0.907694	0.228511	-0.233648	-1.36985	0.0447541	0.0397526	-0.882318	-0.877316	0.224646	-0.727803	-0.424024	-0.235265	1	1	1	0.00324136	1	1	1	1	1	1	1	1	H
CCNA_00541	561036	561344	+	0.236106	0.0392326	0.50505	0.701924	0.133629	0.166666	-0.00942309	-0.0424598	1.32797	1.43045	0.813501	0.686068	1	1	1	1	1	1	1	1	0.358443	0.101129	1	1	S
CCNA_00542	561341	561664	-	-0.438233	-1.6279	-1.88288	-0.693212	-0.274421	0.0416891	-1.6412	-1.95731	0.516617	0.352805	0.758293	-0.911298	1	0.00107746	4.44932e-06	1	1	1	0.000917523	2.17407e-05	1	1	1	1	#N/A
CCNA_00543	561713	562363	-	-0.693683	-0.00380515	0.47174	-0.218138	-0.145339	-0.103675	-0.991856	-1.03352	0.936473	0.388129	-0.527122	-0.427252	1	1	1	1	1	1	1	1	1	1	1	1	S
CCNA_00544	562579	563754	+	0.0229774	0.385781	0.0719363	-0.290867	0.0404512	-0.0350045	-1.14864	-1.07318	1.39617	1.3787	0.175595	0.59638	1	1	1	1	1	1	0.408545	0.932054	0.011509	0.00752917	1	1	#N/A
CCNA_00545	563825	564547	+	0.105481	0.448556	0.18498	-0.158094	0.0746623	0.0412182	-0.716694	-0.68325	1.74951	1.78033	0.847832	1.25517	1	1	1	1	1	1	1	1	3.8138e-07	6.7635e-08	1	0.0279917	C
CCNA_00546	564671	565453	+	1.56018	0.673021	0.508714	1.39587	2.00386	0.107068	-2.30946	-0.412672	-0.0990593	-0.542736	-2.91724	-2.35128	0.00292004	1	1	0.0554436	4.02017e-05	1	1.02636e-07	1	1	1	4.08696e-10	8.93922e-08	S
CCNA_00547	565748	565879	+	0.278016	0.12441	0.863678	1.01728	0.525988	-0.200383	-0.570657	0.155715	-1.86626	-2.11424	-3.3006	-2.9758	1	1	1	1	1	1	1	1	9.15879e-05	1.35997e-06	1.12615e-09	1.24161e-08	K
CCNA_00548	565904	566170	+	-0.0751015	0.0920746	0.132004	-0.0351719	0.106244	-0.246175	-0.116322	0.236098	0.765817	0.584471	0.517491	0.855741	1	1	1	1	1	1	1	1	1	1	1	1	L
CCNA_00549	566164	567090	+	0.16233	0.406515	0.142219	-0.101966	-0.0350898	-0.032327	0.143466	0.140703	0.242882	0.440302	0.244129	0.682971	1	1	1	1	1	1	1	1	1	1	1	1	L
CCNA_00550	567006	568052	+	0.26166	0.0953209	0.263004	0.429343	0.333081	0.090129	0.161492	0.404445	-0.116457	-0.187878	-0.217968	-0.212776	1	1	1	1	1	1	1	1	1	1	1	1	K
CCNA_00551	568260	568700	-	0.279228	0.617847	0.356585	0.0179654	-0.0551506	-0.00094654	-0.807644	-0.861848	0.417779	0.752157	-0.74645	-0.127656	1	1	1	1	1	1	1	1	1	1	1	1	#N/A
CCNA_00552	568956	569426	-	-0.53085	0.626477	0.493604	-0.663723	0.0557892	0.107947	-0.170328	-0.222486	0.882174	0.295535	0.218243	0.736772	1	1	1	1	1	1	1	1	1	1	1	1	S
CCNA_00553	569423	570172	-	-0.481218	0.635307	0.771687	-0.344838	-0.0366386	-0.302992	-0.111314	0.15504	1.30917	0.864589	0.426168	1.36447	1	1	1	1	1	1	1	1	0.0354399	1	1	0.0167807	C
CCNA_00554	570238	571044	+	-0.637827	-0.0644848	1.1533	0.579953	-0.118682	0.0389009	0.584066	0.426483	-0.462745	-0.981891	-1.03198	-1.13536	1	1	0.412759	1	1	1	1	1	1	1	1	0.463841	S
CCNA_00555	571117	571461	+	1.78888	1.09805	0.122972	0.813805	0.0484469	0.0194759	-0.183076	-0.154105	0.864945	2.60538	0.558897	1.63747	3.75845e-05	1	1	1	1	1	1	1	1	8.68688e-10	1	0.000782304	E
CCNA_00556	571546	573063	+	1.33929	0.744031	0.205516	0.800777	0.556066	0.55779	-0.6648	-0.666524	0.0670533	0.850279	-0.803262	-0.617021	0.0168224	1	1	1	1	1	1	1	1	1	1	1	#N/A
CCNA_00557	573020	573799	-	-1.12857	-0.72233	0.895753	0.489512	0.0682491	0.348422	1.32711	1.04694	0.407102	-0.789717	0.83846	-0.232291	0.479455	1	1	1	1	1	0.0437273	1	1	1	1	1	S
CCNA_00558	573796	574461	-	-1.66595	-1.03635	0.844237	0.214634	-0.0825488	-0.0439774	0.96893	0.930359	0.565153	-1.01825	0.689846	-0.302526	0.000103071	1	1	1	1	1	1	1	1	0.917509	1	1	M
CCNA_00559	574589	575737	-	-1.78877	-1.09495	0.574128	-0.119692	-0.114168	-0.068351	0.533437	0.487619	0.120669	-1.55393	0.0799776	-0.946619	7.98664e-09	0.92695	1	1	1	1	1	1	1	1.64397e-06	1	1	E
CCNA_00560	575815	576327	+	-1.19912	-0.815821	0.501555	0.118259	-0.405864	0.0641164	0.458643	-0.0113368	-0.131795	-0.925048	-0.174707	-1.05464	0.631644	1	1	1	1	1	1	1	1	1	1	1	T
CCNA_00561	576324	576668	+	-1.43126	-1.35769	0.447268	0.373704	-0.249311	0.00456445	0.276729	0.0228541	0.811768	-0.370177	0.641229	-0.721027	0.00575745	0.0791037	1	1	1	1	1	1	1	1	1	1	S
CCNA_00562	576665	577723	+	-1.21194	-0.895946	0.607037	0.291041	0.11704	0.0494446	0.330545	0.39814	0.0515016	-1.27748	-0.224991	-1.17038	0.0882016	1	1	1	1	1	1	1	1	0.0168869	1	0.233272	F
CCNA_00563	577720	578457	+	-0.969717	-0.425263	0.820151	0.275697	0.158521	-0.100206	0.689638	0.948365	0.635331	-0.492906	0.504818	0.179761	1	1	1	1	1	1	1	1	1	1	1	1	S
CCNA_00564	578467	579972	+	-0.591078	-0.257023	0.873853	0.539797	0.129358	0.0091051	0.921345	1.0416	0.462177	-0.258259	0.509669	0.243541	1	1	1	1	1	1	1	1	1	1	1	1	T
CCNA_00565	580036	581778	-	-0.564951	-0.223827	0.45867	0.117546	-0.0312134	-0.03405	-0.522271	-0.519435	0.249276	-0.284462	-0.731666	-0.921443	1	1	1	1	1	1	1	1	1	1	1	1	E
CCNA_00566	582330	583541	-	-0.297679	0.0739651	0.496671	0.125027	0.227055	-0.28711	-0.609446	-0.095281	0.851518	0.326784	-0.2546	0.106476	1	1	1	1	1	1	1	1	1	1	1	1	M
CCNA_00567	583664	585976	-	0.0594437	0.320946	0.528703	0.267201	0.0907897	-0.267474	-0.336562	0.0217025	1.95841	1.92706	1.09314	1.68156	1	1	1	1	1	1	1	1	4.81599e-06	3.52222e-06	1	0.000424811	G
CCNA_00568	585948	587111	-	0.752856	0.66483	0.0330351	0.121061	0.536839	0.537291	-0.421221	-0.421672	1.42974	1.64576	0.975485	1.10302	1	1	1	1	1	1	1	1	0.153914	0.0057958	1	0.934129	G
CCNA_00569	587111	588187	-	0.367473	0.336557	0.170255	0.201171	0.381333	-0.148858	-0.719981	-0.18979	2.18591	2.17205	1.29567	1.78109	1	1	1	1	1	1	1	1	0.000119249	3.32342e-05	0.42246	0.00364118	M
CCNA_00570	588225	589130	-	0.0992642	0.670673	0.460151	-0.111257	0.041986	-0.0998579	-1.34308	-1.20124	0.43507	0.492348	-1.36816	-0.597632	1	1	1	1	1	1	0.283553	0.716903	1	1	0.350209	1	K
CCNA_00571	589132	591768	+	0.392407	0.277062	0.48327	0.598615	0.175968	-0.321216	-0.449568	0.0476163	1.74456	1.961	0.811719	1.41	1	1	1	1	1	1	1	1	0.0151784	0.000907463	1	0.23057	G
CCNA_00572	591765	593513	+	0.24197	0.431528	0.589346	0.399788	0.177443	-0.0587581	-0.160727	0.0754735	1.64348	1.70801	0.893411	1.3837	1	1	1	1	1	1	1	1	0.0161044	0.00410051	1	0.190296	G
CCNA_00573	593829	596600	+	-0.153405	0.380035	0.686206	0.152765	0.0572959	-0.205452	-0.139746	0.123002	1.36237	1.15167	0.536414	1.1219	1	1	1	1	1	1	1	1	0.0454889	0.348835	1	0.684375	P
CCNA_00574	596740	599052	+	0.273754	0.271006	0.35578	0.358527	-0.0133442	-0.00968045	0.349526	0.345863	1.01766	1.30476	1.01141	1.29209	1	1	1	1	1	1	1	1	1	0.0734182	1	0.178921	S
CCNA_00575	599049	600167	+	0.33736	0.355225	0.208487	0.190623	0.0474814	0.0361379	0.0675061	0.0788497	1.22647	1.51634	1.08548	1.40457	1	1	1	1	1	1	1	1	0.378683	0.00758996	1	0.0616261	S
CCNA_00576	600176	601420	+	0.381169	0.468867	0.409132	0.321433	0.50756	0.00297852	0.0441094	0.548691	1.09725	0.970859	0.732228	1.19812	1	1	1	1	1	1	1	1	1	1	1	0.714583	S
CCNA_00578	601496	604033	+	-0.0684001	0.169011	0.316369	0.0789573	-0.028332	-0.0342037	-0.342221	-0.336349	1.96356	1.92349	1.30497	1.50819	1	1	1	1	1	1	1	1	3.11953e-06	4.02542e-06	0.107069	0.00376905	S
CCNA_00579	604210	606009	-	0.474544	0.419936	0.0542922	0.108899	0.0276085	0.0192828	-1.20547	-1.19715	1.79142	2.23835	0.531655	0.932309	1	1	1	1	1	1	0.30719	0.368495	4.84333e-05	3.41936e-08	1	1	F
CCNA_00580	606207	609290	-	0.582434	0.324038	0.36777	0.626166	0.0806051	0.0293196	-0.999255	-0.94797	2.48727	2.9891	1.12024	1.41496	1	1	1	1	1	1	1	1	5.59976e-05	3.9703e-07	1	0.168386	S
CCNA_00582	611200	611757	+	-0.615084	0.374347	0.374192	-0.615239	-0.0807178	-0.126071	-1.88737	-1.84202	3.27859	2.74422	1.01702	1.51744	1	1	1	1	1	1	1.76899e-08	7.52885e-08	9.19955e-16	7.96202e-14	1	1.2465e-05	S
CCNA_00583	611838	613205	-	-0.555757	0.127426	0.073081	-0.610102	0.192843	0.12115	-1.31656	-1.24487	2.7748	2.0262	1.38516	1.39144	1	1	1	1	1	1	0.352522	0.557071	2.63141e-07	0.000246919	0.107478	0.071041	M
CCNA_00585	613324	614379	+	0.140972	0.377218	0.164585	-0.0716603	0.253544	0.108576	-0.783178	-0.63821	2.27343	2.16086	1.32567	1.59431	1	1	1	1	1	1	1	1	3.05086e-09	3.74652e-09	0.0213627	4.79141e-05	#N/A
CCNA_00586	614415	615746	-	-0.292281	-0.0205604	0.455808	0.184087	0.0726589	-0.0727373	0.652423	0.79782	-0.240832	-0.605772	-0.0442167	0.00796017	1	1	1	1	1	1	1	1	1	1	1	1	T
CCNA_00587	615934	617430	+	1.02694	0.917615	-0.154284	-0.0449562	0.164619	0.160139	-1.07031	-1.06583	1.61215	2.47448	0.696129	1.45361	1	1	1	1	1	1	1	1	0.0395213	2.32348e-06	1	0.0469327	S
CCNA_00588	617604	617843	+	0.35577	0.359273	-0.179945	-0.183447	-0.119593	-0.261708	-0.441788	-0.299672	0.359769	0.835132	0.0979261	0.718907	1	1	1	1	1	1	1	1	1	1	1	1	Q
CCNA_00589	617851	618567	-	-0.376001	0.348039	0.389435	-0.334606	0.0158796	-0.0590145	-2.27868	-2.20378	3.39907	3.00719	0.730955	1.13801	1	1	1	1	1	1	2.87627e-09	1.20282e-08	5.5743e-14	6.32202e-13	1	0.387561	S
CCNA_00590	618615	619724	-	-0.55039	0.120335	0.945558	0.274833	0.0322092	-0.0346936	-2.19882	-2.13192	4.52893	3.94633	1.38455	1.53958	1	1	1	1	1	1	1.37547e-07	5.39369e-07	4.42123e-16	8.03823e-15	0.00468849	0.000124069	C
CCNA_00591	619728	621791	-	-0.907238	0.0903737	0.894508	-0.103104	-0.102711	0.0610955	-1.88372	-2.04753	4.06443	3.2599	1.28619	1.31547	1	1	1	1	1	1	2.23593e-09	1.70975e-10	3.1388e-18	1.5776e-16	0.00824347	0.00283933	S
CCNA_00592	621804	622871	-	-1.70658	-0.0431624	1.11816	-0.545262	-0.151265	-0.0650924	-2.14982	-2.23599	4.39387	2.83855	1.12589	1.14782	1.46793e-05	1	0.69344	1	1	1	1.84347e-08	9.94544e-09	1.59654e-16	4.46644e-12	0.663633	0.388789	S
CCNA_00593	622934	624517	-	-0.973151	-0.172606	0.54187	-0.258675	-0.041873	0.0360748	-1.75795	-1.8359	3.77899	2.84771	1.47917	1.27049	1	1	1	1	1	1	1.63639e-07	5.75512e-08	4.44334e-17	1.8235e-14	2.41212e-05	0.00686541	S
CCNA_00594	624522	626342	-	-1.3916	0.186065	0.0736575	-1.50401	0.0994781	-0.0817131	-2.40951	-2.22831	3.51778	2.0267	1.03461	1.30239	0.000636056	1	1	6.10161e-05	1	1	2.06256e-12	2.36556e-11	1.18418e-16	2.63246e-10	1	0.00791576	S
CCNA_00595	626899	627888	-	-0.547673	0.21189	0.66371	-0.0958537	0.00706568	-0.0190207	-0.0935684	-0.067482	0.652118	0.0973796	-0.10516	0.125751	1	1	1	1	1	1	1	1	1	1	1	1	T
CCNA_00596	627846	628364	-	-0.443705	0.09675	0.29963	-0.240824	-0.0301247	-0.0287026	-0.168313	-0.169736	0.210518	-0.203061	-0.257425	-0.131973	1	1	1	1	1	1	1	1	1	1	1	1	K
CCNA_00597	628523	631663	+	0.216034	0.30951	0.249329	0.155853	0.289961	0.251858	-0.179829	-0.141726	1.6007	1.52678	1.17155	1.2292	1	1	1	1	1	1	1	1	0.0555965	0.0507073	1	0.586881	P
CCNA_00598	631886	634816	-	0.791628	0.623776	0.218792	0.386644	0.705637	0.185347	-0.564527	-0.0442378	0.430192	0.516183	-0.353127	0.0853019	1	1	1	1	1	1	1	1	1	1	1	1	P
CCNA_00600	635661	636890	+	-2.43689	-0.210496	1.29808	-0.928314	-0.0213341	-0.0415281	-0.163057	-0.142863	1.08157	-1.33398	-0.379562	-0.54853	5.76878e-10	1	0.0250841	1	1	1	1	1	0.810146	0.0291742	1	1	S
CCNA_00601	636877	637848	+	-2.32099	-0.151461	0.864543	-1.30499	-0.0483675	0.142682	-0.457822	-0.648872	2.35493	0.0823103	1.03257	0.738425	5.01136e-10	1	1	0.0559359	1	1	1	1	5.52405e-10	1	1	1	S
CCNA_00602	637845	639158	+	-1.62834	0.151792	1.41589	-0.364245	-0.0460643	0.174449	-0.0724332	-0.292947	1.82317	0.240891	0.334846	0.312189	0.000199646	1	0.00733736	1	1	1	1	1	1.04065e-05	1	1	1	S
CCNA_00603	639155	640153	+	-0.512547	0.33479	1.23484	0.387502	-0.00782084	0.0898039	-0.330324	-0.427949	1.68	1.17527	0.114837	0.359823	1	1	0.11285	1	1	1	1	1	3.6408e-05	0.208007	1	1	S
CCNA_00604	640131	641012	+	-0.892958	0.259544	1.58289	0.430383	0.207189	-0.225016	-0.250268	0.181937	2.2386	1.13846	0.40545	0.890011	1	1	0.000407783	1	1	1	1	1	7.61192e-08	0.407687	1	1	S
CCNA_00605	641122	641910	-	-0.526606	0.3024	0.396302	-0.432704	-0.136572	-0.0127904	-0.771086	-0.894868	1.13791	0.747875	-0.0294788	0.285712	1	1	1	1	1	1	1	1	0.393152	1	1	1	S
CCNA_00607	642577	645570	+	-0.0592162	0.0305966	0.010752	-0.0790608	0.0304679	-0.0856087	0.235105	0.351181	-0.0832653	-0.172949	0.141087	0.257293	1	1	1	1	1	1	1	1	1	1	1	1	P
CCNA_00608	645702	647285	+	0.552733	0.374375	-0.183044	-0.00468532	0.0113401	0.0674476	-0.215013	-0.271121	1.02792	1.56931	0.995949	1.30288	1	1	1	1	1	1	1	1	1	0.00100213	1	0.0829002	G
CCNA_00609	647369	648415	+	-0.774333	-0.202872	0.519317	-0.0521437	-0.095014	-0.0764776	0.988901	0.970364	-0.154804	-0.834123	0.314779	0.188385	1	1	1	1	1	1	1	1	1	1	1	1	K
CCNA_00610	648428	651031	+	-0.509486	-0.121477	0.551943	0.163934	-0.082158	0.0195634	0.792557	0.690835	0.320607	-0.106721	0.561221	0.420181	1	1	1	1	1	1	1	1	1	1	1	1	G
CCNA_00611	651343	652815	+	-0.970609	-0.833248	0.213649	0.0762879	-0.197255	-0.0637283	0.199229	0.065702	0.0585876	-0.714766	0.0441676	-0.725352	1	1	1	1	1	1	1	1	1	1	1	1	V
CCNA_00612	653295	654179	-	0.196615	0.329515	0.258013	0.125114	-0.0294735	0.0444083	-0.544463	-0.618345	0.221578	0.447667	-0.580898	-0.295791	1	1	1	1	1	1	1	1	1	1	1	1	E
CCNA_00613	654176	655519	-	-0.216992	0.315042	0.877902	0.345868	0.0729476	0.0728449	-0.0681065	-0.0680038	-0.203341	-0.493281	-1.14935	-0.907152	1	1	1	1	1	1	1	1	1	1	0.963457	1	P
CCNA_00614	655396	656883	-	-0.20116	0.0351905	0.237134	0.000783881	-0.289584	-0.0643948	0.0162533	-0.208936	-0.3552	-0.266776	-0.576082	-0.476496	1	1	1	1	1	1	1	1	1	1	1	1	S
CCNA_00615	656945	659863	-	0.110365	0.342293	0.0142572	-0.21767	-0.401742	-0.135529	-0.641196	-0.907409	-1.72303	-1.21093	-2.37849	-1.90066	1	1	1	1	1	1	1	1	4.26856e-05	0.141999	3.92874e-09	2.02317e-06	P
CCNA_00616	660157	660612	-	-0.0718346	0.491022	0.511455	-0.0514016	-0.734578	0.113048	-0.0707399	-0.918366	0.742168	1.40491	0.159973	0.537947	1	1	1	1	1	1	1	1	1	0.142309	1	1	K
CCNA_00617	660731	661774	+	0.352774	0.515509	-0.220445	-0.38318	-0.493349	-0.139406	-2.02051	-2.37445	-2.70057	-1.85444	-4.50063	-3.84572	1	1	1	1	1	1	3.38992e-08	5.93276e-10	7.15198e-09	0.000104318	1.92359e-14	1.55517e-13	E
CCNA_00618	661761	663179	+	0.537991	0.774199	0.18576	-0.0504478	-0.647081	-0.15612	-1.97834	-2.4693	-1.80527	-0.6202	-3.96937	-3.03905	1	1	1	1	1	1	3.83163e-05	6.58667e-07	0.00996484	1	8.04853e-10	3.15695e-08	C
CCNA_00619	663176	664456	+	0.518225	0.839408	0.173036	-0.148147	-0.288205	-0.205714	-1.86444	-1.94694	-1.01143	-0.204999	-3.04891	-2.00379	1	1	1	1	1	1	0.00301486	0.0025296	1	1	2.65196e-06	0.00213643	E
CCNA_00620	664466	665644	+	0.265532	0.907888	-0.14906	-0.791416	-0.187034	-0.0201064	-1.76587	-1.9328	-1.89708	-1.44452	-3.51389	-2.5859	1	1	1	1	1	1	0.00185033	0.000359228	0.00435969	0.116851	6.72859e-09	1.28245e-06	E
CCNA_00621	666047	666601	-	0.0339357	0.111953	0.149089	0.071072	-0.100454	-0.123569	0.477435	0.500549	-0.11935	0.0150402	0.208995	0.444517	1	1	1	1	1	1	1	1	1	1	1	1	S
CCNA_00622	666621	666806	+	-0.535874	0.307457	0.54921	-0.294121	-0.0873081	0.00760293	-0.31457	-0.409481	-0.36185	-0.810415	-1.22563	-0.925775	1	1	1	1	1	1	1	1	1	1	0.380868	1	#N/A
CCNA_00623	666944	669151	+	0.264128	0.291782	0.443894	0.41624	-0.0674808	0.0660221	-0.209401	-0.342904	0.680719	1.01233	0.0274244	0.253185	1	1	1	1	1	1	1	1	1	0.905876	1	1	T
CCNA_00624	669233	670396	-	0.0906768	0.154551	0.166203	0.102329	-0.29869	0.044211	-0.339066	-0.681966	0.972796	1.36216	0.467527	0.577867	1	1	1	1	1	1	1	1	1	0.182718	1	1	S
CCNA_00625	670498	670875	+	-1.13366	-0.453967	1.11286	0.433165	0.00100263	0.0738445	0.597845	0.525003	0.287832	-0.846835	-0.227185	-0.754997	0.584361	1	0.857096	1	1	1	1	1	1	1	1	1	T
CCNA_00626	670929	672842	-	0.123052	0.0388213	-0.233747	-0.149517	0.106599	0.128684	-1.16279	-1.18488	2.16271	2.17916	1.23366	1.1438	1	1	1	1	1	1	0.728745	0.691622	2.7091e-05	1.13286e-05	0.407573	0.637023	N
CCNA_00627	672921	673382	-	0.457427	0.0703144	-0.0694757	0.317637	0.299408	0.166697	-0.978707	-0.845996	1.43339	1.59141	0.524157	0.427774	1	1	1	1	1	1	1	1	0.552419	0.157397	1	1	S
CCNA_00628	673388	673771	-	-0.0384189	-0.142587	-0.0229586	0.0812099	-0.244774	0.0853835	-1.44858	-1.77873	2.00607	2.21242	0.580451	0.35248	1	1	1	1	1	1	0.404073	0.11452	0.0209159	0.00559481	1	1	T
CCNA_00629	674363	676249	+	0.315733	0.00738026	-0.806971	-0.498618	0.168208	-0.016249	-1.00953	-0.825068	0.976264	1.12379	0.77371	0.797339	1	1	1	1	1	1	1	1	1	0.567006	1	1	P
CCNA_00630	676286	678580	+	0.161416	0.0815856	-0.299697	-0.219866	0.613053	0.201852	-1.11714	-0.705935	2.64288	2.19124	1.82544	1.70517	1	1	1	1	1	1	1	1	1.06163e-05	8.0584e-05	0.00288494	0.00605912	T
CCNA_00631	678577	679029	+	0.322956	-0.016506	-0.3384	0.0010623	-0.696911	-0.193598	-0.880013	-1.38333	2.18524	3.20511	1.64362	1.82072	1	1	1	1	1	1	1	0.697818	0.00640952	2.39588e-05	0.118732	0.0355419	N
CCNA_00632	679026	679394	+	0.32464	0.342057	-0.215859	-0.233276	0.178391	-0.140065	-0.916736	-0.598279	1.43283	1.57908	0.731955	1.21408	1	1	1	1	1	1	1	1	0.351672	0.0876849	1	0.711916	T
CCNA_00633	679391	680467	+	0.0897918	0.360245	0.0447838	-0.225669	-0.284058	0.128422	0.024157	-0.388323	1.30973	1.68358	1.28911	1.52093	1	1	1	1	1	1	1	1	0.405718	0.0194069	0.593916	0.0822593	T
CCNA_00634	680464	681294	+	1.62253	0.652625	-0.685912	0.28399	-0.0737284	0.249666	-0.508518	-0.831913	0.519751	2.21601	0.697145	1.1001	2.54413e-05	1	1	1	1	1	1	1	1	4.83928e-09	1	0.634419	T
CCNA_00635	682056	683531	+	-2.36334	-1.05562	1.44503	0.137304	-0.235792	-0.202731	1.26075	1.22769	0.371397	-1.75616	0.187116	-0.665771	1.3263e-11	1	0.000384322	1	1	1	0.0270976	0.0588476	1	2.7429e-07	1	1	#N/A
CCNA_00636	683537	684388	+	-1.80939	-0.441069	1.05616	-0.312158	-0.0762692	-0.171493	0.644564	0.739787	0.653052	-1.08006	0.241456	-0.02812	4.46737e-08	1	1	1	1	1	1	1	1	0.438739	1	1	#N/A
CCNA_00637	684440	687454	-	-0.730091	-0.286156	0.707928	0.263993	0.0458706	0.00506458	0.637145	0.677951	0.757292	-0.0186692	0.68651	0.39529	1	1	1	1	1	1	1	1	1	1	1	1	S
CCNA_00638	687421	690129	-	-0.931157	-0.485116	0.202435	-0.243607	-0.230747	-0.0669335	0.556991	0.393177	0.492155	-0.208255	0.846711	0.428528	1	1	1	1	1	1	1	1	1	1	1	1	U
CCNA_00639	690126	691751	-	-1.04836	-1.05722	0.0383101	0.0471717	-0.224406	-0.255461	-0.04287	-0.0118151	0.133266	-0.690685	0.0520856	-0.749672	0.978827	1	1	1	1	1	1	1	1	1	1	1	U
CCNA_00640	691897	692172	-	0.601217	0.15108	-0.612304	-0.162167	0.17251	0.117873	-0.971388	-0.91675	-0.116331	0.312376	-0.475414	-0.442207	1	1	1	1	1	1	1	1	1	1	1	1	#N/A
CCNA_00641	692376	692672	-	0.14025	0.413852	0.22005	-0.0535518	-0.0647359	0.126011	0.0233893	-0.167358	0.42265	0.627636	0.22599	0.51383	1	1	1	1	1	1	1	1	1	1	1	1	#N/A
CCNA_00642	692642	692899	-	0.0130829	-0.282157	0.327282	0.622522	-0.200229	-0.106602	-0.00300634	-0.0966329	0.0379882	0.2513	-0.2923	-0.467855	1	1	1	1	1	1	1	1	1	1	1	1	#N/A
CCNA_00643	693356	693502	+	0.250665	-0.0397943	-0.115442	0.175018	-0.242364	-0.245492	-0.418459	-0.415331	-0.566889	-0.0738599	-0.869906	-0.664208	1	1	1	1	1	1	1	1	1	1	1	1	#N/A
CCNA_00644	694013	695422	+	0.391342	0.386985	0.0932818	0.0976392	-0.00414469	-0.162041	-0.350382	-0.192486	2.86844	3.26393	2.42478	2.97381	1	1	1	1	1	1	1	1	0.000242508	1.40854e-05	0.00322269	0.000108595	S
CCNA_00645	695435	696727	+	1.49486	0.700445	-0.184134	0.610281	1.46012	0.132676	-2.20138	-0.873931	1.37124	1.40598	-0.646002	-0.0782334	0.00123175	1	1	1	0.190551	1	7.05729e-07	1	0.0876906	0.00547613	1	1	P
CCNA_00646	696739	697629	+	0.859745	0.170371	-0.683027	0.00634696	0.15391	-0.100851	-0.894421	-0.63966	1.18207	1.8879	0.970674	1.2419	1	1	1	1	1	1	1	1	0.74508	0.000378129	1	0.357681	P
CCNA_00647	697642	698427	+	1.50555	0.531227	-1.02514	-0.0508211	0.322326	0.0392838	-1.13653	-0.853493	0.602962	1.78618	0.491569	0.983513	0.0279426	1	1	1	1	1	0.879952	1	1	0.00183124	1	1	P
CCNA_00648	698432	699154	+	0.630828	-0.536642	-0.347704	0.819767	0.454287	-0.23811	-0.220734	0.471662	1.13812	1.31466	1.26509	0.966556	1	1	1	1	1	1	1	1	0.91342	0.129364	0.46449	1	T
CCNA_00649	699198	700292	+	0.822665	0.0668666	-0.266225	0.489573	0.0331655	-0.0763524	-0.336181	-0.226663	0.950592	1.74009	0.880636	1.02386	1	1	1	1	1	1	1	1	1	0.00717808	1	1	P
CCNA_00650	700527	701747	+	0.35998	0.0472089	-0.0987572	0.214014	0.196988	0.118699	-0.60894	-0.530651	1.81832	1.98131	1.30814	1.23665	1	1	1	1	1	1	1	1	0.0123342	0.00129168	0.496125	0.554468	G
CCNA_00651	701776	704244	+	0.28368	0.161863	-0.0777279	0.0440886	0.011603	0.143683	-0.000884734	-0.132965	0.394855	0.666931	0.471698	0.489878	1	1	1	1	1	1	1	1	1	1	1	1	C
CCNA_00652	704241	704585	+	0.591474	0.0991836	-0.285285	0.207006	-0.925187	-0.23835	-0.306614	-0.993452	1.24739	2.76405	1.22606	1.56359	1	1	1	1	1	1	1	1	1	0.0117556	1	0.619627	C
CCNA_00653	704586	707264	+	0.363078	0.348062	-0.059877	-0.0448608	0.145586	0.141554	-0.124472	-0.12044	1.29361	1.5111	1.22901	1.43552	1	1	1	1	1	1	1	1	0.419143	0.0428051	0.734354	0.124355	C
CCNA_00654	707254	708039	+	0.134848	0.43747	0.318287	0.015665	0.20899	0.010158	-0.811877	-0.613045	2.28173	2.20759	1.15157	1.57888	1	1	1	1	1	1	1	1	0.00206295	0.00168191	1	0.121853	H
CCNA_00655	708328	710310	-	-0.229716	-0.170391	-0.120397	-0.179722	-0.0447951	-0.132807	-0.0178418	0.0701701	0.379637	0.194716	0.482192	0.444608	1	1	1	1	1	1	1	1	1	1	1	1	S
CCNA_00656	710696	712531	+	-0.911014	-0.208528	0.880221	0.177735	-0.216377	-0.0535637	0.73924	0.576427	0.0720506	-0.622587	-0.0689309	-0.223895	1	1	1	1	1	1	1	1	1	1	1	1	V
CCNA_00657	712528	713880	+	-0.90448	-0.257921	1.07172	0.425163	-0.233343	0.0234032	1.20418	0.947435	0.371351	-0.299785	0.503811	0.222487	1	1	1	1	1	1	0.266201	1	1	1	1	1	V
CCNA_00658	713877	714920	+	-0.667728	-0.237042	1.13649	0.70581	0.0352897	-0.0409906	1.09885	1.17513	0.526857	-0.17616	0.489216	0.293164	1	1	0.335101	1	1	1	0.520105	0.163772	1	1	1	1	V
CCNA_00659	714931	717825	+	-0.338827	0.00683964	1.18086	0.835197	0.0749607	-0.0170186	0.905895	0.997874	0.978998	0.565211	0.704029	0.727888	1	1	0.193154	1	1	1	1	1	1	1	1	1	V
CCNA_00660	717822	718802	-	-0.440271	-0.0470514	0.50335	0.110131	-0.442938	-0.0769163	0.818753	0.452731	0.476775	0.479442	0.792178	0.822043	1	1	1	1	1	1	1	1	1	1	1	1	L
CCNA_00661	718799	719233	-	-0.214045	0.22233	0.293016	-0.143359	-0.186044	-0.0993389	0.321808	0.235103	0.974901	0.9469	1.00369	1.32536	1	1	1	1	1	1	1	1	1	1	1	0.096826	L
CCNA_00662	719217	719564	-	0.12147	0.617794	0.917501	0.421178	-0.00616587	-0.244367	0.661734	0.899936	0.354626	0.482262	0.0988592	0.96102	1	1	1	1	1	1	1	1	1	1	1	1	#N/A
CCNA_00663	719608	719943	-	0.147352	0.196589	0.966473	0.917236	-0.206082	-0.168321	1.42621	1.38845	-1.24553	-0.892098	-0.785794	-0.420884	1	1	1	1	1	1	0.0869525	0.159079	0.416719	1	1	1	#N/A
CCNA_00664	720528	721781	+	-0.524764	0.00564121	0.351376	-0.179029	-0.00235846	-0.235562	-0.101801	0.131403	1.15325	0.630846	0.700075	0.941278	1	1	1	1	1	1	1	1	0.221471	1	1	1	C
CCNA_00665	721949	723094	+	-0.293611	0.767115	0.030251	-1.03047	0.100254	0.0321127	-1.06786	-0.999722	0.856931	0.463066	-0.241183	0.493819	1	1	1	1	1	1	0.730349	1	1	1	1	1	T
CCNA_00666	723091	723444	+	-0.0699797	0.41854	0.491024	0.0025036	-0.0772408	0.180093	-0.37223	-0.629564	1.03891	1.04617	0.175657	0.414104	1	1	1	1	1	1	1	1	1	0.893273	1	1	T
CCNA_00667	723506	724690	-	-0.809893	-0.198551	0.844504	0.233161	0.0378461	0.369638	1.64167	1.30988	0.238809	-0.60893	1.03597	0.467784	1	1	1	1	1	1	0.0133945	0.26415	1	1	1	1	M
CCNA_00668	724701	725753	-	-1.05257	-0.998805	0.673597	0.619827	-0.00426403	-0.025565	1.98805	2.00935	-0.525469	-1.57378	0.788985	-0.184255	1	1	1	1	1	1	0.000150346	0.000153783	1	0.00853022	1	1	M
CCNA_00669	725750	728206	-	-1.51803	-0.97757	0.615597	0.0751356	0.0378696	0.0468718	1.39471	1.38571	0.123678	-1.43222	0.90279	-0.121652	0.000395549	1	1	1	1	1	0.00483249	0.00623517	1	0.00169061	1	1	M
CCNA_00670	728203	728955	-	-1.47211	-1.27499	0.393161	0.196043	-0.121273	-0.0456582	0.78906	0.713446	-0.0826918	-1.43353	0.313207	-0.916127	0.000102477	0.043173	1	1	1	1	1	1	1	0.000212938	1	1	M
CCNA_00671	728965	729756	-	-1.66872	-1.53597	0.356202	0.223454	-0.144152	-0.153871	0.514215	0.523934	-0.136862	-1.66143	0.0211503	-1.36095	4.09033e-06	0.000283973	1	1	1	1	1	1	1	3.50723e-06	1	0.00583392	V
CCNA_00672	729890	730693	-	0.370658	0.384635	-0.245004	-0.258981	-0.238658	-0.211599	-0.647127	-0.674186	0.62467	1.23399	0.222547	0.818781	1	1	1	1	1	1	1	1	1	0.341864	1	1	S
CCNA_00673	730781	731788	+	0.272736	0.590907	0.579991	0.26182	0.178901	-0.0253623	0.287898	0.492161	0.872845	0.966679	0.580751	1.19702	1	1	1	1	1	1	1	1	1	1	1	0.294014	K
CCNA_00674	731887	733134	-	0.517533	-0.125604	0.0802901	0.723428	-0.0192502	-0.125847	0.250602	0.357199	-0.0339714	0.502812	0.13634	0.136583	1	1	1	1	1	1	1	1	1	1	1	1	S
CCNA_00675	733100	733495	-	0.932406	1.2552	-0.213573	-0.536366	-0.184176	-0.0542411	0.0441647	-0.0857699	-0.126351	0.99023	0.131386	1.44083	1	0.651352	1	1	1	1	1	1	1	1	1	0.0604238	S
CCNA_00676	733495	733734	-	0.829513	0.949185	-0.420593	-0.540264	-0.327735	-0.124972	-0.498817	-0.70158	0.267261	1.42451	0.189036	1.26319	1	1	1	1	1	1	1	1	1	0.0860437	1	0.381317	K
CCNA_00677	733882	734571	-	-2.54964	-1.04526	-0.0432306	-1.54761	0.0959709	-0.151805	0.267962	0.515738	-0.873041	-3.51865	-0.561848	-1.45531	1.68106e-11	1	1	0.000309861	1	1	1	1	1	3.4159e-15	1	0.00233332	J
CCNA_00678	734576	735007	-	-2.91177	-1.42646	0.327729	-1.15758	-0.197831	-0.226313	0.184433	0.212914	-0.343116	-3.05705	-0.486413	-1.68656	9.60901e-13	0.0115302	1	0.519811	1	1	1	1	1	2.89892e-13	1	4.79141e-05	J
CCNA_00679	735544	736479	+	0.0951695	0.254328	-0.0259133	-0.185072	-0.287555	0.10892	0.296277	-0.100198	0.115856	0.498581	0.438047	0.583454	1	1	1	1	1	1	1	1	1	1	1	1	L
CCNA_00680	736612	737247	-	0.133917	0.220614	0.0216176	-0.0650795	0.115717	-0.0642788	-0.646013	-0.466017	2.02824	2.04644	1.36061	1.6455	1	1	1	1	1	1	1	1	1.46254e-05	5.61079e-06	0.0812693	0.00118957	Q
CCNA_00681	737244	737981	-	-0.266537	0.68188	0.481724	-0.466693	0.331061	-0.229665	-0.189529	0.371197	2.91448	2.31688	2.24323	3.15477	1	1	1	1	1	1	1	1	0.000118915	0.00219843	0.0106713	4.42069e-05	Q
CCNA_00682	738076	738534	+	0.119733	1.33188	0.724077	-0.488068	0.0990136	-0.0144492	1.10008	1.21355	1.28049	1.30121	1.65649	3.00282	1	0.327703	1	1	1	1	1	0.792631	0.361718	0.186954	0.0713868	3.84971e-07	K
CCNA_00683	738931	740460	-	1.16496	0.387561	0.183156	0.960552	0.373069	0.0834512	-0.20613	0.0834886	0.5507	1.34259	0.161414	0.465524	0.382793	1	1	1	1	1	1	1	1	0.0288272	1	1	S
CCNA_00684	740473	741111	-	1.87338	1.1796	0.144049	0.837828	0.528095	0.27003	-0.787418	-0.529353	0.470481	1.81577	-0.460986	0.448587	0.000349582	1	1	1	1	1	1	1	1	0.000632723	1	1	K
CCNA_00685	741108	741725	-	1.87937	0.418636	-0.0301551	1.43058	0.259077	0.100241	-1.05644	-0.897602	0.000369636	1.62066	-1.02591	-0.707519	0.000742213	1	1	0.151857	1	1	1	1	1	0.00950637	1	1	K
CCNA_00686	741897	743330	+	-0.0722416	0.0915208	-0.110913	-0.274675	-0.012439	0.0541158	-0.92487	-0.991425	0.92539	0.865588	0.111433	0.148838	1	1	1	1	1	1	1	1	1	1	1	1	S
CCNA_00687	743356	743727	-	1.68889	1.32262	-0.405731	-0.0394585	1.24704	0.105299	-2.29406	-1.15231	0.100159	0.542006	-1.78817	-0.570848	0.000151803	0.127755	1	1	1	1	3.12743e-08	0.455776	1	1	3.87253e-05	1	S
CCNA_00688	743786	745096	-	-0.0699094	0.133289	0.673733	0.470535	0.125843	0.0562989	0.0683542	0.137899	1.05057	0.854814	0.445188	0.522177	1	1	1	1	1	1	1	1	1	1	1	1	S
CCNA_00689	745305	747635	+	0.374468	0.136683	-0.136472	0.101313	-0.00647876	0.096693	-0.598525	-0.701697	0.918643	1.29959	0.456591	0.496581	1	1	1	1	1	1	1	1	1	0.187864	1	1	T
CCNA_00690	747704	748207	-	-1.30389	-0.514008	0.120684	-0.669202	-0.204409	-0.206485	-1.13796	-1.13588	0.179123	-0.920361	-1.07952	-1.38704	0.076241	1	1	1	1	1	0.563685	0.610589	1	1	1	0.0264283	K
CCNA_00691	748560	748901	-	-0.735741	-0.944895	-1.82483	-1.61568	0.0527694	0.494875	-0.53263	-0.974736	-0.225542	-1.01405	1.06666	-0.37311	1	1	8.92209e-05	0.00431467	1	1	1	1	1	0.953449	1	1	C
CCNA_00692	749166	751250	+	0.0421186	-0.277586	-0.820535	-0.50083	0.22085	0.0564216	-0.521821	-0.357393	1.77969	1.60096	2.0784	1.74439	1	1	1	1	1	1	1	1	7.68502e-06	9.03143e-05	1.92461e-08	5.06722e-06	T
CCNA_00693	751485	751778	-	1.84376	0.30551	-0.202837	1.33541	0.251777	0.104568	1.21625	1.36346	0.39264	1.98462	1.81173	2.01267	0.000212022	1	1	0.203307	1	1	0.708778	0.352277	1	5.06044e-05	0.018574	0.00208905	J
CCNA_00694	751775	754342	-	2.02901	0.888683	-0.367365	0.772963	0.194882	0.311928	0.356617	0.239572	-0.118157	1.71597	0.605825	1.18258	8.473e-09	1	1	1	1	1	1	1	1	2.14957e-06	1	0.195246	L
CCNA_00695	754514	756148	-	-0.0640363	0.298411	0.692993	0.330546	0.157207	0.0759925	0.316965	0.39818	0.841345	0.620101	0.465317	0.687736	1	1	1	1	1	1	1	1	1	1	1	1	S
CCNA_00696	756229	756804	+	-0.0290239	0.056639	0.178296	0.0926326	-0.0426143	0.0360689	0.568223	0.48954	0.16149	0.17508	0.551417	0.571987	1	1	1	1	1	1	1	1	1	1	1	1	L
CCNA_00698	757318	757815	-	2.62536	1.67041	-2.18918	-1.23423	0.357828	-0.0542765	-2.9735	-2.56139	-0.819655	1.44788	-1.60398	0.12071	5.25365e-11	5.02189e-05	1.89089e-08	0.152792	1	1	9.26659e-13	4.6672e-11	1	0.00138779	0.000105584	1	#N/A
CCNA_00699	758081	758380	+	-1.64266	-1.07684	-0.0332225	-0.599044	0.0346178	-0.0953599	0.220987	0.350964	-1.50578	-3.18306	-1.25157	-2.23305	5.5434e-06	1	1	1	1	1	1	1	0.000378425	5.07796e-15	0.0774129	4.2323e-10	J
CCNA_00700	759099	761024	-	0.183029	0.546547	-1.88925	-2.25277	-0.0688462	0.0626745	-1.62741	-1.75893	0.625004	0.87688	0.886845	1.37072	1	1	0.00110338	4.34941e-05	1	1	0.0433862	0.0195557	1	1	1	0.135098	P
CCNA_00701	761611	761820	+	-1.30372	0.229622	-3.0916	-4.62494	0.0935626	-0.0941333	-3.09763	-2.90994	-1.8504	-3.24768	-1.85643	-1.53268	0.314146	1	1.57115e-09	1.09993e-12	1	1	3.30218e-09	1.73489e-08	0.000800302	2.54086e-09	0.00163878	0.0377749	K
CCNA_00703	762427	762633	+	0.770277	0.510224	-3.36228	-3.10222	0.332032	-0.159835	-3.98157	-3.4897	-0.0731432	0.365102	-0.692435	-0.0223762	1	1	2.7047e-05	5.98485e-05	1	1	1.06113e-06	8.64767e-06	1	1	1	1	#N/A
CCNA_00704	762676	762873	+	0.344079	0.412643	-2.63997	-2.70853	0.0655377	-0.238968	-3.99687	-3.69237	0.896742	1.17528	-0.460165	0.191445	1	1	7.51366e-05	7.26648e-05	1	1	2.92799e-07	2.39734e-06	1	0.745248	1	1	#N/A
CCNA_00705	763025	763315	-	2.39778	-0.195694	-4.60864	-2.01517	0.589121	0.28906	-1.38653	-1.08646	-2.68828	-0.879624	0.533835	0.0490803	1.30572e-08	1	8.52699e-16	4.3974e-06	1	1	0.0366476	0.963887	1.51685e-09	1	1	1	#N/A
CCNA_00706	763590	764003	-	0.1608	0.371318	-0.152753	-0.363271	0.588519	-0.00264029	0.479745	1.0709	0.428882	0.00116251	1.06138	1.43534	1	1	1	1	1	1	1	1	1	1	1	0.486049	#N/A
CCNA_00707	764103	765185	-	1.41864	0.503586	0.0462731	0.961329	0.49794	0.305528	0.277596	0.470009	-0.40011	0.520593	-0.168787	0.0292721	0.0496256	1	1	1	1	1	1	1	1	1	1	1	S
CCNA_00708	765182	767110	-	1.36968	0.789713	-0.12714	0.452829	0.495422	0.0897048	-0.412894	-0.00717661	0.031672	0.905933	-0.254081	0.445927	0.00406518	1	1	1	1	1	1	1	1	1	1	1	H
CCNA_00709	767218	767400	+	1.34244	0.434363	-0.271857	0.636222	0.84376	-0.0278459	0.727823	1.59943	0.602739	1.10142	1.60242	2.06463	0.119141	1	1	1	1	1	1	0.0512403	1	0.616176	0.0653348	0.000730486	S
CCNA_00710	767521	768690	-	-0.179138	0.775183	-0.358326	-1.31265	0.179472	-0.030233	-1.05309	-0.843385	1.67694	1.31833	0.982178	1.78759	1	1	1	0.0317207	1	1	1	1	0.000230764	0.0436397	1	3.24031e-06	S
CCNA_00711	768833	769933	+	0.918152	1.83065	-4.51397	-5.42647	0.461922	0.0693037	-5.69533	-5.30271	0.401999	0.858229	-0.779357	0.981992	1	5.36651e-05	2.50989e-14	1.12866e-16	1	1	1.85555e-15	2.44389e-15	1	1	1	1	S
CCNA_00712	769938	770252	-	2.40165	0.39069	-0.777934	1.23303	0.00359582	0.25089	-0.329637	-0.576931	-0.21171	2.18634	0.236587	0.376387	2.65101e-07	1	1	0.416962	1	1	1	1	1	2.86731e-06	1	1	#N/A
CCNA_00714	770440	770709	-	0.00605206	0.911319	0.00282755	-0.90244	-0.130771	0.126146	-0.241003	-0.49792	1.14173	1.27855	0.897897	1.68307	1	1	1	1	1	1	1	1	0.847836	0.217643	1	0.0020135	#N/A
CCNA_00716	771391	771567	-	-0.104293	1.31824	0.458817	-0.963716	0.15192	0.162577	-0.821152	-0.831809	1.25664	1.00042	-0.0233337	1.13233	1	0.266345	1	1	1	1	1	1	0.301203	1	1	0.690481	#N/A
CCNA_00718	771887	772783	-	0.0628357	0.0968644	0.809854	0.775825	0.116712	0.236146	-0.341698	-0.461133	1.14763	1.09376	-0.00392116	-0.143203	1	1	1	1	1	1	1	1	0.590695	0.549348	1	1	S
CCNA_00719	774394	775635	+	-0.0476044	0.924883	1.58358	0.611087	0.273478	2.30862	1.10286	-0.932277	2.4154	2.09432	1.93469	0.550954	1	1	0.000936442	1	1	2.45176e-06	0.805233	1	8.67145e-09	1.61298e-07	1.60076e-05	1	U
CCNA_00720	775596	777776	+	-0.170973	0.101868	1.52126	1.24842	0.270657	0.799321	0.82565	0.296985	1.99814	1.55651	1.30253	0.605075	1	1	0.00452679	0.291908	1	1	1	1	3.76914e-06	0.00137981	0.12287	1	V
CCNA_00721	777942	779585	-	5.09409	-0.36781	-4.75597	0.705937	0.657949	0.105483	-2.49178	-1.93932	-2.00743	2.42871	0.256749	-0.216543	2.28958e-16	1	1.53983e-15	1	1	1	5.79091e-08	5.87032e-05	1.15337e-05	8.5136e-08	1	1	O
CCNA_00722	779643	779933	-	5.42231	-0.148578	-5.09091	0.479971	0.75482	0.0616282	-3.09948	-2.40629	-1.73594	2.93155	0.255498	0.0452915	2.72426e-16	1	1.61434e-15	1	1	1	5.07068e-10	5.12533e-07	0.00112987	1.55852e-09	1	1	O
CCNA_00723	780108	780302	+	-0.725393	-0.120375	0.171476	-0.433542	0.0291673	-0.17973	-0.134528	0.0743688	0.392325	-0.362235	0.0863211	0.145676	1	1	1	1	1	1	1	1	1	1	1	1	E
CCNA_00724	780321	780749	+	-0.115929	-0.454238	-0.129227	0.209083	0.163863	-0.120822	0.0475445	0.33223	-0.684006	-0.963798	-0.507235	-0.840651	1	1	1	1	1	1	1	1	1	1	1	1	#N/A
CCNA_00725	780950	781612	-	0.0665532	0.22957	-0.278035	-0.441052	0.335212	-0.0252393	-0.875066	-0.514615	0.104879	-0.163779	-0.492152	-0.237342	1	1	1	1	1	1	1	1	1	1	1	1	L
CCNA_00726	781663	782970	-	-0.28207	0.851007	-1.31477	-2.44785	0.0627778	-0.0460446	-2.02793	-1.91911	-0.465719	-0.810566	-1.17888	-0.281825	1	1	0.0454492	1.43341e-09	1	1	1.29846e-07	8.67543e-07	1	1	0.394778	1	#N/A
CCNA_00727	783127	783723	+	-0.463531	-0.155825	-0.0811483	-0.388854	-0.165386	-0.169594	-0.382	-0.377792	-0.182033	-0.480178	-0.482885	-0.469116	1	1	1	1	1	1	1	1	1	1	1	1	J
CCNA_00728	783796	784959	+	-0.0951923	-0.810965	-1.92464	-1.20886	-0.211233	-0.0389603	-0.749417	-0.92169	-0.306764	-0.190723	0.868456	0.0964511	1	1	6.38993e-08	0.283295	1	1	1	1	1	1	1	1	#N/A
CCNA_00729	785054	786358	+	-0.804589	-1.31426	-2.65858	-2.14892	0.126263	-0.0207	-3.36697	-3.22001	1.80333	0.872473	1.09494	-0.198621	1	0.0966379	2.13738e-10	4.5277e-06	1	1	2.31304e-10	7.58658e-10	0.00237854	1	0.983042	1	#N/A
CCNA_00730	786434	787201	+	-0.208045	-0.149595	-0.654848	-0.713299	-0.00953168	0.0176293	-0.708345	-0.735506	0.706356	0.507842	0.652859	0.485635	1	1	1	1	1	1	1	1	1	1	1	1	K
CCNA_00731	787361	789274	-	1.38445	1.18312	1.14915	1.35048	0.161383	0.356434	1.44382	1.24877	-1.0681	0.154963	-0.773439	0.0532452	0.00317367	0.420178	0.392504	0.0118134	1	1	0.00100163	0.0609643	0.956607	1	1	1	L
CCNA_00732	789387	790439	+	4.86137	3.79372	-0.0868517	0.980803	1.57283	0.767735	-1.74414	-0.93905	-1.16514	2.1234	-2.82244	0.203544	1.23219e-16	2.64004e-13	1	1	0.0125458	1	0.000112118	1	0.528093	5.18141e-07	3.54096e-10	1	S
CCNA_00733	790499	791437	+	4.20665	3.11015	0.00948653	1.10599	2.22729	0.22985	-2.53745	-0.540009	-0.821051	1.15831	-3.36799	-0.48769	1.25186e-14	1.82654e-10	1	1	2.3502e-06	1	8.35971e-09	1	1	0.380023	2.40116e-11	1	S
CCNA_00734	791491	792399	+	1.97176	1.48226	0.472356	0.961854	1.30839	0.0670318	-1.58672	-0.345358	1.19745	1.86082	-0.861621	0.553605	9.13422e-07	0.0107621	1	1	0.601159	1	0.00127244	1	0.385555	4.28231e-06	1	1	S
CCNA_00735	792461	793030	-	1.16699	0.716901	0.0840558	0.534143	0.59868	0.110447	-1.35744	-0.869205	0.0903853	0.658693	-1.35111	-0.744655	0.166271	1	1	1	1	1	0.00269122	1	1	1	0.00482796	1	S
CCNA_00736	793143	793649	-	-1.23486	-0.370754	0.643165	-0.22094	-0.155635	-0.101903	1.32537	1.27163	-0.135365	-1.21459	0.546836	0.277986	0.0744019	1	1	1	1	1	0.0127775	0.0426338	1	0.07539	1	1	O
CCNA_00737	793796	796705	-	-1.14727	-0.870727	-0.050368	-0.326913	-0.105344	-0.107387	0.608838	0.610881	-0.834877	-1.8768	-0.17567	-0.939011	0.195314	1	1	1	1	1	1	1	1	4.7961e-09	1	1	J
CCNA_00738	797019	798110	-	-0.315822	0.134875	2.007	1.5563	-0.0161446	0.122869	2.13414	1.99513	-0.494222	-0.793899	-0.367084	-0.355077	1	1	1.61932e-06	0.0037285	1	1	1.28603e-07	9.16974e-07	1	1	1	1	O
CCNA_00740	798513	799454	-	1.3872	-0.605721	-0.934729	1.05819	0.248391	0.199313	0.081762	0.13084	-0.468118	0.670687	0.548373	-0.256661	0.0170784	1	1	1	1	1	1	1	1	1	1	1	H
CCNA_00741	799454	799879	-	1.47957	0.365175	-0.937855	0.176541	0.138225	0.11541	-0.208748	-0.185933	-0.623903	0.717443	0.105204	0.354969	0.00652909	1	1	1	1	1	1	1	1	1	1	1	#N/A
CCNA_00742	799937	800797	-	2.57346	1.039	-1.74344	-0.208983	0.102731	0.232844	-0.576614	-0.706727	-0.780089	1.69064	0.386733	1.19289	7.54128e-12	1	3.1613e-06	1	1	1	1	1	1	5.76853e-06	1	0.196318	G
CCNA_00743	800944	801510	+	0.435169	0.331577	1.20356	1.30715	0.295869	0.312152	0.689155	0.672872	2.14179	2.28109	1.62739	1.64681	1	1	0.348653	0.105911	1	1	1	1	2.5242e-06	9.06438e-08	0.0208076	0.00766895	S
CCNA_00744	801752	802036	+	-0.581071	-0.126023	0.226878	-0.228169	0.0316579	-0.139828	-1.83179	-1.66031	1.74784	1.13511	-0.310835	-0.29703	1	1	1	1	1	1	1.43507e-06	4.49147e-05	1.04065e-05	0.313859	1	1	L
CCNA_00745	802070	802774	-	0.27723	0.207266	-0.146691	-0.0767262	-0.211003	-0.0562322	0.822555	0.667785	-1.44969	-0.96146	-0.480447	-0.216949	1	1	1	1	1	1	1	1	0.0153253	1	1	1	S
CCNA_00746	802771	803496	-	0.377336	0.602356	0.707093	0.482073	-0.0733108	0.0982834	0.846287	0.674693	-1.84821	-1.39757	-1.70902	-1.20495	1	1	1	1	1	1	1	1	6.37685e-05	0.0245952	0.00510809	0.457978	L
CCNA_00747	803595	804953	-	0.0175464	0.0638454	1.84027	1.79397	0.0395748	0.0336699	1.63415	1.64006	-0.321153	-0.343181	-0.527269	-0.497094	1	1	3.71138e-08	1.41891e-07	1	1	3.59515e-06	3.51339e-06	1	1	1	1	T
CCNA_00748	805164	805484	+	0.762077	0.889987	0.87875	0.75084	1.5957	2.32994	2.8577	2.12346	-1.72336	-2.55699	0.255584	-1.18437	1	1	1	1	0.00854532	0.00143203	1.77823e-07	1.0246e-06	0.00160581	8.11318e-09	1	0.595178	P
CCNA_00749	805489	807384	+	0.342493	0.430576	0.896051	0.807969	1.37945	1.26262	2.89152	3.00835	-1.12401	-2.16097	0.871453	0.0394114	1	1	1	1	0.524191	1	7.2146e-10	2.83081e-10	0.853816	1.34543e-06	1	1	P
CCNA_00750	807593	808621	-	-1.88347	-0.617879	2.11321	0.847623	-0.412396	-0.263052	2.36637	2.21703	-0.645037	-2.11611	-0.391879	-0.746706	6.05121e-07	1	1.9516e-08	1	1	1	4.00189e-10	5.11206e-09	1	1.10834e-08	1	1	K
CCNA_00751	808992	810233	-	-1.32926	-0.0188491	0.381785	-0.92863	-0.0317807	0.00236232	-0.179254	-0.213397	0.305658	-0.991825	-0.25538	-0.276591	0.0054714	1	1	1	1	1	1	1	1	1	1	1	S
CCNA_00752	810384	811262	-	-0.802532	-0.349073	-0.157567	-0.611026	0.0130778	-0.0607805	-0.583218	-0.50936	0.0152383	-0.800372	-0.410413	-0.698706	1	1	1	1	1	1	1	1	1	1	1	1	#N/A
CCNA_00753	811400	812437	-	-1.34526	-0.686151	-0.639276	-1.29839	-0.119208	-0.0335104	-0.111732	-0.19743	-0.881366	-2.10742	-0.353822	-1.00646	0.00259621	1	1	0.0162655	1	1	1	1	1	1.36065e-10	1	1	E
CCNA_00754	812595	813296	-	2.65792	0.511933	-3.48497	-1.33898	0.300071	0.248093	-3.24042	-3.18844	-0.495978	1.86187	-0.251427	0.0124131	7.53693e-08	1	5.94449e-11	0.0891456	1	1	1.64826e-10	1.5227e-10	1	0.000149268	1	1	S
CCNA_00755	813444	813884	-	6.88882	3.96425	-1.45107	1.4735	0.171451	1.42589	0.421215	-0.833225	-1.59096	5.12641	0.281326	2.81969	5.1618e-13	4.93973e-09	0.61747	0.0401817	1	1	1	1	0.351402	7.62657e-13	1	2.07784e-07	P
CCNA_00756	813842	814120	-	6.64221	3.99543	-1.71053	0.936242	0.632317	1.84619	-0.13364	-1.34751	-1.61816	4.39173	-0.0412643	2.10798	2.14896e-10	1.84702e-07	0.451341	1	1	1	1	0.549093	0.546684	5.37466e-10	1	0.000579101	#N/A
CCNA_00757	814256	815314	-	-0.106802	0.175567	-0.115573	-0.397942	-0.0564459	0.131317	-0.164486	-0.352249	-0.244965	-0.295321	-0.293878	-0.249628	1	1	1	1	1	1	1	1	1	1	1	1	J
CCNA_00758	815435	816001	+	-1.7248	-1.48589	-0.0612378	-0.300148	-0.213207	-0.126334	-0.238026	-0.3249	-0.108471	-1.62006	-0.285259	-1.64481	3.53158e-06	0.00148911	1	1	1	1	1	1	1	2.10833e-05	1	2.72928e-05	J
CCNA_00759	816201	818675	-	0.506385	0.0333427	-0.530244	-0.0572016	0.208138	-0.0725624	-0.320861	-0.0401609	-0.167422	0.130825	0.0419608	0.147866	1	1	1	1	1	1	1	1	1	1	1	1	P
CCNA_00760	818810	820510	-	-0.478889	-0.0697236	0.340144	-0.069022	0.0430294	-0.0673271	0.468414	0.57877	0.0446577	-0.477261	0.172928	0.170531	1	1	1	1	1	1	1	1	1	1	1	1	T
CCNA_00761	820655	820864	-	-0.104762	0.513837	-0.32996	-0.948559	0.0168258	-0.200983	-0.475868	-0.258059	0.562414	0.440826	0.416506	1.13133	1	1	1	1	1	1	1	1	1	1	1	0.638297	S
CCNA_00762	820861	821205	-	0.433874	-0.150619	-0.396813	0.18768	0.102712	0.00981033	-0.0793658	0.0135364	-0.242067	0.0890946	0.0753803	-0.0850486	1	1	1	1	1	1	1	1	1	1	1	1	S
CCNA_00763	821210	822151	-	1.0489	0.129581	-0.62348	0.295836	0.0783769	0.0126392	-0.489724	-0.423986	-0.150821	0.8197	-0.0170648	0.0998774	0.888634	1	1	1	1	1	1	1	1	1	1	1	C
CCNA_00764	822151	822897	-	0.769139	0.65329	-0.479059	-0.363209	-0.0720245	0.0735381	-0.630185	-0.775748	-0.0165434	0.82462	-0.16767	0.412082	1	1	1	1	1	1	1	1	1	1	1	1	C
CCNA_00765	823153	823443	+	-1.24094	-0.866631	-0.224836	-0.599142	-0.0830927	-0.0767609	0.132637	0.126305	-0.979936	-2.13778	-0.622462	-1.41233	0.143231	1	1	1	1	1	1	1	1	2.05309e-08	1	0.00387165	#N/A
CCNA_00766	823602	824180	-	0.581273	0.163781	-0.829938	-0.412447	-0.0813108	0.0801151	-0.856021	-1.01745	-0.0530685	0.609515	-0.079151	0.00451488	1	1	1	1	1	1	1	1	1	1	1	1	S
CCNA_00767	824218	824421	-	0.504698	0.0779334	-1.03697	-0.610202	0.041501	-0.105817	-0.718215	-0.570898	-1.16483	-0.701634	-0.84608	-0.66233	1	1	1	1	1	1	1	1	0.625698	1	1	1	S
CCNA_00768	824776	825000	+	-1.52094	-1.52472	-0.287977	-0.284198	-0.119529	-0.139543	0.643911	0.663925	-1.75581	-3.15722	-0.823922	-2.2091	0.133282	0.247109	1	1	1	1	1	1	0.000881633	6.35011e-08	1	0.000268101	#N/A
CCNA_00769	824997	825644	+	-1.44104	-1.66772	-0.174111	0.0525712	-0.0072262	-0.19903	0.96863	1.16043	-1.12027	-2.55409	0.0224666	-1.44622	0.0361559	0.00532549	1	1	1	1	1	0.587974	0.852695	2.446e-08	1	0.0410939	K
CCNA_00770	825728	826336	+	-1.6479	-1.60635	0.3387	0.297151	-0.177127	-0.277312	1.09113	1.19131	-0.946498	-2.41727	-0.194073	-1.52311	0.000195127	0.00190521	1	1	1	1	0.721366	0.239389	1	1.36565e-09	1	0.00352879	K
CCNA_00772	827021	827239	-	NA	NA	NA	NA	NA	NA	NA	NA	NA	NA	NA	NA	NA	NA	NA	NA	NA	NA	NA	NA	NA	NA	NA	NA	#N/A
CCNA_00773	827458	828936	+	-0.981882	0.280693	0.868192	-0.394384	0.114441	0.0601986	-0.607761	-0.553519	1.98446	0.88814	0.50851	0.729005	1	1	1	1	1	1	1	1	1.04065e-05	1	1	1	E
CCNA_00774	829317	830426	+	-0.809146	-0.358311	0.133292	-0.317543	-0.090055	0.0165265	-0.234057	-0.340638	1.77506	1.05597	1.40771	1.03287	1	1	1	1	1	1	1	1	9.61237e-07	0.673096	0.00267159	1	P
CCNA_00775	830436	831593	-	-0.305352	-0.270976	0.016757	-0.0176184	-0.104339	-0.0288529	-0.0613607	-0.136847	-0.118113	-0.319126	-0.196231	-0.438354	1	1	1	1	1	1	1	1	1	1	1	1	E
CCNA_00776	831686	835249	-	0.292825	0.178997	-0.173245	-0.0594178	0.10706	-0.0326523	0.0053042	0.145016	0.882438	1.0682	1.06099	1.27264	1	1	1	1	1	1	1	1	1	0.775957	1	0.360257	M
CCNA_00777	835363	837786	-	-1.15656	-0.0236421	0.507918	-0.624996	-0.203725	-0.0455344	-0.0653805	-0.223571	1.5616	0.608765	0.988298	1.01019	0.46916	1	1	1	1	1	1	1	0.00265885	1	1	1	T
CCNA_00778	837946	839778	-	-2.0259	-1.31048	-0.378992	-1.09441	-0.165877	-0.211584	0.355352	0.401058	-1.14441	-3.00443	-0.410066	-1.50896	1.66714e-10	0.0102481	1	0.707055	1	1	1	1	0.275145	1.43479e-15	1	3.04614e-05	T
CCNA_00779	840345	840746	+	0.0782345	-0.511534	-0.814958	-0.225189	0.0797744	-0.285049	-0.620235	-0.255411	-1.55947	-1.56101	-1.36474	-1.59123	1	1	1	1	1	1	1	1	0.0193609	0.0148228	0.103792	0.0123809	#N/A
CCNA_00780	840760	841686	-	-0.0359089	0.0196484	0.537858	0.482301	0.223547	-0.117356	0.463691	0.804594	0.426316	0.16686	0.352149	0.489153	1	1	1	1	1	1	1	1	1	1	1	1	E
CCNA_00781	841838	842194	+	-0.589899	-0.392025	-1.00901	-1.20689	-0.179393	-0.0545501	-1.75012	-1.87496	0.0853582	-0.325147	-0.655744	-0.993219	1	1	1	0.485383	1	1	3.08987e-05	7.2522e-06	1	1	1	1	T
CCNA_00782	842489	844108	-	-0.919762	-0.94157	-0.23913	-0.217322	0.16801	-0.0346804	0.02696	0.22965	0.0998859	-0.987886	0.365976	-0.540914	1	1	1	1	1	1	1	1	1	1	1	1	H
CCNA_00783	844450	846426	-	-0.205733	0.152923	0.335454	-0.0232022	-0.282349	-0.215759	-0.427441	-0.494031	1.08831	1.16492	0.325413	0.694096	1	1	1	1	1	1	1	1	0.550907	0.0731636	1	1	Q
CCNA_00784	846681	847904	+	-0.461827	-0.587361	0.104408	0.229942	0.397844	-0.149464	0.724815	1.27212	0.132526	-0.727145	0.752933	0.315036	1	1	1	1	1	1	1	0.171604	1	1	1	1	M
CCNA_00785	848157	849932	-	-0.32714	-0.42215	0.0572568	0.152266	0.183022	0.152207	0.0886441	0.119459	-0.3394	-0.849563	-0.308013	-0.88237	1	1	1	1	1	1	1	1	1	1	1	1	E
CCNA_00787	850554	851420	-	0.53966	0.651674	0.590674	0.47866	0.938131	0.0625328	-1.50559	-0.629988	2.21317	1.8147	0.116907	0.706049	1	1	1	1	1	1	0.0144182	1	9.93935e-07	1.76731e-05	1	1	N
CCNA_00788	851554	852870	+	-0.286171	0.0611123	0.219181	-0.128103	-0.0821066	0.0370822	-0.582311	-0.7015	0.274784	0.0707189	-0.526708	-0.502678	1	1	1	1	1	1	1	1	1	1	1	1	P
CCNA_00789	852873	853523	-	0.458698	0.444521	-3.71562	-3.70144	-0.477048	-0.0139015	-2.35048	-2.81362	-1.68523	-0.74948	-0.320085	0.138337	1	1	5.06899e-09	8.18008e-09	1	1	1.00593e-05	4.31354e-07	0.0606525	1	1	1	T
CCNA_00790	853699	854076	+	0.252907	0.830423	-3.71606	-4.29358	0.230424	0.369237	-1.83112	-1.96993	-2.18131	-2.15883	-0.296371	0.164814	1	1	2.92891e-15	1.64369e-16	1	1	7.99724e-07	8.97259e-08	2.41449e-08	1.50638e-08	1	1	#N/A
CCNA_00792	855026	856210	-	-0.230105	-0.0958684	0.177994	0.0437576	-0.0211012	0.0413477	-0.315789	-0.378238	0.371664	0.16266	-0.122119	-0.259335	1	1	1	1	1	1	1	1	1	1	1	1	M
CCNA_00793	856299	857666	+	0.682149	0.425356	-0.16186	0.0949334	0.506462	0.0171656	-1.09081	-0.601517	0.425691	0.601378	-0.503262	-0.0950724	1	1	1	1	1	1	1	1	1	1	1	1	M
CCNA_00794	857776	858969	+	0.721802	0.343668	-0.431749	-0.053615	0.457948	-0.159744	-0.579473	0.0382182	1.25015	1.51401	1.10243	1.60584	1	1	1	1	1	1	1	1	0.641579	0.0463324	1	0.0362622	S
CCNA_00795	858980	859588	-	-0.181131	-0.720305	-0.476497	0.0626761	-0.0309336	0.0876421	0.488754	0.370178	0.202003	0.0518052	1.16725	0.359308	1	1	1	1	1	1	1	1	1	1	0.579281	1	T
CCNA_00796	859581	861068	-	-0.148139	-0.864134	-1.63625	-0.92026	0.0893222	0.139064	-0.590785	-0.640527	0.15521	-0.0822512	1.20068	0.197482	1	1	1.53788e-05	1	1	1	1	1	1	1	0.19065	1	T
CCNA_00798	861294	862892	-	0.602725	-0.0617581	-3.09387	-2.42938	-0.00176353	0.19157	-2.33863	-2.53196	-0.112818	0.491671	0.642417	0.389089	1	1	1.8027e-12	2.14044e-09	1	1	8.17573e-09	1.22216e-09	1	1	1	1	P
CCNA_00799	863065	864705	-	0.318113	-0.0119856	-3.11988	-2.78978	0.138925	0.162134	-3.46112	-3.48433	-0.0497653	0.129423	-0.391002	-0.565121	1	1	1.93183e-13	8.74791e-12	1	1	2.50137e-14	2.20533e-14	1	1	1	1	V
CCNA_00800	864829	866391	+	0.237083	0.0532058	-3.81022	-3.62635	-0.046386	0.105752	-3.67449	-3.82663	0.148382	0.431852	0.284111	0.231565	1	1	7.01913e-17	2.31944e-16	1	1	3.88237e-16	1.22974e-16	1	1	1	1	C
CCNA_00801	866406	867557	+	0.435784	0.154902	-3.87367	-3.59278	0.162516	0.0617278	-3.30353	-3.20274	0.0538162	0.327085	0.623953	0.717128	1	1	5.17214e-16	4.25183e-15	1	1	3.62408e-14	8.12039e-14	1	1	1	1	C
CCNA_00802	867576	867695	+	0.243051	-0.165443	-4.09534	-3.68684	0.14863	0.0574493	-3.75702	-3.66584	0.26179	0.356211	0.60011	0.377218	1	1	3.80371e-14	1.22196e-12	1	1	1.62987e-12	2.64019e-12	1	1	1	1	S
CCNA_00803	867854	868309	+	-1.319	-0.283965	-2.16744	-3.20248	-0.103536	0.100418	-2.35124	-2.5552	1.36449	0.149026	1.18069	0.796308	0.0108658	1	8.07704e-11	5.61839e-15	1	1	3.71378e-11	3.97393e-12	0.00471895	1	0.167221	1	N
CCNA_00804	868374	868859	-	-0.435933	-0.531169	0.384962	0.480198	0.0107789	0.0207733	0.67137	0.661376	-0.12008	-0.566792	0.166328	-0.385614	1	1	1	1	1	1	1	1	1	1	1	1	S
CCNA_00805	869089	869778	-	-0.112385	-0.378128	-0.449536	-0.183793	0.0460706	-0.0826786	0.342917	0.471666	-0.25592	-0.414375	0.536533	0.241084	1	1	1	1	1	1	1	1	1	1	1	1	S
CCNA_00806	869778	871625	-	-0.0668132	-0.139082	-0.493264	-0.420995	-0.0550586	0.0111379	0.0662797	8.31909e-05	0.0540352	0.0422806	0.613579	0.463359	1	1	1	1	1	1	1	1	1	1	1	1	U
CCNA_00807	871633	872082	-	-0.565452	-0.654148	-0.753984	-0.665287	0.0697576	-0.0468725	-0.0701835	0.0464466	-1.33505	-1.97026	-0.651248	-1.25852	1	1	1	1	1	1	1	1	0.15398	3.31344e-05	1	0.288197	J
CCNA_00808	872176	872310	-	-1.15109	-1.69608	-0.167891	0.377106	0.0425403	-0.0972571	0.390097	0.529895	-2.59397	-3.7876	-2.03598	-3.63481	0.512276	0.000706201	1	1	1	1	1	1	5.12632e-09	5.81775e-14	3.83104e-06	5.61126e-13	J
CCNA_00809	872590	873585	-	-0.0223683	0.343684	1.65533	1.28927	0.257513	0.433052	1.19638	1.02084	1.28213	1.00225	0.823185	0.733816	1	1	0.000412049	0.161516	1	1	0.476788	1	0.111266	0.999154	1	1	C
CCNA_00810	873744	874886	-	-0.269997	0.710465	1.33444	0.353979	-0.0355585	0.0465772	0.537012	0.454876	0.746373	0.511934	-0.0510568	0.612831	1	1	0.0368403	1	1	1	1	1	1	1	1	1	#N/A
CCNA_00811	874918	875553	-	-0.113956	0.307893	1.32976	0.907915	-0.0623901	0.178942	0.660196	0.418863	0.736839	0.685273	0.0672709	0.196221	1	1	0.0166387	1	1	1	1	1	1	1	1	1	K
CCNA_00812	875775	876026	-	-0.0772619	0.386077	0.380097	-0.0832422	-0.151638	-0.00252338	0.236094	0.0869793	1.23714	1.31152	1.09314	1.48174	1	1	1	1	1	1	1	1	0.65978	0.297974	1	0.176881	S
CCNA_00813	876155	877531	-	0.178301	0.769323	0.132886	-0.458137	-0.113877	-0.00471664	-0.847218	-0.956378	2.05689	2.34906	1.07678	1.85082	1	1	1	1	1	1	1	1	0.000297638	1.38044e-05	1	0.000608479	P
CCNA_00814	877757	878080	-	-0.559195	-0.00130912	0.783474	0.225588	0.0178914	0.654691	0.557399	-0.0794004	1.11538	0.538292	0.889304	0.233304	1	1	1	1	1	1	1	1	1	1	1	1	#N/A
CCNA_00815	878273	879724	-	-0.121986	0.522418	0.164056	-0.480348	-0.108182	0.0146998	-0.545225	-0.668106	1.39983	1.38603	0.690551	1.19827	1	1	1	1	1	1	1	1	0.0174428	0.0165566	1	0.248071	Q
CCNA_00816	879721	879912	-	0.131976	0.123565	-0.219142	-0.210731	-0.565232	0.0855042	-0.577821	-1.22856	1.91489	2.6121	1.55622	1.59428	1	1	1	1	1	1	1	0.898174	0.0116353	0.000102045	0.132726	0.0748517	#N/A
CCNA_00817	879956	881284	-	-0.260982	0.315253	-0.15887	-0.735105	-0.149266	-0.102759	-0.851972	-0.89848	1.25335	1.14164	0.56025	0.978262	1	1	1	1	1	1	1	1	0.0789901	0.279815	1	1	C
CCNA_00818	881445	882167	-	0.133875	0.353657	-0.0862409	-0.306023	0.222793	-0.0906755	-0.946818	-0.63335	1.06004	0.971118	0.199458	0.64379	1	1	1	1	1	1	1	1	1	1	1	1	O
CCNA_00820	882223	883395	-	0.362232	0.530359	-0.0178536	-0.185981	-0.0452077	0.107402	-0.736476	-0.889085	1.04816	1.4556	0.329542	0.752499	1	1	1	1	1	1	1	1	1	0.00168178	1	1	#N/A
CCNA_00821	883440	883889	-	0.365193	0.0808308	0.582724	0.867087	0.280286	0.108513	-0.842948	-0.671175	1.60841	1.69332	0.182736	0.155054	1	1	1	1	1	1	1	1	0.0010645	9.7689e-05	1	1	S
CCNA_00822	883961	884305	-	0.446841	0.160347	0.653423	0.939916	0.377293	-0.0178962	-1.47341	-1.07822	1.43427	1.50382	-0.692558	-0.514314	1	1	1	1	1	1	0.0154102	1	0.0321548	0.00511121	1	1	S
CCNA_00823	884441	885244	-	1.89072	2.07298	0.445661	0.263399	1.02708	0.441033	-1.4366	-0.850551	0.422691	1.28633	-1.45957	0.172378	2.37524e-05	5.90765e-06	1	1	1	1	0.0202024	1	1	0.101129	0.0218087	1	K
CCNA_00824	885326	886054	-	-0.833137	-0.205617	1.38672	0.759199	-0.0766289	-0.18523	0.864864	0.973465	-0.383014	-1.13952	-0.90487	-0.925256	1	1	0.00258479	1	1	1	1	1	1	0.197055	1	1	K
CCNA_00825	886217	886825	-	0.266286	0.526065	1.21308	0.953305	0.192758	0.0289243	0.514536	0.678369	1.15391	1.22744	0.45536	0.952502	1	1	1	1	1	1	1	1	1	0.55887	1	1	G
CCNA_00826	886822	887742	-	-0.148666	0.332581	1.17567	0.694426	0.141186	0.195907	0.878709	0.823988	0.465643	0.175791	0.168678	0.305353	1	1	0.947752	1	1	1	1	1	1	1	1	1	G
CCNA_00827	888079	891006	+	0.629917	0.472246	-0.468323	-0.310653	0.21662	-0.077859	-0.0675205	0.226958	-0.720584	-0.307287	-0.319781	0.230324	1	1	1	1	1	1	1	1	1	1	1	1	P
CCNA_00828	891133	892647	+	-0.00393975	0.438717	0.167207	-0.27545	-0.259428	0.0252878	-0.180762	-0.465478	0.859161	1.11465	0.511191	0.924621	1	1	1	1	1	1	1	1	1	0.582364	1	1	S
CCNA_00830	892954	894603	+	0.140178	0.534421	-0.0267576	-0.421001	-0.0564362	-0.0345678	-0.613051	-0.63492	0.815962	1.01258	0.229669	0.798658	1	1	1	1	1	1	1	1	1	0.965972	1	1	G
CCNA_00831	894504	897455	+	-0.174059	0.131644	0.112304	-0.193398	-0.0596599	0.0224454	0.307018	0.224913	0.0892897	-0.0251094	0.284004	0.393202	1	1	1	1	1	1	1	1	1	1	1	1	G
CCNA_00832	897582	898481	-	-0.422971	0.100797	0.635552	0.111784	0.205735	0.0111043	0.113297	0.307928	-0.321033	-0.949738	-0.843288	-0.753595	1	1	1	1	1	1	1	1	1	1	1	1	K
CCNA_00833	898620	899219	+	0.111796	0.445388	-0.835361	-1.16895	-0.02052	-0.00977509	-2.19826	-2.209	-0.383803	-0.251488	-1.7467	-1.29154	1	1	1	0.85184	1	1	1.06486e-07	1.67173e-07	1	1	6.85516e-05	0.0737892	C
CCNA_00834	899662	900483	+	0.383206	0.033472	-5.27345	-4.92371	0.0281413	-0.0667257	-3.63188	-3.53701	-1.24624	-0.891171	0.395331	0.495529	1	1	2.03528e-18	5.17993e-18	1	1	1.26002e-14	2.22463e-14	0.111693	1	1	1	N
CCNA_00835	901034	901855	+	0.457792	0.124391	-4.93937	-4.60597	0.0325564	-0.0653966	-3.53589	-3.43794	-1.31233	-0.887091	0.091155	0.280943	1	1	1.99426e-18	5.17993e-18	1	1	3.10676e-15	5.69759e-15	0.0234777	1	1	1	N
CCNA_00836	902191	903012	+	0.589501	0.18417	-4.22071	-3.81538	0.364128	-0.110431	-2.88692	-2.41236	0.193985	0.419358	1.52777	1.82237	1	1	6.61003e-16	6.81832e-15	1	1	3.81841e-11	3.42517e-09	1	1	0.00100605	3.57942e-06	N
CCNA_00837	903123	904739	-	0.17123	0.224092	-0.0192257	-0.0720877	-0.274554	0.0316707	-1.04082	-1.34704	1.36197	1.80776	0.340383	0.532805	1	1	1	1	1	1	1	0.235731	0.16467	0.00134127	1	1	G
CCNA_00838	904900	906873	-	0.438367	0.34116	-0.41305	-0.315842	0.0684337	-0.00274221	-1.76739	-1.69621	1.0781	1.44804	-0.276236	0.067666	1	1	1	1	1	1	7.68254e-05	0.000286995	1	0.00897416	1	1	G
CCNA_00839	907095	909575	+	-1.06512	0.336253	0.627864	-0.77351	0.156215	-0.0180125	-1.09112	-0.916894	3.51718	2.29584	1.79819	2.15246	0.804937	1	1	1	1	1	0.608045	1	5.79286e-16	3.33499e-11	2.59405e-07	5.01015e-10	G
CCNA_00840	909868	911793	+	-0.985331	0.22549	1.45735	0.246528	0.23367	0.262864	-0.45146	-0.480654	3.6072	2.3882	1.69839	1.66102	1	1	0.00754541	1	1	1	1	1	3.55118e-11	5.48462e-07	0.0040965	0.00319372	S
CCNA_00841	911803	913419	-	0.146443	0.454651	-0.0336393	-0.341848	-0.00124327	-0.109437	-0.423091	-0.314897	1.14697	1.29466	0.757523	1.32161	1	1	1	1	1	1	1	1	0.789868	0.156027	1	0.154283	#N/A
CCNA_00842	913509	915233	-	0.0373902	0.45248	0.315189	-0.0999015	-0.121064	0.0057897	-0.516782	-0.643635	1.22807	1.38652	0.396098	0.842789	1	1	1	1	1	1	1	1	0.0442703	0.000555941	1	1	#N/A
CCNA_00843	915317	916645	-	-0.0961161	0.321759	0.107062	-0.310813	0.0665638	-0.0627609	-0.741871	-0.612546	1.03861	0.875934	0.189681	0.574201	1	1	1	1	1	1	1	1	1	1	1	1	G
CCNA_00844	916721	917002	-	-0.388467	-0.262121	0.369819	0.243472	-0.214892	-0.0796116	-0.462839	-0.598119	0.726037	0.552461	-0.106621	-0.28913	1	1	1	1	1	1	1	1	1	1	1	1	S
CCNA_00845	916999	917262	-	-0.161351	0.350719	0.425088	-0.0869813	-0.162478	-0.0342665	-0.0658878	-0.194099	-0.314428	-0.3133	-0.805404	-0.420418	1	1	1	1	1	1	1	1	1	1	1	1	#N/A
CCNA_00846	917301	920390	-	0.19494	0.313311	-0.58454	-0.702912	-0.0210392	0.0196598	-1.03881	-1.07951	-3.0074	-2.79142	-3.46167	-3.16802	1	1	1	1	1	1	1	0.952123	1.38352e-11	4.73046e-11	4.85366e-13	3.07304e-12	E
CCNA_00847	920836	921303	+	-0.678655	0.268327	0.0636651	-0.883317	0.143351	0.197066	-0.680852	-0.734567	-0.00709924	-0.829105	-0.751616	-0.680355	1	1	1	1	1	1	1	1	1	1	1	1	K
CCNA_00848	921330	921494	-	0.382529	0.922783	-0.291095	-0.831349	0.00278164	0.134794	-0.473504	-0.605516	-3.03887	-2.65912	-3.22128	-2.43329	1	1	1	1	1	1	1	1	9.72763e-06	6.2458e-05	2.35465e-06	8.25987e-05	#N/A
CCNA_00849	921731	923134	-	1.76703	0.385318	-1.76609	-0.38438	0.590422	-0.141018	-0.545341	0.186099	-3.461	-2.28439	-2.24025	-1.71391	0.0101869	1	0.0117948	1	1	1	1	1	4.30104e-09	2.2046e-06	7.49091e-06	0.00253489	M
CCNA_00850	923136	926291	-	2.26672	0.378166	-1.54505	0.343501	0.543268	-0.142845	-1.62169	-0.935578	-2.84976	-1.12631	-2.9264	-2.40539	7.54039e-07	1	0.011512	1	1	1	0.00716044	1	4.8754e-09	0.541543	5.19572e-09	6.29729e-07	P
CCNA_00851	926304	927470	-	2.54733	0.541173	-1.99872	0.00743956	0.637278	-0.042516	-2.66316	-1.98336	-3.43657	-1.52651	-4.101	-3.51731	2.22649e-06	1	0.000712345	1	1	1	2.06875e-07	0.000302575	3.93998e-09	0.0200744	1.26755e-11	2.72664e-10	V
CCNA_00852	927638	928252	+	-2.06298	-0.974192	0.589613	-0.499179	-0.370013	-0.506829	-0.696542	-0.559727	-0.35444	-2.04741	-1.6406	-2.10796	5.38819e-07	1	1	1	1	1	1	1	1	6.32961e-07	2.21981e-05	8.48157e-08	K
CCNA_00853	928249	929016	-	2.27276	1.00617	-2.42217	-1.15557	0.16807	0.122541	-2.64093	-2.5954	0.672638	2.77733	0.453876	1.3375	2.09864e-09	1	3.33011e-10	0.383848	1	1	4.84366e-10	7.06363e-10	1	4.8236e-11	1	0.00759824	S
CCNA_00854	929146	930738	+	0.122924	1.08198	-2.93065	-3.88971	0.0999637	0.125695	-2.84603	-2.87176	-0.233826	-0.210865	-0.149201	0.807082	1	1	1.58881e-11	2.69465e-14	1	1	4.8156e-11	3.66114e-11	1	1	1	1	J
CCNA_00855	930735	931592	-	0.182864	0.51086	-0.049012	-0.377007	0.00162449	-0.234821	-0.15726	0.0791849	0.669047	0.850286	0.560798	1.30648	1	1	1	1	1	1	1	1	1	1	1	0.358195	E
CCNA_00856	931733	933355	-	0.887633	0.669963	-0.419518	-0.201847	0.138674	0.263891	-1.54048	-1.66569	1.77076	2.51972	0.649801	1.05587	1	1	1	1	1	1	0.0952722	0.0350504	0.0156635	5.31629e-06	1	1	G
CCNA_00857	933527	934963	-	-1.17452	0.442856	2.32073	0.703358	-0.0439687	-0.0860796	0.820737	0.862848	1.48392	0.353368	-0.0160782	0.512857	0.234889	1	2.40307e-10	1	1	1	1	1	0.00103561	1	1	1	G
CCNA_00858	935330	937543	+	1.76763	1.42024	-1.40817	-1.06078	1.30072	0.621149	-2.12976	-1.45018	-2.72627	-2.25936	-3.44786	-2.64877	0.000428052	0.11893	0.062305	1	1	1	1.41683e-05	0.0623068	1.30253e-08	1.14841e-06	9.14993e-11	7.97035e-08	P
CCNA_00859	937676	938563	-	-0.507795	0.104594	-0.113131	-0.72552	0.0425198	0.0771383	-1.40498	-1.43959	0.670339	0.120024	-0.621506	-0.59405	1	1	1	1	1	1	0.0106579	0.00685119	1	1	1	1	K
CCNA_00860	938619	938855	-	-1.5602	-0.0750338	0.0529464	-1.43222	-0.340951	-0.0396359	-1.76638	-2.0677	0.956033	-0.263215	-0.863295	-0.898693	0.00600859	1	1	0.0567956	1	1	0.000174105	4.29479e-06	1	1	1	1	#N/A
CCNA_00861	938979	939557	-	-1.20009	-0.205434	2.38522	1.39056	-0.0282489	-0.419492	1.31745	1.70869	2.4326	1.26076	1.36483	1.57888	0.121396	1	3.02709e-10	0.023492	1	1	0.139865	0.00246734	2.9897e-10	0.065132	0.119528	0.014011	S
CCNA_00862	939696	941471	-	-1.20348	-0.562773	0.327163	-0.313549	-0.0691197	0.0167135	0.362404	0.276571	0.0581231	-1.07624	0.0933645	-0.486122	0.158977	1	1	1	1	1	1	1	1	0.560559	1	1	E
CCNA_00863	941464	942333	-	-1.17541	-0.283512	0.0831269	-0.808769	-0.0991901	-0.122499	-0.374159	-0.35085	0.695335	-0.380883	0.238049	0.0770368	0.17818	1	1	1	1	1	1	1	1	1	1	1	G
CCNA_00864	942458	943204	-	-0.324611	-0.078123	-0.213774	-0.460262	0.219672	0.0066269	-1.59819	-1.38514	0.195619	-0.348664	-1.18879	-1.27354	1	1	1	1	1	1	0.00423957	0.0652233	1	1	0.598862	0.224891	S
CCNA_00865	943210	944646	-	0.576099	0.469835	-0.317286	-0.211023	0.222392	0.0222712	-2.77979	-2.57967	0.144655	0.498361	-2.31785	-1.87029	1	1	1	1	1	1	1.98674e-06	9.02165e-06	1	1	7.30363e-05	0.00252791	C
CCNA_00866	944663	945817	-	0.190952	0.423093	-0.15104	-0.383181	-0.291856	0.0505089	-1.84406	-2.18642	0.275209	0.758017	-1.41781	-1.04522	1	1	1	1	1	1	0.00171067	0.000119263	1	1	0.142487	1	S
CCNA_00867	946004	946492	+	-1.03969	-0.347837	-0.493979	-1.18583	-0.0714466	-0.122125	-0.74923	-0.698551	-0.113872	-1.08212	-0.369123	-0.594835	1	1	1	0.370283	1	1	1	1	1	0.541719	1	1	#N/A
CCNA_00869	947426	950383	-	0.825275	0.523278	0.983016	1.28501	-0.0927722	0.0572143	1.58065	1.43066	-0.320704	0.597343	0.27693	0.742993	1	1	1	0.0683072	1	1	0.000115393	0.00254515	1	1	1	1	V
CCNA_00870	950449	950886	-	3.45235	1.79416	-1.60834	0.0498511	0.421815	0.381256	-1.0561	-1.01554	-0.323951	2.70659	0.228293	1.6412	1.33486e-15	1.83713e-06	3.86041e-05	1	1	1	0.940995	1	1	9.21586e-13	1	1.70969e-05	S
CCNA_00871	950906	951757	-	2.15004	0.878649	-0.373506	0.897882	0.14819	0.419212	0.0517542	-0.219268	-0.201812	1.80003	0.223447	0.682884	6.2296e-07	1	1	1	1	1	1	1	1	6.62515e-05	1	1	S
CCNA_00872	951754	952008	-	2.27846	2.02769	-0.672965	-0.422195	-0.157779	0.281561	-0.900292	-1.33963	-0.124992	2.31125	-0.352319	1.39381	6.03808e-08	6.47741e-06	1	1	1	1	1	0.0728607	1	3.99714e-08	1	0.0339244	O
CCNA_00873	952037	952834	-	0.26598	0.792921	0.278623	-0.248318	0.366	0.239931	0.0478428	0.173912	1.34639	1.24637	1.11561	1.6686	1	1	1	1	1	1	1	1	0.665247	0.531096	1	0.143031	S
CCNA_00874	952833	953744	+	1.49351	0.340122	-0.433932	0.719452	0.160123	0.239067	-0.38161	-0.460555	0.270079	1.60346	0.322401	0.423456	0.00106154	1	1	1	1	1	1	1	1	0.000128563	1	1	Q
CCNA_00875	953751	953924	-	-0.674751	-1.31236	-2.01291	-1.3753	-0.128165	0.00979883	-0.50554	-0.643503	-0.56921	-1.1158	0.938163	-0.383999	1	0.457872	0.00015156	0.507587	1	1	1	1	1	0.726912	1	1	U
CCNA_00876	953903	954307	-	-0.81794	-0.61353	-0.846443	-1.05085	-0.191598	0.219614	-0.350287	-0.7615	0.280339	-0.346003	0.776495	-0.0566492	1	1	1	1	1	1	1	1	1	1	1	1	L
CCNA_00877	954339	954947	-	-0.163381	0.344173	0.0928747	-0.41468	-0.0975257	-0.193371	-0.987522	-0.891676	1.51911	1.45325	0.438709	0.976254	1	1	1	1	1	1	1	1	0.00148113	0.00342292	1	1	#N/A
CCNA_00878	955220	956650	+	-1.53569	-0.539687	-2.29729	-3.29329	-0.167478	-0.145683	-2.21895	-2.24075	-1.79498	-3.16318	-1.71664	-2.11065	0.00121834	1	8.45214e-09	4.58795e-13	1	1	7.31182e-08	5.49634e-08	2.44175e-05	7.82831e-13	0.00021214	3.72343e-07	L
CCNA_00879	956807	959071	+	-1.05885	-0.488235	0.153109	-0.417505	-0.125208	-0.209491	-1.41873	-1.33445	0.19084	-0.742801	-1.381	-1.65974	0.909138	1	1	1	1	1	0.00107657	0.00841902	1	1	0.00414517	1.06832e-05	T
CCNA_00880	959391	960950	-	-0.793637	-0.139134	0.83129	0.176786	0.104702	0.290854	1.32136	1.13521	0.18503	-0.713309	0.675099	0.245111	1	1	1	1	1	1	0.171286	0.771119	1	1	1	1	S
CCNA_00881	960947	961699	-	-1.02304	0.0591965	0.788282	-0.293954	-0.00291497	-0.15954	1.01195	1.16858	0.0956055	-0.924519	0.319279	0.538015	1	1	1	1	1	1	1	0.458129	1	1	1	1	V
CCNA_00882	961855	962853	-	1.13068	0.113954	-0.353124	0.663607	0.424728	0.222269	0.000928566	0.203387	-0.368729	0.337228	-0.0146768	-0.122992	0.878569	1	1	1	1	1	1	1	1	1	1	1	#N/A
CCNA_00883	963045	963803	-	-0.774626	-0.174569	-0.228588	-0.828644	0.0247434	-0.0545002	-0.1684	-0.0891561	-0.377782	-1.17715	-0.317594	-0.437663	1	1	1	1	1	1	1	1	1	0.256857	1	1	H
CCNA_00884	963806	964192	-	-0.549265	0.187475	0.193549	-0.543191	0.0912659	-0.228354	0.0175763	0.337197	-0.117507	-0.758037	-0.293479	0.12235	1	1	1	1	1	1	1	1	1	1	1	1	S
CCNA_00885	964182	964730	-	-0.934834	0.56662	0.456911	-1.04454	-0.120831	-0.137684	0.397716	0.414568	-0.247357	-1.06136	-0.306552	0.397753	1	1	1	1	1	1	1	1	1	0.652397	1	1	#N/A
CCNA_00886	964937	966184	+	-2.12932	-1.39212	0.165326	-0.571873	-0.201108	-0.0657736	0.270852	0.135518	1.42523	-0.502979	1.53076	0.204412	5.35241e-12	0.000427453	1	1	1	1	1	1	0.000102616	1	4.88207e-06	1	E
CCNA_00887	966367	966831	+	-2.20339	-2.2219	0.316041	0.334548	-0.256738	0.00490622	0.46781	0.206167	1.55544	-0.391218	1.70721	-0.519599	9.52343e-10	4.93973e-09	1	1	1	1	1	1	0.000113829	1	6.82231e-06	1	#N/A
CCNA_00888	966956	967309	+	0.254562	0.303961	-3.36329	-3.41269	0.231612	0.21757	-3.67942	-3.66538	-1.96376	-1.94081	-2.27989	-2.1935	1	1	1.94407e-05	3.62437e-05	1	1	6.81397e-09	6.50409e-09	0.0814066	0.0556513	5.96261e-05	9.61179e-05	S
CCNA_00889	967313	967756	-	1.69302	0.992565	2.3029	3.00335	2.68077	-0.0851763	-1.48153	1.28442	0.968986	-0.0187683	-2.81544	-1.7377	0.00858911	1	0.000151838	1.36229e-07	5.3475e-06	1	0.0813642	0.382829	1	1	3.13791e-06	0.0117141	S
CCNA_00890	967847	968767	-	-0.630589	0.595097	0.47669	-0.748997	0.318142	-0.00772767	0.219436	0.545305	0.550775	-0.397956	0.293521	0.896346	1	1	1	1	1	1	1	1	1	1	1	1	Q
CCNA_00891	968889	969827	+	0.0647052	0.0861477	-0.365394	-0.386836	0.24142	-0.0735262	-0.360514	-0.0455683	0.627942	0.451228	0.632822	0.792496	1	1	1	1	1	1	1	1	1	1	1	1	S
CCNA_00892	970314	972578	+	-1.0634	-0.691032	0.64855	0.276178	-0.129792	-0.0126284	0.203289	0.0861256	0.226157	-0.707455	-0.219104	-0.897507	0.774601	1	1	1	1	1	1	1	1	1	1	1	T
CCNA_00893	972738	973802	+	-1.72471	-0.60113	-0.358546	-1.48212	-0.214874	-0.164164	-1.04982	-1.10053	-0.213259	-1.72309	-0.904537	-1.3415	3.33387e-06	1	1	0.00109531	1	1	0.936898	0.546655	1	2.7696e-06	1	0.00479546	S
CCNA_00894	973984	975135	+	1.99514	1.27579	-1.05273	-0.333378	0.0306908	0.211396	-0.586936	-0.767641	-0.10105	1.8634	0.364741	1.42914	5.11065e-09	0.0650203	1	1	1	1	1	1	1	4.52363e-08	1	0.001187	#N/A
CCNA_00895	975146	975541	+	2.22524	0.612416	-0.921765	0.691063	0.184863	0.19824	-0.338341	-0.351718	-0.106801	1.93358	0.476623	0.890798	5.24669e-09	1	1	1	1	1	1	1	1	3.60909e-07	1	1	S
CCNA_00896	975549	975920	-	-0.798107	0.306489	0.655227	-0.449369	-0.268131	0.134185	0.724635	0.322319	-0.44586	-0.975836	-0.376452	-0.204147	1	1	1	1	1	1	1	1	1	1	1	1	#N/A
CCNA_00897	976013	976177	+	2.16215	-1.49308	-3.64524	0.00999534	0.631378	-0.0811586	-2.98889	-2.27635	-3.57996	-2.04919	-2.92361	-4.33553	0.0515042	0.522264	1.99828e-05	1	1	1	2.11931e-08	7.87136e-06	4.14901e-05	0.00350884	7.04437e-08	9.18165e-10	#N/A
CCNA_00898	976253	977020	-	-1.51998	-1.01921	0.236852	-0.26391	-0.0540869	-0.00824811	0.475888	0.43005	-0.485257	-1.95115	-0.24622	-1.25719	0.00173575	1	1	1	1	1	1	1	1	7.86473e-07	1	0.122527	J
CCNA_00899	977024	978094	-	-1.63033	-1.29488	0.160225	-0.175221	-0.118507	-0.0621436	0.370112	0.313748	-0.591326	-2.10315	-0.381439	-1.61418	2.20759e-07	0.00640575	1	1	1	1	1	1	1	1.20858e-11	1	4.51049e-07	J
CCNA_00900	978293	980500	+	0.311256	-0.113157	-1.57113	-1.14672	0.115382	0.120922	-2.02342	-2.02896	0.234798	0.430673	-0.217487	-0.451566	1	1	0.00331594	0.926473	1	1	7.9396e-06	8.2558e-06	1	1	1	1	T
CCNA_00901	980770	981606	-	-0.352306	-0.0462578	1.49832	1.19228	0.0458831	-0.0545021	1.44007	1.54046	-0.403801	-0.801991	-0.462052	-0.453807	1	1	0.00276219	0.492068	1	1	0.00437151	0.000819291	1	1	1	1	S
CCNA_00902	981935	982915	+	-0.717266	0.551513	0.654187	-0.614592	-0.220212	0.0882694	-1.55712	-1.8656	0.23032	-0.266734	-1.98099	-1.51775	1	1	1	1	1	1	0.000708728	6.61687e-06	1	1	2.30718e-06	0.00197275	G
CCNA_00903	982938	984485	+	-0.325176	0.234434	0.520996	-0.0386144	-0.0933459	0.170912	-0.749936	-1.01419	1.23311	1.00128	-0.0378247	0.0256981	1	1	1	1	1	1	1	1	0.333889	1	1	1	P
CCNA_00904	984482	985480	+	1.37911	1.09493	-0.540473	-0.256292	0.191342	0.132279	-0.966929	-0.907866	1.08208	2.26985	0.655625	1.61828	0.0376916	1	1	1	1	1	1	1	1	9.02449e-07	1	0.00177511	G
CCNA_00905	985509	986396	-	0.215539	0.345178	0.312232	0.182593	0.491643	0.316323	-0.255044	-0.0797244	1.09717	0.821064	0.529891	0.558746	1	1	1	1	1	1	1	1	1	1	1	1	#N/A
CCNA_00906	986466	987380	-	0.374413	0.112732	0.0247761	0.286457	0.408126	0.0199747	-0.465335	-0.0771844	0.702138	0.668426	0.212027	0.304784	1	1	1	1	1	1	1	1	1	1	1	1	S
CCNA_00907	987377	988105	-	0.45516	0.102133	0.185822	0.538849	0.421247	-0.0413678	-0.569334	-0.10672	0.527994	0.561907	-0.227163	-0.0836613	1	1	1	1	1	1	1	1	1	1	1	1	S
CCNA_00908	988042	989181	-	-0.346755	-0.405487	0.13259	0.191323	0.170281	0.163762	0.0299283	0.036448	-0.127259	-0.644295	-0.229921	-0.79917	1	1	1	1	1	1	1	1	1	1	1	1	#N/A
CCNA_00909	989266	990003	-	-0.854733	-0.11321	0.381681	-0.359841	0.0591243	-0.100459	0.636169	0.795752	-0.0814523	-0.995309	0.173035	0.160284	1	1	1	1	1	1	1	1	1	1	1	1	S
CCNA_00910	990076	991266	-	0.673976	0.559263	0.267465	0.382179	0.522922	0.387335	-0.942616	-0.807029	0.520018	0.671073	-0.690063	-0.518135	1	1	1	1	1	1	1	1	1	1	1	1	S
CCNA_00911	991329	991919	-	3.10701	1.81193	-0.409784	0.885302	0.953403	0.762423	-1.6668	-1.47582	-0.848083	1.30553	-2.1051	-1.05559	3.01804e-09	0.00400502	1	1	1	1	0.00437151	0.027162	1	0.114389	8.34335e-05	1	S
CCNA_00912	991916	992983	-	4.40689	3.13312	-0.926972	0.346794	1.57193	0.721381	-2.57892	-1.72837	-1.00912	1.82583	-2.66107	-0.249334	3.83258e-13	4.14159e-09	1	1	0.104665	1	1.6929e-07	0.00277334	1	0.000522764	1.43603e-07	1	V
CCNA_00913	993033	993209	-	4.61609	3.36311	-1.02616	0.226819	1.56876	0.846222	-2.79452	-2.07198	-1.82305	1.22428	-3.5914	-1.07451	2.30084e-10	8.30784e-08	1	1	0.275976	1	1.11418e-07	1.26664e-05	0.0581244	0.254029	1.04621e-08	1	#N/A
CCNA_00914	993288	993815	-	-0.359461	0.0596718	0.560792	0.14166	-0.0359476	-0.124244	0.11528	0.203577	0.36253	0.0390166	-0.0829826	0.100933	1	1	1	1	1	1	1	1	1	1	1	1	K
CCNA_00915	993947	994708	+	0.00723851	0.552524	1.13391	0.588624	0.31959	0.0686743	0.12475	0.375665	-0.0232236	-0.335575	-1.03238	-0.548534	1	1	0.544562	1	1	1	1	1	1	1	1	1	S
CCNA_00916	994709	994999	-	-0.801342	-0.249999	0.627019	0.0756756	-0.156585	-0.345246	0.581131	0.769792	-0.00988574	-0.654643	-0.0557732	0.0394736	1	1	1	1	1	1	1	1	1	1	1	1	S
CCNA_00917	994996	995262	-	-0.951776	-0.370189	0.690389	0.108802	-0.255033	-0.19156	0.514694	0.451222	-0.035212	-0.731956	-0.210907	-0.389536	1	1	1	1	1	1	1	1	1	1	1	1	K
CCNA_00918	995336	996205	+	-0.89478	-1.01123	-0.269627	-0.153177	-0.202554	-0.0143546	0.0846278	-0.103571	-0.314789	-1.00701	0.0394657	-0.957409	1	1	1	1	1	1	1	1	1	0.959299	1	1	J
CCNA_00919	996243	996467	+	-1.41706	-1.67446	0.0774106	0.334817	-0.452992	-0.115339	0.0240717	-0.313581	-0.95928	-1.92334	-1.01262	-2.57174	0.126581	0.0299129	1	1	1	1	1	1	1	0.000612568	1	2.25552e-06	#N/A
CCNA_00920	996464	997576	+	-0.841175	-0.870964	0.048098	0.0778877	0.0110599	0.00378267	-0.000665369	0.00661184	-1.3091	-2.16134	-1.35787	-2.23261	1	1	1	1	1	1	1	1	0.0388903	4.38407e-09	0.0183455	3.87603e-09	S
CCNA_00921	997744	998499	+	-0.50071	-0.025602	0.0814254	-0.393683	-0.127019	-0.153542	0.348937	0.37546	-0.112495	-0.486187	0.155017	0.282957	1	1	1	1	1	1	1	1	1	1	1	1	O
CCNA_00922	998598	1001177	+	6.32382	1.45857	-3.60619	1.25906	0.636878	0.120035	-2.47547	-1.95863	-1.05078	4.63616	0.0799383	1.41848	1.66175e-20	0.00605382	1.04764e-15	0.162528	1	1	8.13253e-11	1.45513e-07	1	1.47374e-17	1	0.0062372	O
CCNA_00923	1001397	1001729	+	0.26667	-1.07057	-0.76973	0.567507	0.0798759	0.160172	-0.402964	-0.48326	-0.499557	-0.312763	-0.132791	-1.36353	1	1	1	1	1	1	1	1	1	1	1	0.0241508	S
CCNA_00924	1001739	1002017	-	-0.443059	0.0738697	1.34459	0.827665	-0.244226	0.152306	1.5522	1.15567	-0.376478	-0.575311	-0.168871	-0.247307	1	1	0.207517	1	1	1	0.0159025	0.72195	1	1	1	1	K
CCNA_00925	1002018	1002560	-	-0.235976	0.0546589	1.11638	0.825748	-0.125675	-0.0115971	1.13654	1.02247	-0.921586	-1.03189	-0.901424	-0.835168	1	1	0.613373	1	1	1	0.259724	1	1	0.774539	1	1	#N/A
CCNA_00926	1002665	1003636	-	0.0226737	0.200046	-0.762699	-0.940072	-0.04099	0.0627908	-1.56893	-1.67271	0.595144	0.658808	-0.211085	-0.0738293	1	1	1	1	1	1	0.00352146	0.00109473	1	1	1	1	S
CCNA_00927	1003804	1004418	-	0.0329613	-0.216997	-1.67558	-1.42563	0.23892	-0.118862	-2.67392	-2.31614	2.14489	1.93893	1.14655	1.04841	1	1	0.00608475	0.189011	1	1	0.000111902	0.00134645	0.00700197	0.0144244	0.963457	1	#N/A
CCNA_00928	1004428	1005102	-	-0.0608461	-0.345993	-2.82007	-2.53492	0.0119578	-0.0745907	-2.29911	-2.21256	-0.513257	-0.586061	0.00770104	-0.263701	1	1	5.10617e-07	3.8441e-05	1	1	2.7452e-05	9.13475e-05	1	1	1	1	K
CCNA_00929	1005247	1006242	+	1.66043	0.147802	-5.56936	-4.05673	0.46662	0.211889	-3.47616	-3.22143	-0.511248	0.682563	1.58195	1.51786	0.352395	1	1.24741e-08	7.14085e-07	1	1	3.85192e-05	8.64458e-05	1	1	0.298834	0.302653	H
CCNA_00930	1006253	1006870	+	1.45752	-0.235391	-5.46847	-3.77557	0.0143666	0.196181	-3.32601	-3.50782	0.864851	2.308	3.00731	2.57574	0.564273	1	1.22216e-08	6.02557e-06	1	1	0.000737441	0.000460227	1	0.0399962	0.000248558	0.00207924	H
CCNA_00931	1006846	1008048	+	1.48723	-0.269642	-5.4979	-3.74103	0.248138	0.133448	-3.08767	-2.97298	0.688074	1.92717	3.0983	2.69521	0.579408	1	1.22814e-07	0.000118395	1	1	0.00283515	0.00446253	1	0.132427	0.0023811	0.00933225	H
CCNA_00932	1008064	1008525	+	1.50004	-0.403211	-5.14233	-3.23908	-0.160557	0.322474	-2.54824	-3.03127	0.388436	2.04903	2.98253	2.25685	0.880678	1	7.92175e-05	0.00766912	1	1	0.189334	0.0942719	1	0.358071	0.0086906	0.0772563	H
CCNA_00933	1008616	1010022	+	-0.856261	-0.890163	-1.16598	-1.13207	0.0297689	0.00847673	0.186766	0.208058	0.915324	0.0292946	2.26807	1.36943	1	1	0.883773	1	1	1	1	1	1	1	2.16591e-05	0.174739	S
CCNA_00934	1010073	1010594	+	-1.10561	-0.63538	0.528035	0.0578048	-0.137982	0.0394191	0.47608	0.298679	1.25624	0.288615	1.20429	0.529489	0.751742	1	1	1	1	1	1	1	0.203704	1	0.471779	1	S
CCNA_00935	1010693	1011679	-	-0.0188994	0.263161	-0.0564311	-0.338492	-0.0964554	0.0872192	-0.228314	-0.411988	0.570317	0.647873	0.398435	0.574377	1	1	1	1	1	1	1	1	1	1	1	1	K
CCNA_00936	1011810	1012649	+	0.569436	0.207956	-0.533382	-0.171902	-0.120417	0.2976	-0.307829	-0.725847	0.470739	1.16059	0.696292	0.606648	1	1	1	1	1	1	1	1	1	0.672448	1	1	S
CCNA_00937	1012655	1012924	-	-0.392972	-0.0150995	-0.667545	-1.04542	-0.136013	-0.102857	-0.054039	-0.0871946	-1.48489	-1.74185	-0.871382	-0.783624	1	1	1	1	1	1	1	1	0.0434929	0.00458485	1	1	S
CCNA_00938	1013086	1014273	-	0.152642	0.469614	-1.04518	-1.36215	0.0151848	0.0404928	-0.0850931	-0.110401	-2.50452	-2.36706	-1.54443	-1.11531	1	1	1	0.0347792	1	1	1	1	2.93262e-10	9.1074e-10	0.000341835	0.532371	#N/A
CCNA_00939	1014509	1015012	+	-0.392046	1.09197	0.687491	-0.796528	-0.131815	-0.0206637	0.0814832	-0.0296682	0.124547	-0.135684	-0.48146	0.631176	1	1	1	1	1	1	1	1	1	1	1	1	K
CCNA_00940	1015105	1017138	+	0.317722	0.482792	-0.644676	-0.809746	0.0119176	0.0482991	-0.794822	-0.831204	-0.0217349	0.284069	-0.171881	0.262612	1	1	1	1	1	1	1	1	1	1	1	1	T
CCNA_00941	1017151	1018374	-	2.60913	1.06983	-1.74939	-0.210095	0.303062	0.253111	-0.935049	-0.885097	-0.796303	1.50976	0.0180376	0.834761	2.5105e-11	1	1.04469e-05	1	1	1	1	1	1	0.000404823	1	1	J
CCNA_00942	1018428	1019351	-	0.0844024	0.171731	-0.498089	-0.585417	-0.0507226	0.0311393	-0.557535	-0.639397	1.26908	1.40421	1.20964	1.35023	1	1	1	1	1	1	1	1	0.473204	0.116652	0.686917	0.182337	N
CCNA_00943	1019355	1021466	-	0.133991	0.463367	-0.373163	-0.70254	0.0610235	0.195647	-1.18392	-1.31854	1.9911	2.06407	1.18034	1.44806	1	1	1	1	1	1	0.814745	0.481724	0.00288172	0.000927903	0.876959	0.0759119	N
CCNA_00944	1021867	1023069	+	0.00979738	-0.0595485	-0.756798	-0.687452	-0.290663	0.390681	-2.09378	-2.77513	1.58792	1.88838	0.250936	-0.199294	1	1	1	1	1	1	0.238555	0.0414182	0.786833	0.287992	1	1	#N/A
CCNA_00945	1022922	1023653	+	-0.576182	-0.180147	-0.666731	-1.06277	0.265274	0.0638843	-1.30159	-1.1002	3.38886	2.54741	2.75401	2.50997	1	1	1	1	1	1	0.795202	1	1.14902e-05	0.00103667	3.41169e-05	0.000186699	N
CCNA_00946	1023665	1024348	+	-0.627556	-0.256345	-0.319046	-0.690257	-0.333971	0.00413184	-1.20113	-1.53923	3.29896	3.00538	2.41688	2.1564	1	1	1	1	1	1	0.935363	0.374006	2.67517e-06	3.53581e-05	9.07521e-05	0.000920717	N
CCNA_00947	1024495	1026270	+	-0.506697	-0.0161249	-0.486998	-0.97757	-0.134287	-0.0140976	-0.855177	-0.975366	2.24894	1.87653	1.88076	1.87873	1	1	1	1	1	1	1	1	4.0538e-05	0.00213642	0.00047027	0.000443747	N
CCNA_00948	1026439	1026720	+	-0.430297	-1.13511	-5.56253	-4.85772	0.0828732	-0.166259	-4.36709	-4.11795	-0.864396	-1.37757	0.331043	-0.637805	1	1	2.38499e-17	1.13852e-14	1	1	1.49454e-15	5.50151e-15	1	0.0947371	1	1	S
CCNA_00949	1026741	1026965	+	-1.07844	-1.36841	-2.40976	-2.11979	0.556151	-0.175942	-3.57452	-2.84243	1.5678	-0.0667972	0.403032	-0.789436	1	0.218939	1.87613e-06	0.00393437	1	1	5.20086e-08	3.23705e-06	0.204528	1	1	1	#N/A
CCNA_00950	1026984	1028648	+	-3.28137	-1.26483	1.07479	-0.941745	-0.00995286	-0.0117219	-0.819051	-0.817282	2.82458	-0.446834	0.930736	-0.322371	4.80292e-12	0.29806	1	1	1	1	1	1	1.5725e-10	1	1	1	N
CCNA_00951	1028648	1029670	+	-2.15871	-0.6031	1.18043	-0.375172	-0.0345193	0.054094	-0.365115	-0.453728	2.84622	0.722031	1.30067	0.643475	2.88097e-08	1	0.282186	1	1	1	1	1	6.71106e-11	1	0.117217	1	N
CCNA_00952	1029681	1030319	+	-2.037	-0.435068	0.697365	-0.904562	-0.0599404	0.611884	0.0898547	-0.58197	0.963369	-1.01369	0.355858	-0.691094	0.0327815	1	1	1	1	1	1	1	1	0.989443	1	1	N
CCNA_00953	1030335	1030667	+	-2.1381	-0.155793	0.639278	-1.34303	-0.037214	0.109615	-1.77753	-1.92436	1.9817	-0.119185	-0.435104	-0.700512	8.1973e-05	1	1	0.442672	1	1	0.00262752	0.000719524	0.000276964	1	1	1	N
CCNA_00954	1030701	1032068	+	-1.83807	0.141924	0.339887	-1.6401	0.135793	-0.022738	-2.09662	-1.93809	2.27845	0.304591	-0.158059	0.00660315	0.000175198	1	1	0.00534248	1	1	1.1607e-05	9.3527e-05	1.77626e-06	1	1	1	T
CCNA_00956	1032336	1034438	+	-1.25104	0.144646	2.25113	0.855444	-0.229219	0.0806134	2.47853	2.16869	-0.246751	-1.26857	-0.0193547	0.0446777	0.0223413	1	4.93246e-11	1	1	1	3.9918e-12	2.19282e-10	1	0.0103696	1	1	N
CCNA_00957	1034478	1035959	+	-0.848086	-0.0551045	1.03843	0.245452	-0.154034	0.000466362	0.488782	0.334282	0.316692	-0.377361	-0.23296	-0.288531	1	1	1	1	1	1	1	1	1	1	1	1	P
CCNA_00958	1035956	1037278	-	0.140809	0.700794	0.0202767	-0.539709	0.012385	0.146423	-0.71626	-0.850299	1.13892	1.26735	0.402387	0.956758	1	1	1	1	1	1	1	1	0.82167	0.192346	1	1	S
CCNA_00959	1037402	1038040	+	-0.611313	-0.0159105	1.4911	0.895702	-0.0596346	-0.0583159	0.576132	0.574814	-0.0374749	-0.589153	-0.952447	-0.910042	1	1	0.00562543	1	1	1	1	1	1	1	1	1	K
CCNA_00961	1038075	1038479	+	-0.89972	-0.519121	0.41997	0.0393708	-0.256584	-0.0816293	0.0821159	-0.0928387	-0.739227	-1.38236	-1.07708	-1.51457	1	1	1	1	1	1	1	1	1	0.00681936	1	0.00108452	S
CCNA_00962	1038480	1038926	-	1.0638	3.36346	-0.491956	-2.79162	0.343324	0.591402	-0.375996	-0.624074	-1.45281	-0.732328	-1.33685	1.43521	1	2.71211e-09	1	5.74326e-08	1	1	1	1	0.138488	1	0.344459	0.0515912	K
CCNA_00963	1038937	1039353	-	1.93401	4.70436	-1.40673	-4.17708	0.417895	0.846518	-1.79099	-2.21961	-1.03991	0.476199	-1.42418	2.43367	0.00103634	1.40757e-13	0.216056	2.26287e-13	1	1	0.00101909	3.79114e-06	1	1	0.0909866	1.19338e-07	O
CCNA_00964	1039648	1039740	-	0.131188	0.466687	-0.825171	-1.16067	0.0178382	0.418166	-0.138508	-0.538836	0.658215	0.771565	1.34488	1.3934	1	1	1	1	1	1	1	1	1	1	1	0.732159	#N/A
CCNA_00965	1039915	1040613	-	-0.703552	0.150129	-0.303766	-1.15745	0.49386	0.00274424	-1.60182	-1.11071	2.52797	1.33055	1.22991	1.37729	1	1	1	1	1	1	0.304807	1	0.00236843	0.461123	0.981674	0.401212	O
CCNA_00966	1040719	1041387	+	3.09343	1.22347	-1.63241	0.237556	0.122103	0.247136	-1.07721	-1.20224	-0.751909	2.21942	-0.196706	0.779625	5.00609e-14	0.200898	4.09992e-05	1	1	1	0.768852	0.15177	1	4.65704e-10	1	1	H
CCNA_00967	1041399	1042019	-	-1.14876	0.12267	0.698019	-0.573407	0.127332	-0.0229045	-1.6761	-1.52587	3.41867	2.14259	1.04455	1.19013	0.318282	1	1	1	1	1	0.000176345	0.00245184	2.07155e-13	5.54579e-08	1	0.204863	K
CCNA_00968	1042164	1043663	+	-1.38374	-0.75095	-0.0744623	-0.707254	-0.2632	-0.105514	0.0482885	-0.109398	0.395864	-0.724677	0.518615	-0.126821	0.0213602	1	1	1	1	1	1	1	1	1	1	1	S
CCNA_00969	1044122	1045882	-	0.508864	0.347991	-0.374192	-0.213319	0.511918	0.0814722	-1.14173	-0.711289	0.972851	0.969798	0.205309	0.471828	1	1	1	1	1	1	0.795935	1	1	1	1	1	T
CCNA_00970	1046120	1049140	+	-0.599415	0.339482	0.688914	-0.249984	-0.163964	-0.123578	-0.468413	-0.508799	1.67745	1.242	0.520127	0.983188	1	1	1	1	1	1	1	1	3.01059e-07	0.0104686	1	1	Q
CCNA_00971	1049148	1050041	-	-1.32812	-0.328022	0.280739	-0.719363	0.148046	-0.00641254	0.60656	0.761019	0.252667	-1.2235	0.578488	0.256879	0.00461731	1	1	1	1	1	1	1	1	0.0390473	1	1	S
CCNA_00972	1050224	1050370	+	0.61924	3.17581	-4.74445	-7.30102	0.483585	0.00354831	-6.43123	-5.95119	-0.214452	-0.0787973	-1.90123	1.27103	1	4.89489e-13	2.87616e-12	8.41208e-17	1	1	3.10676e-15	3.70776e-15	1	1	8.69017e-07	0.0738615	#N/A
CCNA_00973	1050375	1050782	-	-0.8995	-0.142939	0.26807	-0.488491	-0.0328556	0.0207663	-0.445091	-0.498713	0.860678	-0.00596578	0.147517	-0.0161882	1	1	1	1	1	1	1	1	1	1	1	1	S
CCNA_00974	1051388	1054555	+	-4.65832	-1.24811	1.87182	-1.53839	-1.09451	-0.0960714	-0.0277564	-1.0262	4.38842	0.824608	2.48884	1.3368	7.54585e-14	0.858981	0.00130257	0.0344571	1	1	1	1	1.22e-12	1	9.80991e-07	0.187727	P
CCNA_00976	1055002	1056786	-	2.38795	1.53007	-0.341483	0.516397	0.669649	0.628225	-1.6542	-1.61278	-0.0221012	1.6962	-1.33482	-0.432973	1.29566e-09	0.00290849	1	1	1	1	0.000120833	0.00034522	1	4.50159e-05	0.0507409	1	O
CCNA_00977	1057369	1057779	+	0.276096	-0.245177	0.284607	0.80588	-0.0329683	-0.208729	-0.218277	-0.0425166	0.0130383	0.322103	-0.489846	-0.526294	1	1	1	1	1	1	1	1	1	1	1	1	L
CCNA_00978	1057794	1058162	+	0.0763046	0.147495	0.154705	0.0835147	0.137979	-0.338573	-0.301768	0.174784	-0.288698	-0.350372	-0.745171	-0.259103	1	1	1	1	1	1	1	1	1	1	1	1	L
CCNA_00979	1058314	1059390	+	0.441098	-0.204252	0.0509381	0.696288	0.0899899	-0.109098	-0.0765596	0.122528	-0.439982	-0.0888742	-0.56748	-0.662633	1	1	1	1	1	1	1	1	1	1	1	1	V
CCNA_00980	1059395	1060600	+	0.170804	0.0288719	0.0945031	0.236435	0.118594	0.163068	0.654991	0.610517	0.0396189	0.0918283	0.600107	0.465911	1	1	1	1	1	1	1	1	1	1	1	1	M
CCNA_00981	1060597	1061301	+	0.228085	-0.0174827	-0.0759091	0.169659	0.11266	0.138585	0.571476	0.545551	0.526687	0.642113	1.17407	1.018	1	1	1	1	1	1	1	1	1	1	0.636958	1	P
CCNA_00982	1061622	1062050	+	-1.06605	-0.24638	-0.624668	-1.44434	-0.202005	-0.136994	-1.36777	-1.43278	-0.666445	-1.53049	-1.40955	-1.51894	0.906708	1	1	0.00577009	1	1	0.0121799	0.00367642	1	0.00046504	0.00834446	0.000799257	K
CCNA_00983	1062171	1063988	-	0.462613	0.136879	-0.0123412	0.313393	0.103058	0.220801	0.0619212	-0.0558221	0.907792	1.26735	0.982054	0.898131	1	1	1	1	1	1	1	1	1	0.0265835	1	1	T
CCNA_00984	1064062	1064613	-	0.18713	0.019995	0.440534	0.607669	-0.0648856	0.0985622	0.549404	0.385956	1.15009	1.40211	1.25896	1.18039	1	1	1	1	1	1	1	1	0.533345	0.00929302	0.212934	0.386436	M
CCNA_00985	1064610	1066802	-	0.111714	0.411652	0.0389957	-0.260943	0.0245225	-0.0294586	-0.290468	-0.236487	0.916141	1.00333	0.586678	1.02779	1	1	1	1	1	1	1	1	1	0.986388	1	1	E
CCNA_00986	1066823	1067782	+	-0.458244	0.132818	0.74218	0.151118	-0.205773	-0.185902	0.408204	0.388332	0.640522	0.388051	0.306545	0.625265	1	1	1	1	1	1	1	1	1	1	1	1	S
CCNA_00987	1067843	1068046	+	1.04884	-0.162912	0.20214	1.41389	0.56063	0.180456	1.96793	2.34811	0.421379	0.90959	2.18717	1.84381	1	1	1	0.316406	1	1	0.014708	0.000756558	1	1	0.00487594	0.0333892	S
CCNA_00988	1068127	1069569	-	-0.180662	0.321728	0.186972	-0.315417	0.292159	-0.224801	-0.383313	0.133646	1.09117	0.618347	0.520882	1.06741	1	1	1	1	1	1	1	1	1	1	1	1	E
CCNA_00989	1069657	1071558	+	-0.658752	0.018686	0.287634	-0.389803	-0.061181	-0.0845576	0.402459	0.425835	0.979584	0.382013	1.09441	1.19765	1	1	1	1	1	1	1	1	1	1	0.770351	0.121913	S
CCNA_00990	1071582	1072052	-	-0.12557	1.04309	1.89127	0.722609	-0.135167	-0.175697	1.18409	1.22462	0.458503	0.468101	-0.248674	0.970113	1	1	3.61432e-06	1	1	1	0.322258	0.241409	1	1	1	1	O
CCNA_00991	1072114	1072560	-	-0.254324	0.981591	-0.2302	-1.46612	-0.0927629	-0.133605	-1.45964	-1.4188	1.09262	0.931063	-0.136815	0.97838	1	1	1	0.00190444	1	1	0.00237269	0.00694608	0.841774	1	1	1	#N/A
CCNA_00992	1072625	1073638	-	0.139338	-0.0226783	0.433665	0.595681	-0.101701	-0.212097	0.731976	0.842372	0.565141	0.806179	0.863451	1.05287	1	1	1	1	1	1	1	1	1	1	1	1	S
CCNA_00993	1073710	1075248	-	0.225938	0.855058	0.0929375	-0.536183	0.319003	0.100602	-0.764568	-0.546167	2.80249	2.70943	1.94499	2.69945	1	1	1	1	1	1	1	1	3.59189e-09	1.59176e-09	1.36026e-05	5.20807e-10	#N/A
CCNA_00994	1075409	1077076	-	-0.0403562	0.686381	-0.17517	-0.901907	0.213937	0.0109029	-0.407789	-0.204755	1.33294	1.07864	1.10032	1.77579	1	1	1	1	1	1	1	1	0.103689	0.670473	1	9.25926e-05	E
CCNA_00995	1077242	1078576	+	-0.0996021	0.343449	0.461536	0.0184846	-0.0514062	-0.182813	-0.241088	-0.109682	1.47028	1.42208	0.767655	1.29392	1	1	1	1	1	1	1	1	0.00288496	0.00420612	1	0.0609781	Q
CCNA_00996	1078807	1079691	+	0.239859	0.76954	-0.756811	-1.28649	0.0611899	0.0211621	-1.5988	-1.55878	0.872799	1.05147	0.0308053	0.779183	1	1	1	0.155408	1	1	0.00338974	0.00717043	1	0.806342	1	1	#N/A
CCNA_00997	1079915	1081138	+	-0.503933	-0.668817	-1.07789	-0.91301	0.560455	0.303331	-0.886008	-0.628884	1.51159	0.447203	1.70348	0.731328	1	1	1	1	1	1	1	1	0.0180992	1	0.000248779	1	S
CCNA_00998	1081367	1081786	+	-1.71561	-1.20072	1.8758	1.36091	-0.136969	-0.0543567	1.34735	1.26474	-0.045623	-1.62426	-0.574073	-1.72043	1.80096e-07	0.162676	7.573e-09	0.00234469	1	1	0.00206934	0.0173236	1	1.06676e-06	1	3.35586e-07	K
CCNA_00999	1081984	1082481	+	-0.741883	0.126103	1.66654	0.798559	-0.163189	0.0514263	1.09805	0.883434	-1.22134	-1.80004	-1.78984	-1.71516	1	1	0.00461695	1	1	1	0.802601	1	0.295696	0.000116984	0.00160509	0.00303463	S
CCNA_01000	1082537	1082725	+	-0.126963	0.232242	0.539094	0.179889	-0.0332874	-0.436093	1.13917	1.54198	-1.12386	-1.21754	-0.523788	0.144547	1	1	1	1	1	1	0.778687	0.0448844	0.945945	0.351978	1	1	#N/A
CCNA_01001	1083029	1083940	-	-1.37672	-0.269944	1.03153	-0.0752436	-0.174372	0.163919	0.941384	0.603092	0.142493	-1.05985	0.0523494	-0.381514	0.0730458	1	1	1	1	1	1	1	1	0.778318	1	1	G
CCNA_01002	1083961	1084761	-	-2.03414	0.111317	2.19816	0.0527041	-0.298446	0.126064	0.775117	0.350607	1.40855	-0.327147	-0.0144965	-0.0292439	2.33298e-06	1	3.05484e-07	1	1	1	1	1	0.0162167	1	1	1	N
CCNA_01003	1084761	1085081	-	-2.46337	0.186618	2.78983	0.139838	-0.191437	0.0917078	1.25402	0.970877	0.92343	-1.3485	-0.612375	-0.517465	6.9342e-06	1	7.29035e-07	1	1	1	0.477545	1	1	0.218196	1	1	N
CCNA_01004	1085196	1085639	+	-2.57622	0.756627	3.1888	-0.144047	-0.159079	0.0151356	2.00034	1.82613	1.77091	-0.646235	0.582448	1.32394	1.61407e-06	1	5.30891e-08	1	1	1	0.00863608	0.0357072	0.00118703	1	1	0.579355	N
CCNA_01005	1085652	1086071	+	-1.60474	0.284836	2.35768	0.468097	-0.196847	-0.328417	0.740607	0.872178	1.87432	0.466425	0.257252	0.870505	0.0502391	1	0.000280366	1	1	1	1	1	0.00704078	1	1	1	N
CCNA_01006	1086082	1086393	+	-2.35778	0.136304	2.47941	-0.0146711	0.183821	-0.163257	0.714841	1.06192	1.65655	-0.885044	-0.108015	0.191546	2.4747e-05	1	8.013e-06	1	1	1	1	1	0.00809345	1	1	1	N
CCNA_01007	1086496	1086663	-	0.241058	-0.274068	0.168666	0.683792	-1.0755	-0.113956	0.666542	-0.294997	-2.99422	-1.67766	-2.49634	-2.65645	1	1	1	1	1	1	1	1	9.33528e-08	0.018254	3.7621e-05	2.59442e-05	#N/A
CCNA_01008	1086800	1088464	-	0.273573	0.122008	-0.257153	-0.105589	-2.97014	-0.0414123	0.48845	-2.44028	-3.78589	-0.54217	-3.04028	-2.87686	1	1	1	1	7.70515e-11	1	1	4.26646e-09	1.3707e-13	1	6.21565e-11	1.77845e-10	E
CCNA_01009	1088589	1089404	-	0.496078	0.4648	-0.150573	-0.119295	-4.6521	-0.762179	1.44536	-2.44456	-3.87659	1.27159	-2.28066	-1.05368	1	1	1	1	1.72607e-12	1	0.00305695	5.40835e-06	5.90267e-13	0.315829	1.63671e-06	1	E
CCNA_01010	1089523	1091064	-	0.344284	0.0942528	-0.34685	-0.0968195	-3.44572	-0.869017	0.864406	-1.71229	-4.59088	-0.800884	-3.37963	-2.41636	1	1	1	1	4.31817e-12	1	1	0.00024879	1.2484e-14	1	2.41884e-11	1.2392e-07	E
CCNA_01011	1091049	1092254	-	0.463203	0.370239	-0.335841	-0.242877	-3.29055	-2.13738	1.12377	-0.0294065	-4.58726	-0.833501	-3.12765	-0.620031	1	1	1	1	7.11575e-12	1.26032e-05	0.486257	1	2.74317e-14	1	4.23284e-10	1	Q
CCNA_01012	1092339	1093718	+	-0.344091	0.104434	-0.166529	-0.615053	-3.2774	-2.54836	0.0562815	-0.672759	-3.13044	-0.197133	-2.90763	-0.254839	1	1	1	1	2.82918e-11	5.07003e-08	1	1	9.21036e-12	1	1.33732e-10	1	F
CCNA_01013	1093715	1094422	+	0.256753	-0.178213	0.040109	0.475075	-2.34005	-1.29356	0.511808	-0.534681	-2.46871	0.1281	-1.99701	-0.881656	1	1	1	1	0.000134071	1	1	1	6.02019e-06	1	0.00180162	1	K
CCNA_01014	1094791	1095267	-	1.00156	0.341725	-0.0800321	0.579802	0.330041	0.0170596	-0.34772	-0.0347384	-0.51806	0.153457	-0.785748	-0.461083	1	1	1	1	1	1	1	1	1	1	1	1	S
CCNA_01015	1095313	1096998	+	4.10032	0.835643	-2.38925	0.875426	0.259695	0.0741515	-1.55921	-1.37367	-0.35949	3.48113	0.470545	1.23204	1.30363e-15	1	3.66853e-09	1	1	1	0.00103932	0.0253666	1	1.02629e-13	1	0.208035	Q
CCNA_01016	1096995	1097903	+	3.79057	0.632404	-2.02471	1.13346	0.378523	0.141899	-1.046	-0.809375	-0.596081	2.81597	0.382628	0.873133	6.7813e-14	1	3.5554e-06	0.844891	1	1	1	1	1	5.02508e-11	1	1	P
CCNA_01017	1098179	1099771	+	1.31731	0.552677	-0.811964	-0.0473309	0.127343	0.147338	-0.757491	-0.777485	0.505816	1.69578	0.560289	0.965628	0.0137724	1	1	1	1	1	1	1	1	5.75022e-06	1	1	Q
CCNA_01018	1099898	1100821	-	-0.936847	0.103942	0.0234968	-1.01729	-0.0294178	0.0574404	-0.307129	-0.393987	0.202316	-0.705114	-0.12831	-0.0818083	1	1	1	1	1	1	1	1	1	1	1	1	S
CCNA_01019	1100992	1103268	-	0.57879	0.5017	0.246103	0.323193	-0.0251268	-0.0880793	1.26949	1.33245	-1.6831	-1.07918	-0.659711	-0.0699318	1	1	1	1	1	1	0.0405293	0.0131564	1.17791e-05	0.513065	1	1	G
CCNA_01020	1103332	1104375	-	0.811202	0.847374	-0.00422914	-0.0404006	-0.0552129	-0.223754	0.0490315	0.217572	-2.75099	-1.88458	-2.69773	-1.6266	1	1	1	1	1	1	1	1	4.64495e-12	1.06421e-07	2.40116e-11	3.03054e-05	K
CCNA_01021	1105026	1108139	+	-0.91377	0.248938	0.231261	-0.931447	-0.404338	-0.609483	1.71783	1.92298	-2.85765	-3.36708	-1.37108	-0.512654	1	1	1	1	1	1	5.46409e-05	1.57846e-06	2.01804e-11	9.90453e-14	0.0250312	1	P
CCNA_01022	1108366	1109898	+	-0.324457	0.474985	0.680374	-0.119068	-0.548673	-0.103612	1.59099	1.14593	0.528309	0.752525	1.43892	2.01752	1	1	1	1	1	1	0.00280499	0.698369	1	1	0.0382872	1.00557e-05	S
CCNA_01023	1109908	1111458	+	-0.131581	0.561188	0.411961	-0.280808	-0.269432	-0.0817507	0.553693	0.366012	1.1321	1.26995	1.27384	1.91677	1	1	1	1	1	1	1	1	0.592507	0.0702846	0.167601	5.6851e-06	S
CCNA_01024	1111617	1112111	-	1.8901	0.499724	-0.381362	1.00901	-0.179947	0.0984503	-0.582775	-0.861173	0.438446	2.50849	0.237032	0.638306	0.00273674	1	1	1	1	1	1	1	1	1.20752e-05	1	1	#N/A
CCNA_01025	1112124	1112747	-	1.99517	0.551968	-0.460349	0.982858	-0.132526	0.0255075	-0.637742	-0.795775	0.481168	2.60887	0.303775	0.830235	5.87138e-05	1	1	1	1	1	1	1	1	3.50203e-08	1	1	#N/A
CCNA_01026	1112731	1113450	-	0.0822847	-0.295028	-0.163932	0.213381	-0.124274	-0.128644	-1.1988	-1.19443	0.508599	0.715158	-0.526269	-0.692653	1	1	1	1	1	1	0.382271	0.41988	1	1	1	1	#N/A
CCNA_01027	1113648	1114013	-	0.498828	0.141182	-0.756114	-0.398468	0.107246	0.385596	-2.03413	-2.31248	1.60496	1.99654	0.326936	0.0825215	1	1	1	1	1	1	0.0118293	0.00161046	0.19735	0.0106343	1	1	K
CCNA_01028	1114031	1115644	+	4.80879	1.01161	-3.36392	0.433258	0.687674	0.260983	-2.66191	-2.23522	-1.22254	2.89857	-0.520533	0.23009	4.57641e-17	1	2.68742e-13	1	1	1	8.78958e-11	1.34217e-08	0.268246	3.67348e-12	1	1	E
CCNA_01029	1115733	1118816	-	-0.62567	-0.532221	0.105462	0.0120132	-0.0710903	0.0806746	0.10384	-0.0479252	0.434218	-0.120362	0.432595	-0.1803	1	1	1	1	1	1	1	1	1	1	1	1	S
CCNA_01030	1118884	1119501	-	-0.779094	-0.379255	0.0419532	-0.357885	-0.189569	-0.270885	-0.620213	-0.538898	0.863864	0.274339	0.201697	0.0933268	1	1	1	1	1	1	1	1	1	1	1	1	O
CCNA_01031	1119701	1121353	+	-0.949973	0.175885	0.517776	-0.608082	-0.0160673	-0.223808	-0.545767	-0.338026	2.22616	1.29225	1.16262	1.56231	1	1	1	1	1	1	1	1	6.57525e-10	0.0195329	0.310147	6.87337e-05	G
CCNA_01032	1121440	1122033	+	-1.1357	0.210355	1.35495	0.00890134	-0.0667131	-0.0900427	0.699185	0.722515	0.041632	-1.02735	-0.614134	-0.313737	0.668545	1	0.103127	1	1	1	1	1	1	0.900877	1	1	K
CCNA_01033	1121997	1122992	+	-0.213628	-0.479442	0.560538	0.826353	0.180558	-0.0180143	0.602097	0.800669	-0.879679	-1.27386	-0.83812	-1.29955	1	1	1	1	1	1	1	1	1	0.0296979	1	0.052873	T
CCNA_01034	1123256	1126540	+	-1.33263	-0.633975	0.0567509	-0.641906	-0.458559	-0.0610306	0.435006	0.0374775	-2.04532	-2.91939	-1.66706	-2.24	0.00172997	1	1	1	1	1	1	1	6.3791e-10	2.70671e-15	8.50457e-07	1.92488e-11	P
CCNA_01035	1126541	1128433	+	-0.972762	-0.478742	0.578602	0.0845817	-0.350253	0.0380715	0.963176	0.574851	-1.49547	-2.11798	-1.1109	-1.62771	1	1	1	1	1	1	1	1	0.000321654	1.09113e-09	0.657156	1.80947e-05	E
CCNA_01036	1129199	1132048	-	-0.542975	-0.113095	0.138868	-0.291012	-0.0708726	-0.0499814	-0.177307	-0.198198	0.127925	-0.344178	-0.188251	-0.251364	1	1	1	1	1	1	1	1	1	1	1	1	E
CCNA_01037	1132130	1132891	-	-0.169375	0.471215	0.494158	-0.146432	-0.0322046	0.0053081	-0.175579	-0.213092	0.656516	0.519346	-0.0132209	0.452686	1	1	1	1	1	1	1	1	1	1	1	1	K
CCNA_01038	1132998	1133387	-	-0.56784	0.977435	0.631703	-0.913572	0.0348339	-0.0759563	-0.592416	-0.481625	1.33171	0.72904	0.107595	1.16099	1	1	1	1	1	1	1	1	0.0619956	1	1	0.431944	E
CCNA_01039	1133616	1134932	+	0.343227	0.245422	-0.43993	-0.342125	0.134738	-0.0391034	0.0223917	0.196233	0.619062	0.82755	1.08138	1.36591	1	1	1	1	1	1	1	1	1	1	1	0.154299	G
CCNA_01040	1134929	1136569	+	0.395344	0.323757	-0.597735	-0.526148	-0.0896442	0.284517	-0.345156	-0.719317	0.165093	0.650081	0.417672	0.456911	1	1	1	1	1	1	1	1	1	1	1	1	G
CCNA_01041	1136570	1136704	-	-0.730948	-0.674831	0.204288	0.14817	-0.23165	-0.106804	0.334912	0.210066	-1.29571	-1.79501	-1.16509	-1.73311	1	1	1	1	1	1	1	1	0.20949	0.00151823	0.851185	0.00657829	#N/A
CCNA_01042	1137267	1139762	-	0.180451	0.517232	-0.379407	-0.716188	-0.128238	-0.0494636	-2.18316	-2.26194	2.31615	2.62484	0.51239	1.07908	1	1	1	1	1	1	2.93328e-10	9.79914e-11	7.73464e-11	4.80264e-13	1	0.732116	P
CCNA_01043	1139759	1139944	-	-0.813165	0.21275	-0.00945198	-1.03537	0.149631	-0.04766	-1.48327	-1.28597	0.199799	-0.762996	-1.27401	-1.0136	1	1	1	1	1	1	0.0326743	0.263792	1	1	0.375135	1	#N/A
CCNA_01044	1140124	1140756	+	-0.551125	0.193306	0.321831	-0.422599	0.0640922	0.00072739	-0.721004	-0.657639	0.61551	0.000293212	-0.427325	-0.234746	1	1	1	1	1	1	1	1	1	1	1	1	K
CCNA_01045	1140749	1141093	-	4.03434	1.99743	-2.54441	-0.50751	0.502372	0.266717	-1.6038	-1.36814	-0.666586	2.86538	0.274031	2.00475	1.68786e-13	1.32316e-05	4.37656e-08	1	1	1	0.00324721	0.0637433	1	2.26415e-10	1	5.72097e-06	S
CCNA_01046	1141093	1141746	-	3.64225	2.26679	-2.58293	-1.20747	0.376364	0.328683	-2.10594	-2.05826	-0.349398	2.91648	0.127583	2.06569	1.59676e-15	9.20325e-09	2.99019e-11	0.31166	1	1	1.76899e-08	4.00505e-08	1	6.61406e-13	1	8.45998e-08	O
CCNA_01047	1142237	1144948	+	0.519831	-0.0149536	-0.832206	-0.297421	0.274247	-0.176226	-1.29175	-0.841277	-0.326198	-0.0806133	-0.785742	-0.624469	1	1	1	1	1	1	0.0997968	1	1	1	1	1	P
CCNA_01048	1145106	1145369	+	-0.154832	0.077406	0.0777645	-0.154474	-0.281513	-1.06617	0.407791	1.19245	0.634705	0.761385	0.964731	2.10831	1	1	1	1	1	1	1	0.998169	1	1	1	0.00897665	#N/A
CCNA_01049	1145672	1146154	+	2.27333	1.47096	-1.19776	-0.395394	-0.249902	0.103788	0.999246	0.645556	0.0182957	2.54153	2.2153	3.58248	6.86124e-08	0.0237619	0.426434	1	1	1	1	1	1	3.83467e-09	1.54174e-06	4.58393e-12	#N/A
CCNA_01050	1146283	1147911	+	-0.588023	-0.744439	-0.283113	-0.126697	-0.127077	-0.0674155	0.229405	0.169744	-0.109531	-0.570477	0.402987	-0.274036	1	1	1	1	1	1	1	1	1	1	1	1	S
CCNA_01051	1148357	1151464	+	-0.176901	0.148437	0.0535664	-0.271772	0.0796615	-0.180808	0.14847	0.408939	0.690064	0.433501	0.784967	1.11421	1	1	1	1	1	1	1	1	1	1	1	0.486933	P
CCNA_01052	1151554	1152276	+	0.148101	0.671518	0.154941	-0.368476	0.162142	0.414192	-0.00633009	-0.25838	0.840273	0.826232	0.679001	0.936327	1	1	1	1	1	1	1	1	1	1	1	1	S
CCNA_01053	1152201	1153307	+	0.210132	0.376168	-0.0918707	-0.257906	-0.146642	0.0940269	-0.121684	-0.362353	1.49547	1.85224	1.46566	1.7478	1	1	1	1	1	1	1	1	0.0971939	0.00315701	0.154789	0.00797943	K
CCNA_01054	1153331	1154830	+	-0.0442311	0.295163	0.116439	-0.222955	0.0774744	0.0595166	0.0477856	0.0657434	0.760908	0.639202	0.692254	0.9279	1	1	1	1	1	1	1	1	1	1	1	1	S
CCNA_01055	1154844	1156148	-	-0.593001	-0.109964	0.962119	0.479082	-0.174206	0.0712733	1.41188	1.1664	-0.0543934	-0.473189	0.395372	0.214135	1	1	1	1	1	1	0.000222036	0.132465	1	1	1	1	M
CCNA_01056	1156159	1157466	-	-1.09166	-0.782111	1.04114	0.73159	-0.137024	-0.037376	1.21628	1.11663	-0.208909	-1.16355	-0.0337713	-0.778506	0.467441	1	1	1	1	1	0.0315542	0.322889	1	0.0777076	1	1	S
CCNA_01057	1157551	1159047	-	-0.858388	-0.8676	0.578958	0.58817	-0.0822432	-0.126018	0.48197	0.525744	-0.688356	-1.4645	-0.785344	-1.52693	1	1	1	1	1	1	1	1	1	5.25925e-05	1	1.74146e-05	S
CCNA_01058	1159130	1159429	-	0.479532	-0.033557	-0.106432	0.406657	-0.162984	0.0808116	-0.50804	-0.751836	-0.959986	-0.31747	-1.36159	-1.47596	1	1	1	1	1	1	1	1	1	1	0.163296	0.0368372	K
CCNA_01059	1159693	1162773	+	-0.825321	-0.0250073	0.120713	-0.679602	0.0272324	-0.0499618	0.32516	0.402354	-0.562867	-1.41542	-0.35842	-0.333466	1	1	1	1	1	1	1	1	1	0.000348974	1	1	Q
CCNA_01060	1163016	1164752	+	-0.866617	-0.541747	-0.141209	-0.466079	0.218787	-0.0746366	-0.36995	-0.0765264	0.0231286	-1.06228	-0.205613	-0.672723	1	1	1	1	1	1	1	1	1	0.560746	1	1	V
CCNA_01061	1164820	1166130	+	-1.20649	-1.00229	0.113639	-0.0905648	0.217061	-0.0314622	0.342749	0.591272	-0.256353	-1.6799	-0.0272428	-0.998066	0.0495892	1	1	1	1	1	1	1	1	1.95608e-07	1	1	U
CCNA_01062	1166270	1167247	+	-1.49918	-1.2163	0.176839	-0.106037	-0.000606623	-0.149219	1.01886	1.16747	-0.454917	-1.95349	0.387106	-0.67998	0.00307651	0.495451	1	1	1	1	1	0.420069	1	1.19258e-06	1	1	M
CCNA_01063	1167247	1167894	+	-1.547	-1.02295	0.415552	-0.108503	0.14795	-0.0521734	1.57301	1.77314	-0.348301	-2.04325	0.809162	-0.161612	0.000150447	1	1	1	1	1	5.69972e-05	1.16402e-06	1	9.84863e-09	1	1	S
CCNA_01064	1167891	1169006	+	-1.29832	-0.759283	0.293807	-0.245227	-0.0287487	-0.0969138	1.16712	1.23529	0.0973086	-1.17226	0.970625	0.308256	0.0368964	1	1	1	1	1	0.303669	0.11885	1	0.187877	1	1	E
CCNA_01065	1169010	1170047	+	-1.41832	-0.951195	0.550888	0.0837608	-0.0168472	0.106363	1.68457	1.56136	0.134088	-1.26739	1.26777	0.210217	0.00399783	1	1	1	1	1	3.50464e-05	0.000355843	1	0.0450329	0.111064	1	M
CCNA_01066	1170058	1171095	+	-1.36602	-0.682348	0.649494	-0.0341748	0.181135	0.207372	1.41608	1.38984	0.211845	-1.33531	0.978427	0.0887071	0.00274321	1	1	1	1	1	0.00103409	0.00178362	1	0.00399537	1	1	M
CCNA_01067	1171152	1172735	+	0.91706	-0.158942	-0.172163	0.90384	0.956536	-0.00997372	-1.63081	-0.664301	-0.0890376	-0.128514	-1.54769	-1.69665	1	1	1	1	1	1	0.00135502	1	1	1	0.00707232	0.000601996	M
CCNA_01068	1172841	1174130	-	-0.847891	-0.786069	-0.153053	-0.214875	0.0385512	0.0621349	0.567402	0.543818	-0.129776	-1.01622	0.590679	-0.257525	1	1	1	1	1	1	1	1	1	0.895198	1	1	M
CCNA_01069	1174284	1175819	+	-1.35451	-0.174117	0.923763	-0.256626	-0.187774	0.232595	0.94822	0.527851	1.42972	0.262992	1.45418	1.04747	0.0210194	1	1	1	1	1	1	1	0.00811118	1	0.00595711	1	Q
CCNA_01070	1176508	1177257	-	0.0669726	0.49041	1.7949	1.37146	0.0563956	-0.00111914	1.75705	1.81457	0.209587	0.220164	0.171744	0.663274	1	1	7.16465e-07	0.00641475	1	1	2.26764e-06	9.0982e-07	1	1	1	1	S
CCNA_01071	1177299	1178732	-	-0.149984	0.612725	1.11289	0.350176	0.18985	-0.0221589	0.382361	0.59437	0.979388	0.639554	0.248863	0.883747	1	1	0.487724	1	1	1	1	1	1	1	1	1	G
CCNA_01072	1178906	1179061	-	1.63394	0.295175	-0.363987	0.974774	0.767384	-0.144374	-0.877039	0.0347194	0.195441	1.06199	-0.317611	0.121938	0.0016842	1	1	1	1	1	1	1	1	0.736706	1	1	S
CCNA_01073	1179165	1179557	-	1.91508	1.09734	-1.08314	-0.265398	0.747439	-0.0472143	-1.84325	-1.0486	-0.188831	0.978813	-0.948946	0.195609	2.17749e-05	1	1	1	1	1	7.46002e-05	1	1	1	1	1	S
CCNA_01074	1179617	1179754	-	-0.425522	1.13152	-1.21614	-2.77319	0.0602887	0.17052	-1.17321	-1.28344	-1.16405	-1.64986	-1.12111	-0.160105	1	1	0.413762	9.2023e-09	1	1	0.345002	0.0836796	0.621039	0.00313587	0.808707	1	#N/A
CCNA_01075	1179849	1180265	-	0.311075	1.86033	-2.52142	-4.07068	0.308297	-0.0197986	-2.30856	-1.98047	-1.56292	-1.56014	-1.35006	0.530073	1	2.06456e-06	4.67016e-11	1.7748e-16	1	1	6.06655e-10	8.66916e-08	0.000310547	0.000159933	0.0194365	1	S
CCNA_01076	1180276	1180887	-	-0.134136	1.61835	-2.58983	-4.34232	0.187963	-0.0894223	-3.15145	-2.87407	-1.31958	-1.64168	-1.88121	-0.173433	1	0.000451627	3.44772e-11	7.75093e-17	1	1	3.3878e-13	3.94706e-12	0.0346513	4.49536e-05	2.86948e-06	1	S
CCNA_01077	1180973	1183075	-	-0.552203	0.122581	0.417358	-0.257426	-0.00892239	-0.0832609	-0.369027	-0.294689	1.32308	0.779803	0.536698	0.74254	1	1	1	1	1	1	1	1	0.00968014	1	1	1	S
CCNA_01078	1183239	1183991	+	2.36911	1.65532	-1.17225	-0.458461	0.563823	0.552864	-1.47812	-1.46716	0.750303	2.55559	0.444438	1.54689	2.48757e-08	0.000466482	0.614919	1	1	1	0.0430897	0.0279036	1	7.77779e-09	1	0.00129972	S
CCNA_01079	1184014	1184190	-	3.52451	0.484627	-2.34683	0.693051	0.116396	0.290076	-1.73373	-1.90741	-1.22908	2.17904	-0.615981	-0.42143	1.6974e-13	1	3.02325e-08	1	1	1	2.06304e-05	1.12944e-06	0.342589	8.62485e-09	1	1	#N/A
CCNA_01080	1184254	1184817	+	1.70442	0.945683	-0.85873	-0.0999922	1.89494	0.0857988	-2.75726	-0.948127	-0.0638506	-0.254366	-1.96239	-1.1025	0.00509207	1	1	1	0.00486348	1	7.07336e-08	1	1	1	0.000179467	0.903063	K
CCNA_01081	1184863	1185642	+	0.228731	0.62638	1.32303	0.92538	0.488581	-0.0799031	0.115189	0.683673	-0.423913	-0.683764	-1.63175	-0.925471	1	1	0.101292	1	1	1	1	1	1	1	0.0015115	1	S
CCNA_01082	1185664	1186698	-	0.446992	0.304624	-0.904332	-0.761963	-0.184039	-0.494948	-0.912244	-0.601335	0.0423807	0.673412	0.0344683	0.83404	1	1	1	1	1	1	1	1	1	1	1	1	#N/A
CCNA_01083	1186885	1188876	+	-1.60754	-0.465698	0.849527	-0.292315	-0.411511	-0.109379	-0.638157	-0.940288	0.808683	-0.387346	-0.679	-1.03532	0.00865551	1	1	1	1	1	1	1	1	1	1	1	S
CCNA_01084	1188873	1190108	+	-0.735658	-0.187525	0.501283	-0.0468509	-0.166562	-0.0384905	-0.719742	-0.847813	1.03159	0.462494	-0.189434	-0.338468	1	1	1	1	1	1	1	1	1	1	1	1	#N/A
CCNA_01085	1190105	1191112	-	-0.189082	-0.215666	0.983509	1.01009	-0.394051	-0.153111	0.538471	0.297531	-0.491919	-0.28695	-0.936957	-0.999512	1	1	1	1	1	1	1	1	1	1	1	1	L
CCNA_01086	1191305	1193113	-	-1.58108	-1.08639	-0.150897	-0.64559	-0.183609	-0.132272	0.291311	0.239973	-0.4461	-1.84357	-0.00389169	-0.958005	4.16251e-06	1	1	1	1	1	1	1	1	9.7157e-09	1	1	M
CCNA_01087	1193276	1193992	+	2.70896	1.90054	-0.121018	0.687401	1.54545	0.271761	-2.26828	-0.994587	0.775882	1.93939	-1.37138	0.257405	2.35792e-10	2.67048e-05	1	1	0.0244422	1	9.48693e-08	1	1	3.25253e-06	0.0524606	1	S
CCNA_01088	1194028	1194555	-	1.07765	0.212347	-0.154007	0.7113	0.711984	-0.0769381	-0.558234	0.230689	0.627124	0.992794	0.222897	0.512182	0.73542	1	1	1	1	1	1	1	1	1	1	1	S
CCNA_01089	1194604	1196295	-	2.52255	1.58867	0.495174	1.42905	1.92879	-0.0155042	-1.19732	0.746978	0.521475	1.11523	-1.17102	0.433157	1.17266e-09	0.00223621	1	0.0231091	3.03432e-05	1	0.303669	1	1	0.479268	0.547109	1	S
CCNA_01090	1196289	1197659	-	2.64381	1.85132	0.140071	0.932556	2.12161	0.108922	-2.16062	-0.147939	1.29919	1.82139	-1.0015	0.740897	4.05873e-12	1.26229e-06	1	1	2.10432e-08	1	1.93699e-09	1	0.0293533	7.09431e-07	1	1	S
CCNA_01091	1197735	1198325	-	3.61165	3.6312	-0.016143	-0.035694	2.47836	1.0707	-1.02586	0.38181	1.6832	2.81649	0.673488	3.234	3.35135e-16	2.90543e-15	1	1	1.47597e-09	1	1	1	7.46224e-05	3.14902e-13	1	3.87891e-14	O
CCNA_01092	1198379	1198681	-	1.83083	2.96669	-0.153915	-1.28978	-0.0741259	0.0919976	-1.1707	-1.33683	1.55058	3.45553	0.533789	3.40848	0.00018791	2.05931e-09	1	0.231168	1	1	0.783147	0.367266	0.0678625	1.2521e-09	1	9.14188e-11	#N/A
CCNA_01093	1198666	1198962	-	1.99022	2.6863	-0.78607	-1.48215	-0.0562479	-0.179788	-1.73172	-1.60818	1.58806	3.63453	0.642405	3.50849	5.87138e-05	1.56051e-07	1	0.0700547	1	1	0.00202398	0.0108189	0.0148109	1.83414e-11	1	8.29365e-11	#N/A
CCNA_01094	1199089	1199238	-	1.23626	1.49971	-0.840988	-1.10444	0.324034	0.0983888	-1.03297	-0.807322	-0.561279	0.350945	-0.753258	0.648066	0.304224	0.0435074	1	1	1	1	1	1	1	1	1	1	#N/A
CCNA_01095	1199533	1201932	-	-1.5334	-0.520909	-0.00143499	-1.01392	-0.018698	0.0543265	1.16126	1.08824	-1.17448	-2.68918	-0.0117843	-0.58702	0.000247292	1	1	1	1	1	0.311259	0.777221	0.307958	3.66789e-12	1	1	J
CCNA_01096	1202090	1203163	-	-1.31877	-0.749179	-0.218547	-0.788135	-0.132841	-0.0784319	0.425965	0.371556	-0.823301	-2.00923	-0.178789	-0.849536	0.00128637	1	1	1	1	1	1	1	1	5.62617e-11	1	1	J
CCNA_01097	1203412	1203768	-	-2.06224	-1.92576	-0.335534	-0.47201	0.192612	-0.0980364	0.0507234	0.341372	-1.68646	-3.94131	-1.3002	-3.12793	1.08101e-08	4.50084e-07	1	1	1	1	1	1	4.09867e-05	2.45343e-16	0.0592992	2.17039e-13	J
CCNA_01098	1203784	1203984	-	-2.37635	-2.17285	0.0763987	-0.127097	-0.202528	-0.249526	0.306018	0.353016	-1.19832	-3.37214	-0.968702	-2.89203	1.53506e-07	5.90765e-06	1	1	1	1	1	1	0.546684	1.25471e-11	1	1.44359e-09	J
CCNA_01099	1204106	1205296	-	-1.27216	-0.926925	-0.0512583	-0.396491	-0.0193555	0.104414	0.437202	0.313432	-0.522236	-1.77504	-0.0337756	-1.06511	0.00529724	1	1	1	1	1	1	1	1	5.30796e-09	1	0.660707	P
CCNA_01100	1205363	1207291	-	-0.64228	0.149233	0.45463	-0.336883	-0.216023	-0.127122	-0.0996947	-0.188597	0.600476	0.17422	0.0461517	0.322506	1	1	1	1	1	1	1	1	1	1	1	1	E
CCNA_01101	1207424	1207945	-	0.426039	-0.103234	-0.418699	0.110573	-0.228965	-0.0993483	-0.7106	-0.840217	-0.177533	0.47747	-0.469434	-0.47332	1	1	1	1	1	1	1	1	1	1	1	1	J
CCNA_01102	1208217	1208816	+	-0.605869	-0.627522	-0.410269	-0.388616	0.0771626	0.0330363	1.08033	1.12445	-1.51284	-2.19587	-0.022243	-0.682801	1	1	1	1	1	1	0.85633	0.622278	0.00274796	1.71154e-07	1	1	S
CCNA_01103	1208972	1209943	-	-0.829749	-0.953147	0.448972	0.57237	-0.0659091	-0.0609496	0.705579	0.700619	-0.237182	-1.00102	0.0194246	-0.872773	1	1	1	1	1	1	1	1	1	1	1	1	M
CCNA_01104	1209940	1211112	-	-0.564776	-0.628065	0.838111	0.9014	0.0100121	0.168839	0.645498	0.486671	-0.523867	-1.09866	-0.716481	-1.51338	1	1	1	1	1	1	1	1	1	0.519714	1	0.00752285	M
CCNA_01105	1211168	1212040	+	-0.505393	-0.160498	0.90002	0.555125	-0.192814	0.0724678	0.908653	0.643371	0.438858	0.126279	0.447491	0.214525	1	1	1	1	1	1	1	1	1	1	1	1	S
CCNA_01106	1212099	1212368	+	-0.0591877	0.263751	1.1107	0.78776	-0.132859	-0.163027	-0.0230609	0.00710705	-0.450914	-0.377242	-1.58467	-1.1579	1	1	1	1	1	1	1	1	1	1	0.0137091	0.651395	K
CCNA_01107	1212372	1212590	+	0.0415425	0.627957	1.14982	0.563402	0.0736059	-0.105333	0.671375	0.850314	-1.23013	-1.26219	-1.70857	-0.975279	1	1	0.451603	1	1	1	1	1	0.0398075	0.0133794	1.55748e-05	1	#N/A
CCNA_01108	1212651	1213511	-	-1.98603	-0.284777	1.3675	-0.333753	-0.067778	-0.147735	0.442539	0.522496	1.19312	-0.725132	0.26816	0.131118	1.14691e-06	1	0.0170947	1	1	1	1	1	0.256391	1	1	1	M
CCNA_01109	1213981	1215771	+	-0.0367556	0.26711	1.08961	0.785747	-0.00816915	-0.0589846	0.414269	0.465084	0.0388596	0.0102731	-0.636485	-0.31039	1	1	0.542522	1	1	1	1	1	1	1	1	1	S
CCNA_01110	1215774	1216700	+	-0.0498544	0.253375	1.57298	1.26975	0.00249431	0.111369	1.11121	1.00234	0.412259	0.35991	-0.0495106	0.0924957	1	1	0.000178686	0.0945166	1	1	0.585343	1	1	1	1	1	G
CCNA_01111	1217028	1217396	+	-0.394432	0.418914	0.833896	0.02055	0.0496738	-0.0339105	1.23698	1.32056	-0.0106183	-0.454724	0.392463	0.845287	1	1	1	1	1	1	0.405548	0.233406	1	1	1	1	L
CCNA_01112	1217396	1218130	+	0.00743888	-0.307279	0.275228	0.589946	-0.133546	-0.46957	0.583302	0.919327	0.277387	0.418371	0.585461	0.747752	1	1	1	1	1	1	1	1	1	1	1	1	S
CCNA_01113	1218139	1219086	-	-1.41554	-0.973772	-0.127387	-0.569153	-0.13462	0.0852546	1.15925	0.939374	-0.49963	-1.78055	0.787005	-0.272021	0.0177345	1	1	1	1	1	0.39281	1	1	3.65053e-05	1	1	S
CCNA_01114	1219079	1219504	-	-2.07261	-1.63185	-0.110374	-0.551131	-0.160537	0.0541391	0.826848	0.612172	-0.721096	-2.63317	0.216127	-1.46987	1.86208e-05	0.00507285	1	1	1	1	1	1	1	2.14659e-08	1	0.0233221	S
CCNA_01115	1219547	1220338	-	-0.0148186	-0.851093	-1.50169	-0.665414	0.42639	0.286405	-1.76361	-1.62362	1.1421	0.70089	0.880179	-0.257319	1	1	0.0453902	1	1	1	0.0198623	0.0434678	1	1	1	1	T
CCNA_01116	1220535	1222292	+	0.145132	-0.578697	-0.176762	0.547067	0.127426	0.0924383	0.178115	0.213102	-1.40142	-1.38372	-1.04655	-1.71768	1	1	1	1	1	1	1	1	0.0011989	0.000869837	1	7.44459e-07	T
CCNA_01117	1222305	1223195	-	-0.287572	-1.05241	-1.83599	-1.07115	0.201912	-0.0226974	-2.21328	-1.98867	1.66484	1.17535	1.28755	0.257834	1	1	0.000115794	1	1	1	0.000220167	0.00170339	0.042817	0.567639	0.207932	1	S
CCNA_01118	1223264	1223593	+	-0.716503	-0.820447	-0.564761	-0.460817	-0.169743	0.0632518	-0.346694	-0.579688	-0.217983	-0.764743	8.42316e-05	-0.883614	1	1	1	1	1	1	1	1	1	1	1	1	S
CCNA_01119	1223722	1224102	+	-0.151842	-1.5114	-3.80774	-2.44818	0.16024	-0.105433	-2.42494	-2.15926	-0.55302	-0.865102	0.829785	-0.576185	1	0.00679573	1.3019e-12	2.36867e-06	1	1	8.21926e-08	2.09087e-06	1	1	1	1	S
CCNA_01120	1224190	1224321	-	-0.6886	0.516721	0.0748094	-1.13051	-0.103985	-0.135862	-2.06636	-2.03448	1.79167	1.20706	-0.349493	0.30309	1	1	1	1	1	1	8.96011e-05	0.000254556	0.00274283	0.424098	1	1	#N/A
CCNA_01121	1224493	1226007	+	-1.62613	-0.146871	0.924462	-0.554799	-0.0663693	-0.0750617	-0.559792	-0.5511	1.996	0.436236	0.511744	0.439935	2.91098e-06	1	1	1	1	1	1	1	4.30727e-09	1	1	1	S
CCNA_01122	1226141	1227676	+	-0.838056	-0.153577	0.149471	-0.535008	-0.0194111	-0.0327142	-0.620778	-0.607475	1.28126	0.462615	0.511011	0.390148	1	1	1	1	1	1	1	1	0.0348587	1	1	1	S
CCNA_01123	1227687	1229291	+	-1.61896	-1.47763	-0.385949	-0.527273	-0.109525	-0.111298	0.0846896	0.0864628	-0.0609977	-1.57043	0.40964	-0.956695	6.0691e-07	7.07895e-05	1	1	1	1	1	1	1	1.50097e-06	1	1	J
CCNA_01124	1229340	1230383	-	0.465643	0.550795	-0.10194	-0.187092	0.088351	0.213444	0.0668607	-0.0582326	0.566506	0.943798	0.735307	1.07266	1	1	1	1	1	1	1	1	1	1	1	1	E
CCNA_01125	1230748	1231227	-	-0.50051	0.192186	2.41502	1.72233	-0.148697	0.000993195	1.03524	0.885553	0.0528395	-0.298973	-1.32694	-1.13575	1	1	2.51392e-08	0.000741752	1	1	1	1	1	1	0.173087	0.69326	#N/A
CCNA_01128	1233054	1233356	+	0.795788	2.39999	-4.35158	-5.95578	-0.0438263	0.0361667	-5.72205	-5.80204	0.224173	1.06379	-1.14629	1.21753	1	4.11778e-08	5.03444e-15	5.17993e-18	1	1	7.51414e-17	1.00981e-16	1	0.768968	0.725191	0.301661	#N/A
CCNA_01129	1233504	1233770	+	-1.42157	2.16529	-1.05726	-4.64412	-0.115186	-0.0776355	-3.54329	-3.58084	1.34779	0.0414093	-1.13824	1.10468	0.0762693	9.80311e-07	1	4.8882e-14	1	1	1.5142e-11	2.16147e-11	0.161809	1	0.796215	0.787483	N
CCNA_01130	1233785	1234540	+	-1.67017	0.632334	0.945986	-1.35652	-0.168769	-0.365188	-2.12209	-1.92567	1.5685	0.0670963	-1.49957	-0.502049	0.00157605	1	1	0.171037	1	1	1.45111e-06	5.23145e-05	0.00552876	1	0.00920831	1	N
CCNA_01131	1234550	1235635	+	-0.499562	0.21119	0.849373	0.138621	0.0236324	-0.0486699	-0.278241	-0.205939	1.23211	0.708918	0.104498	0.364357	1	1	1	1	1	1	1	1	0.128131	1	1	1	N
CCNA_01132	1235738	1237813	+	0.415852	0.161701	2.28722	2.54137	0.0938793	0.0460659	1.40905	1.45686	-0.0957195	0.226253	-0.97389	-0.858255	1	1	1.14612e-12	4.96988e-14	1	1	0.000124648	3.63432e-05	1	1	1	1	T
CCNA_01133	1237868	1238398	-	0.012258	0.347641	0.0385985	-0.296784	0.00811627	-0.162171	-0.700139	-0.529852	1.02477	1.02891	0.286029	0.795841	1	1	1	1	1	1	1	1	1	0.842284	1	1	S
CCNA_01134	1238520	1238933	-	-0.530993	-0.285	0.145566	-0.100427	-0.108369	-0.137852	-0.0887153	-0.0592318	0.662557	0.239933	0.428276	0.281128	1	1	1	1	1	1	1	1	1	1	1	1	K
CCNA_01135	1238972	1239289	-	-0.408845	-0.445961	-0.341242	-0.304126	-0.442116	-0.0697544	-0.609486	-0.981848	-0.151245	-0.117973	-0.41949	-0.795696	1	1	1	1	1	1	1	1	1	1	1	1	#N/A
CCNA_01136	1239400	1240290	-	0.38251	0.606872	0.115758	-0.108604	0.090343	0.126519	0.0379788	0.00180278	1.1238	1.41597	1.04602	1.52638	1	1	1	1	1	1	1	1	0.943087	0.0507073	1	0.0253581	S
CCNA_01137	1240347	1240868	-	-0.203251	0.228658	0.748126	0.316217	0.234411	-0.0436295	0.202203	0.480244	1.12908	0.691415	0.583154	0.855442	1	1	1	1	1	1	1	1	0.712217	1	1	1	J
CCNA_01138	1240937	1241314	+	-0.0629898	-0.164374	-0.361181	-0.259797	0.123076	0.385815	-0.0644678	-0.327206	-0.201573	-0.387639	0.0951401	-0.455048	1	1	1	1	1	1	1	1	1	1	1	1	S
CCNA_01139	1241418	1243241	+	1.45733	0.818403	-0.400427	0.238498	0.507347	0.190229	-0.615678	-0.29856	-0.695747	0.254234	-0.910998	-0.282823	0.000469975	1	1	1	1	1	1	1	1	1	1	1	S
CCNA_01140	1243292	1244899	-	-0.0682664	-0.69465	-2.06346	-1.43708	0.110542	0.207107	-0.750168	-0.846732	-0.216322	-0.395131	1.09697	0.195214	1	1	3.97982e-08	0.0125786	1	1	1	1	1	1	0.857894	1	T
CCNA_01141	1245163	1246233	+	-0.0830241	-0.346109	2.093	2.35608	-0.0979908	-0.234741	1.11773	1.25448	-1.54887	-1.5339	-2.52413	-2.6355	1	1	5.41256e-07	2.04593e-08	1	1	0.731689	0.22297	0.00557312	0.00308597	5.20699e-09	9.36994e-10	L
CCNA_01142	1246920	1247396	+	-0.438759	0.423717	0.366462	-0.496014	-0.437845	-0.177393	1.42954	1.16909	-2.26867	-2.26958	-1.20558	-0.604475	1	1	1	1	1	1	0.0456646	0.617665	2.76212e-06	3.6282e-06	0.686917	1	#N/A
CCNA_01143	1247757	1248239	-	-0.00198255	0.0790835	0.53439	0.453324	0.0705488	-0.127239	0.714819	0.912607	0.352906	0.280375	0.533335	0.739658	1	1	1	1	1	1	1	1	1	1	1	1	J
CCNA_01144	1248269	1248661	-	0.00706728	0.70343	0.6779	-0.0184622	-0.00624647	0.0565611	0.945491	0.882683	-0.00670962	0.00660414	0.260881	0.90775	1	1	1	1	1	1	1	1	1	1	1	1	C
CCNA_01145	1248684	1250288	-	0.521241	0.0289343	-0.348679	0.143628	-0.133832	-0.0210028	0.158136	0.0453067	-0.257299	0.397773	0.249516	0.299453	1	1	1	1	1	1	1	1	1	1	1	1	E
CCNA_01147	1250554	1251102	+	1.95704	0.911909	-0.256693	0.788437	0.915334	0.0494145	-1.11147	-0.245546	-0.0415753	1.00013	-0.896348	-0.0338529	2.52879e-06	1	1	1	1	1	0.749842	1	1	1	1	1	K
CCNA_01148	1251192	1251368	+	1.05576	0.45354	-0.000922778	0.601297	0.820589	0.245691	-0.440069	0.134828	0.0970259	0.332196	-0.34212	-0.134272	1	1	1	1	1	1	1	1	1	1	1	1	#N/A
CCNA_01149	1251371	1254007	-	-0.154213	0.0390028	0.277562	0.0843465	-0.187351	-0.210255	2.64997	2.67287	-1.93992	-1.90678	0.43249	0.681748	1	1	1	1	1	1	1.30646e-10	1.41397e-10	9.61388e-07	7.7452e-07	1	1	P
CCNA_01151	1254720	1255703	+	-0.710259	-0.151231	0.0441542	-0.514873	-0.224057	0.0663345	0.0929858	-0.197405	0.0106235	-0.475579	0.0594551	-0.158111	1	1	1	1	1	1	1	1	1	1	1	1	K
CCNA_01152	1255714	1256535	+	-0.797839	-0.302229	-0.0651616	-0.560772	0.044057	0.0157354	0.1125	0.140822	-0.540257	-1.38215	-0.362595	-0.680559	1	1	1	1	1	1	1	1	1	0.0425449	1	1	S
CCNA_01153	1256537	1257817	+	-0.171596	-0.354029	0.952677	1.13511	0.0132789	0.0952823	1.4191	1.3371	0.184058	-0.000816549	0.650481	0.20117	1	1	1	1	1	1	0.105959	0.229144	1	1	1	1	P
CCNA_01154	1257902	1258591	+	1.14415	-0.133527	-2.20584	-0.928165	0.146069	-0.0320368	-2.22196	-2.04385	-1.37319	-0.375115	-1.38931	-1.4908	0.362872	1	1.42309e-09	1	1	1	1.10453e-09	1.77927e-08	0.00888684	1	0.00703632	0.00066115	S
CCNA_01155	1258877	1261810	+	-2.27195	-0.865513	0.775366	-0.63107	-0.591993	-0.142434	0.25256	-0.197	0.0568954	-1.62306	-0.465911	-1.18899	4.16315e-10	1	1	1	1	1	1	1	1	2.08669e-05	1	0.20675	P
CCNA_01156	1261886	1262671	+	-0.319957	0.117132	0.00351752	-0.433571	-0.224179	-0.129174	0.27903	0.184025	0.00364076	-0.0921377	0.279153	0.525458	1	1	1	1	1	1	1	1	1	1	1	1	S
CCNA_01157	1262857	1264356	+	-0.34262	-0.626839	-2.80395	-2.51974	-0.391187	-0.0749421	-1.93762	-2.25386	0.867656	0.916223	1.73399	1.1821	1	1	5.18782e-13	7.54833e-11	1	1	4.02535e-07	1.56668e-08	1	1	3.08882e-06	0.190199	H
CCNA_01158	1264793	1266709	+	0.828614	-0.175285	-2.05432	-1.05042	0.0745329	-0.00676016	-1.57336	-1.49207	0.646803	1.40088	1.12776	0.959236	1	1	3.14798e-05	1	1	1	0.0376113	0.0860653	1	0.118538	0.994068	1	S
CCNA_01159	1266958	1268313	+	-1.17788	0.230452	1.0252	-0.383127	0.00552066	-0.368062	-0.728007	-0.354424	3.65527	2.47188	1.90206	2.50058	0.183819	1	1	1	1	1	1	1	2.32885e-16	3.10279e-12	6.01615e-08	7.50309e-12	G
CCNA_01161	1268520	1269866	+	2.17816	-0.217417	-4.88652	-2.49095	1.5031	0.674784	-2.62379	-1.79548	-0.123298	0.551764	2.13944	1.24723	3.03885e-07	1	3.90937e-16	1.46119e-08	0.0548319	1	2.61547e-09	8.69683e-05	1	1	1.63671e-06	0.249244	C
CCNA_01162	1269938	1272241	+	-1.25685	-0.980657	-0.0106495	-0.286844	-0.0201167	0.155264	1.05004	0.874662	-0.0769148	-1.31365	0.983777	-0.152144	0.0142402	1	1	1	1	1	0.879968	1	1	0.00227464	1	1	G
CCNA_01163	1272589	1280028	+	-1.37214	0.0238001	4.77862	3.38269	-0.196966	0.00637496	3.61227	3.40893	0.792161	-0.383009	-0.374195	-0.35677	0.0220477	1	1.2355e-17	4.11667e-14	1	1	1.43084e-14	5.24541e-14	1	1	1	1	S
CCNA_01164	1280183	1282201	+	-0.240618	0.556476	2.40346	1.60637	-0.123945	-0.116695	1.39811	1.39086	0.596176	0.479503	-0.409179	0.263991	1	1	4.59747e-13	1.36686e-06	1	1	0.000223231	0.000302575	1	1	1	1	O
CCNA_01165	1282180	1284618	+	-0.0632905	0.187065	2.76059	2.51024	-0.0109692	-0.00220721	2.11293	2.10417	0.701174	0.648853	0.0535175	0.24279	1	1	1.89598e-13	4.52016e-12	1	1	1.16091e-09	1.47608e-09	1	1	1	1	S
CCNA_01166	1284624	1285421	-	0.229385	0.230682	-0.456232	-0.457529	0.15495	0.249627	0.62239	0.527713	0.951692	1.02613	2.03031	2.01137	1	1	1	1	1	1	1	1	1	0.943772	0.0073444	0.00439387	S
CCNA_01167	1285421	1286584	-	0.255594	0.159539	-0.682026	-0.585971	0.13903	0.0566335	-0.243011	-0.160614	0.554693	0.671257	0.993709	1.09661	1	1	1	1	1	1	1	1	1	1	1	0.817162	#N/A
CCNA_01168	1286584	1287783	-	0.536447	0.586101	-1.36896	-1.41862	0.00297512	0.129542	-1.2841	-1.41066	0.196522	0.729994	0.281388	0.737947	1	1	0.0119661	0.00440938	1	1	0.0686805	0.00977653	1	1	1	1	#N/A
CCNA_01169	1287879	1288691	-	0.651451	0.499625	-0.548834	-0.397008	0.0797659	-0.134683	-0.332013	-0.117564	0.433298	1.00498	0.65012	1.28443	1	1	1	1	1	1	1	1	1	0.989443	1	0.164516	S
CCNA_01170	1288710	1291355	-	0.256729	0.041488	-0.575563	-0.360323	0.0300795	0.00958792	-0.719577	-0.699085	-0.428256	-0.201607	-0.57227	-0.54037	1	1	1	1	1	1	1	1	1	1	1	1	P
CCNA_01171	1291753	1292091	+	-0.222971	0.338193	-0.0128655	-0.574029	0.163423	-0.0974051	-1.57321	-1.31238	1.75629	1.36989	0.195947	0.631544	1	1	1	1	1	1	0.000889787	0.0681094	4.26856e-05	0.0179946	1	1	S
CCNA_01172	1292202	1293044	+	3.46823	2.95923	-0.898568	-0.389568	1.14568	0.575306	-2.60047	-2.0301	-0.750069	1.57248	-2.45197	-0.0680461	2.03617e-14	1.38064e-11	1	1	1	1	1.79311e-10	4.42693e-07	1	0.000431139	1.68197e-09	1	S
CCNA_01173	1293181	1293510	-	-1.22447	-1.14632	0.301778	0.223626	-0.128341	-0.277391	1.0603	1.20935	-1.10494	-2.20107	-0.346415	-1.21534	0.0702895	0.65096	1	1	1	1	0.86576	0.0966557	0.601089	2.17865e-10	1	0.102624	E
CCNA_01174	1293570	1294526	-	2.58791	-0.160793	-1.96888	0.77982	0.573435	0.204265	-1.53764	-1.16847	0.0856722	2.10015	0.516915	0.151857	7.47589e-12	1	6.18213e-08	1	1	1	0.000246768	0.277681	1	4.89318e-09	1	1	K
CCNA_01175	1294712	1295635	+	3.78539	-0.943241	-4.49531	0.233325	1.99503	0.617266	-2.64713	-1.26937	-1.39704	0.39332	0.451135	-1.10937	1.49706e-11	1	3.53743e-13	1	0.000319597	1	3.03097e-08	0.276211	0.16385	1	1	0.864427	H
CCNA_01176	1295632	1295991	+	3.28416	-1.36417	-3.91872	0.729604	1.96246	0.565433	-2.41953	-1.02251	-0.401099	0.920604	1.09809	-0.831511	7.38199e-10	0.172824	1.11788e-11	1	0.00182165	1	1.34722e-06	1	1	1	1	1	S
CCNA_01177	1295998	1297656	+	2.87609	-1.17726	-3.85382	0.199518	1.83728	0.35727	-2.30886	-0.828846	0.0999361	1.13874	1.6449	0.110373	4.2525e-09	1	3.91474e-12	1	0.00333376	1	1.62791e-06	1	1	0.524653	0.0122596	1	C
CCNA_01178	1297640	1298146	+	2.58216	-1.09882	-3.52096	0.160021	1.79038	0.470957	-1.115	0.204425	-0.110321	0.681455	2.29564	0.725858	1.58432e-07	1	8.43095e-11	1	0.0104494	1	0.879744	1	1	1	5.47342e-06	1	S
CCNA_01179	1298146	1298880	+	2.41927	-1.01415	-3.4734	-0.0399808	1.83915	0.426557	-0.547947	0.864642	-0.133873	0.446248	2.79158	1.35087	7.95656e-06	1	1.88592e-09	1	0.0235313	1	1	1	1	1	6.9594e-07	0.26264	P
CCNA_01180	1299008	1301185	-	-1.32803	-0.00322517	0.864463	-0.460345	-0.263355	-0.142719	0.326082	0.205446	0.919716	-0.144962	0.381335	0.520829	0.00349252	1	1	1	1	1	1	1	1	1	1	1	S
CCNA_01181	1301278	1301802	-	-2.03528	-1.5472	0.36154	-0.126539	-0.374763	-0.333997	-0.366218	-0.406983	0.664571	-0.995945	-0.0631876	-1.27639	1.11744e-06	0.00548539	1	1	1	1	1	1	1	1	1	0.137478	S
CCNA_01182	1301993	1302586	+	-0.185661	0.0308134	0.747282	0.530807	-0.0327013	-0.0533003	0.201088	0.221687	0.197725	0.0447649	-0.348469	-0.264355	1	1	1	1	1	1	1	1	1	1	1	1	O
CCNA_01183	1302605	1303633	+	-1.61515	-0.476666	0.421097	-0.71739	-0.241672	-0.0873435	0.504357	0.350028	-0.645809	-2.01929	-0.562549	-0.951872	1.33944e-05	1	1	1	1	1	1	1	1	4.4357e-09	1	1	S
CCNA_01184	1303641	1304087	+	-2.06203	-0.460316	0.401385	-1.20033	-0.159693	0.430484	0.182925	-0.407253	-0.372813	-2.27515	-0.591274	-1.48207	0.000136909	1	1	0.962419	1	1	1	1	1	1.04542e-05	1	0.0288758	L
CCNA_01185	1304093	1304443	-	7.9824	4.42539	-4.15307	-0.596062	1.94182	0.703632	-4.25484	-3.01665	-4.63943	1.40115	-4.7412	-1.01944	1.24522e-13	1.7292e-11	2.31388e-07	1	0.00655377	1	1.78182e-11	1.08781e-07	4.14176e-08	0.118906	3.95264e-12	1	#N/A
CCNA_01186	1304705	1305016	+	0.160128	-0.468612	-6.00525	-5.37651	0.113871	-0.0844722	-4.57939	-4.38105	-1.162	-1.11575	0.263849	-0.12029	1	1	3.55698e-18	6.22088e-17	1	1	2.89414e-16	6.86538e-16	0.631669	0.541987	1	1	#N/A
CCNA_01187	1305189	1305740	+	-0.521022	-0.832096	-0.375336	-0.0642618	-0.0634427	0.0114643	-0.300296	-0.375203	0.232058	-0.225521	0.307098	-0.536463	1	1	1	1	1	1	1	1	1	1	1	1	K
CCNA_01188	1305737	1306660	+	-0.667764	-1.0007	-0.0256497	0.307285	0.120944	0.044118	0.114577	0.191403	0.32132	-0.467388	0.461546	-0.58327	1	1	1	1	1	1	1	1	1	1	1	1	T
CCNA_01189	1306766	1309666	+	-0.23015	-0.180767	0.0592779	0.00989464	-0.077343	0.0799763	0.479269	0.321949	0.244829	0.0920221	0.66482	0.404077	1	1	1	1	1	1	1	1	1	1	1	1	P
CCNA_01190	1309772	1311301	+	-0.963452	-0.580156	1.35614	0.972841	-0.166832	-0.0918163	1.47821	1.4032	-0.53356	-1.33018	-0.411483	-0.899822	1	1	0.0002858	1	1	1	6.86501e-06	6.85137e-05	1	0.000381666	1	1	S
CCNA_01191	1311323	1312558	-	-0.359773	0.180199	0.568934	0.0289615	0.0641146	-0.0719289	0.116342	0.252385	0.491941	0.0680534	0.0393485	0.291477	1	1	1	1	1	1	1	1	1	1	1	1	G
CCNA_01192	1312555	1313478	-	-0.451948	0.614273	1.03932	-0.0269047	0.090296	0.227216	1.67546	1.53854	-0.161001	-0.703246	0.475142	0.862199	1	1	1	1	1	1	0.0116966	0.0407133	1	1	1	1	G
CCNA_01193	1313460	1315289	-	-0.110369	0.484467	0.940053	0.345217	-0.120259	0.0452544	0.975768	0.810255	0.17441	0.1843	0.210126	0.649339	1	1	1	1	1	1	1	1	1	1	1	1	G
CCNA_01194	1315500	1317953	-	-0.643546	0.378421	0.663785	-0.358181	-0.202778	-0.295069	-0.825677	-0.733386	0.0617643	-0.379003	-1.4277	-0.754208	1	1	1	1	1	1	1	1	1	1	0.00386283	1	P
CCNA_01195	1318104	1319129	-	-0.400986	-0.133692	2.73147	2.46417	-0.113779	-0.0516781	2.27745	2.21534	0.0431508	-0.244056	-0.410871	-0.492885	1	1	4.17107e-12	2.45983e-10	1	1	7.36423e-10	2.05603e-09	1	1	1	1	K
CCNA_01196	1319269	1321248	+	0.365605	-0.0877252	0.60936	1.06269	-0.0388389	0.00345551	0.760901	0.718607	-0.0610822	0.343362	0.0904592	-0.000721534	1	1	1	1	1	1	1	1	1	1	1	1	P
CCNA_01197	1321300	1321470	-	1.88115	1.21315	-0.618989	0.0490097	1.15946	0.487308	-0.457375	0.214776	-0.328251	0.393443	-0.166637	0.559209	0.11369	1	1	1	1	1	1	1	1	1	1	1	S
CCNA_01198	1321668	1322570	+	-0.829117	-0.89972	0.335504	0.406107	-0.105512	-0.0507498	0.143555	0.088793	-0.385035	-1.10864	-0.576984	-1.42595	1	1	1	1	1	1	1	1	1	0.285683	1	0.000599216	M
CCNA_01199	1322567	1323436	+	-1.11969	-0.88992	0.579412	0.349644	-0.163893	0.00754821	0.541813	0.370372	-0.150619	-1.10641	-0.188217	-1.08569	0.560398	1	1	1	1	1	1	1	1	0.444897	1	0.813849	M
CCNA_01200	1323479	1325734	-	0.270499	0.240376	-0.400107	-0.369985	-0.00133127	0.0452818	0.0734302	0.0268171	1.01283	1.28466	1.48637	1.68146	1	1	1	1	1	1	1	1	1	0.25979	0.117331	0.014011	P
CCNA_01201	1325802	1326326	-	-0.94715	-0.189989	0.347035	-0.410126	0.199772	0.00356212	0.48789	0.6841	-0.619115	-1.76604	-0.47826	-0.671811	1	1	1	1	1	1	1	1	1	1.42003e-05	1	1	S
CCNA_01202	1326323	1328746	-	-1.62199	-0.293658	0.44364	-0.88469	-0.224981	-0.0758256	0.387329	0.238174	-0.0706947	-1.4677	-0.127005	-0.344837	1.96745e-06	1	1	1	1	1	1	1	1	6.47669e-05	1	1	E
CCNA_01203	1328834	1330816	-	-1.06352	-0.964222	0.152548	0.0532501	-0.0496575	-0.0512429	0.919422	0.921008	-0.326562	-1.34042	0.440312	-0.472667	0.675365	1	1	1	1	1	1	1	1	0.000416713	1	1	P
CCNA_01204	1330891	1331838	-	-0.753457	0.0571745	1.23345	0.42282	-0.288092	0.0314862	1.12877	0.809192	0.520262	0.0548967	0.41558	0.441269	1	1	0.110519	1	1	1	0.476395	1	1	1	1	1	M
CCNA_01205	1331972	1332958	+	0.466169	-0.0675428	-0.788822	-0.25511	0.638543	-0.157218	-1.31628	-0.520514	2.43879	2.26642	1.91134	2.00101	1	1	1	1	1	1	0.879883	1	0.0206052	0.013374	0.0803555	0.0474598	V
CCNA_01206	1332960	1333697	+	0.791225	0.276012	-0.839428	-0.324214	0.200047	0.3415	-0.343011	-0.484463	0.147547	0.738725	0.643964	0.578476	1	1	1	1	1	1	1	1	1	1	1	1	V
CCNA_01207	1333694	1334875	+	-0.34938	-0.243388	-0.158737	-0.264728	-0.0595253	-0.0387206	-0.26784	-0.288644	-0.316859	-0.606714	-0.425962	-0.63063	1	1	1	1	1	1	1	1	1	1	1	1	T
CCNA_01208	1334872	1335477	+	0.214433	-0.0180676	0.0560861	0.288587	-0.0673553	0.0419396	-0.151983	-0.261278	0.0667138	0.348502	-0.141355	-0.201362	1	1	1	1	1	1	1	1	1	1	1	1	T
CCNA_01209	1335487	1336638	+	0.0521173	0.199469	0.217817	0.0704654	-0.0482472	-0.190084	-0.0608299	0.0810065	0.203373	0.303738	-0.0752738	0.314279	1	1	1	1	1	1	1	1	1	1	1	1	C
CCNA_01210	1336864	1337625	+	1.40782	0.48619	-1.03065	-0.109017	0.106717	0.200116	-0.052069	-0.145467	-0.770384	0.530718	0.208193	0.494267	0.00106083	1	1	1	1	1	1	1	1	1	1	1	M
CCNA_01211	1337787	1338662	-	-0.0768561	-0.562146	0.318192	0.803482	0.115623	0.116596	1.42535	1.42438	-0.196329	-0.388808	0.91083	0.232088	1	1	1	1	1	1	0.0351528	0.035563	1	1	1	1	S
CCNA_01212	1338566	1339720	-	-0.293716	-0.522714	0.189933	0.418932	0.0151732	0.0773308	0.690678	0.628521	0.45	0.141111	0.950745	0.3507	1	1	1	1	1	1	1	1	1	1	1	1	S
CCNA_01213	1339720	1340781	-	-0.0412686	-0.264967	0.246137	0.469835	0.0131021	0.107767	0.904074	0.80941	-0.0324555	-0.0868262	0.625482	0.252749	1	1	1	1	1	1	1	1	1	1	1	1	S
CCNA_01214	1340778	1341998	-	0.089232	-0.385306	0.0728753	0.547413	-0.0462994	0.0644823	0.728657	0.617875	0.0210886	0.15662	0.67687	0.227082	1	1	1	1	1	1	1	1	1	1	1	1	S
CCNA_01215	1341995	1342432	-	-0.0380036	-0.0994959	-0.115855	-0.0543625	-0.232667	-0.0842977	-0.00127493	-0.149644	-0.0913595	0.103304	0.0232204	0.00802222	1	1	1	1	1	1	1	1	1	1	1	1	F
CCNA_01216	1342538	1343455	-	-0.716164	-0.0532248	0.274393	-0.388546	-0.0226416	-0.00882682	0.455063	0.441248	0.225468	-0.468055	0.406137	0.361739	1	1	1	1	1	1	1	1	1	1	1	1	S
CCNA_01217	1343532	1344659	+	1.13822	0.825739	-0.232333	0.080147	-0.12865	0.0902621	-0.00805539	-0.226967	0.101535	1.3684	0.325813	1.06129	0.422089	1	1	1	1	1	1	1	1	0.00656368	1	0.949007	#N/A
CCNA_01218	1344578	1345570	+	1.17428	0.263167	-0.177655	0.733461	0.0753019	0.173734	0.405538	0.307106	-0.370026	0.728955	0.213166	0.302599	0.385179	1	1	1	1	1	1	1	1	1	1	1	S
CCNA_01219	1345567	1346448	+	0.833001	-0.364964	-0.126893	1.07107	0.0429736	0.303333	1.19044	0.930077	-0.789976	5.15862e-05	0.527353	-0.140943	1	1	1	1	1	1	0.310617	1	1	1	1	1	S
CCNA_01220	1346517	1347731	-	0.745301	-0.0227248	-1.16811	-0.400087	-0.220308	0.160893	-0.541331	-0.922532	-0.498056	0.467553	0.128726	-0.0548917	1	1	0.267581	1	1	1	1	1	1	1	1	1	E
CCNA_01221	1347735	1347995	-	0.504492	-0.752885	-0.902315	0.355062	-0.659097	0.0424934	-0.561545	-1.26313	-0.216974	0.946614	0.123796	-0.671582	1	1	1	1	1	1	1	0.409273	1	1	1	1	S
CCNA_01222	1348063	1349016	-	-0.122272	-0.571089	-0.373985	0.0748315	-0.156185	0.175278	-0.880599	-1.21206	-0.136374	-0.102461	-0.642988	-1.38935	1	1	1	1	1	1	1	0.449083	1	1	1	0.0840612	M
CCNA_01223	1349006	1350724	-	-0.754697	-0.0985213	1.02195	0.365773	0.123266	0.118067	1.08552	1.09072	-0.146497	-1.02446	-0.082926	-0.299514	1	1	1	1	1	1	0.518892	0.51047	1	0.803708	1	1	Q
CCNA_01224	1350729	1352060	-	-1.01424	-0.617501	0.899009	0.502267	0.00959488	0.164664	1.41434	1.25928	-0.0782987	-1.10214	0.437037	-0.345127	1	1	1	1	1	1	0.000398187	0.0201535	1	0.307583	1	1	M
CCNA_01225	1352057	1353184	-	-1.02936	-0.713517	0.715901	0.400061	-0.0606875	-0.0830855	0.772841	0.795239	-0.0851702	-1.05384	-0.0282299	-0.658661	1	1	1	1	1	1	1	1	1	0.590079	1	1	S
CCNA_01226	1353186	1353818	-	-0.905477	-0.643235	0.572914	0.310672	-0.150284	-0.061545	0.399155	0.310416	-0.613904	-1.3691	-0.787663	-1.36935	1	1	1	1	1	1	1	1	1	0.00254244	1	0.00698836	S
CCNA_01227	1353981	1355048	+	-0.595902	-0.225342	1.04926	0.6787	-0.160065	-0.0965769	0.551216	0.487728	0.40655	-0.0292865	-0.0914928	-0.220258	1	1	1	1	1	1	1	1	1	1	1	1	C
CCNA_01228	1355045	1355674	+	-0.231024	0.226095	0.945179	0.488061	-0.0056	-0.111936	0.74389	0.850226	0.265462	0.0400378	0.0641728	0.402204	1	1	1	1	1	1	1	1	1	1	1	1	Q
CCNA_01229	1355671	1357023	-	0.389474	0.611654	0.350017	0.127837	0.314232	0.194715	0.335295	0.454812	0.862914	0.938156	0.848192	1.26513	1	1	1	1	1	1	1	1	1	1	1	0.284636	Q
CCNA_01230	1357095	1358750	+	-0.388989	0.176567	0.432228	-0.133328	-0.0974492	-0.00317042	0.239436	0.145157	0.844161	0.552621	0.651368	0.831106	1	1	1	1	1	1	1	1	1	1	1	1	P
CCNA_01231	1358738	1359754	+	0.210291	0.115308	0.417413	0.512397	0.0672685	0.168664	0.736276	0.63488	-0.0366131	0.106409	0.28225	0.228893	1	1	1	1	1	1	1	1	1	1	1	1	S
CCNA_01232	1359759	1360238	-	-0.424839	-0.0203791	0.1994	-0.20506	-0.115508	0.0462569	0.621405	0.459641	-0.428428	-0.737759	-0.00642236	-0.0730584	1	1	1	1	1	1	1	1	1	1	1	1	S
CCNA_01233	1360253	1361161	-	-0.187604	0.189638	0.24358	-0.133663	-0.113968	-0.261493	0.362558	0.510084	1.37271	1.29907	1.49169	1.94282	1	1	1	1	1	1	1	1	0.0355468	0.0777994	0.0166483	4.00834e-05	C
CCNA_01234	1361248	1362339	+	0.070164	-0.139821	-0.358612	-0.148627	0.182615	-0.173092	-0.489632	-0.133926	0.626847	0.514396	0.495827	0.529098	1	1	1	1	1	1	1	1	1	1	1	1	S
CCNA_01235	1362403	1363035	+	-0.691368	-0.79671	0.0045551	0.109897	0.0603478	0.0282748	0.334622	0.366695	-0.085331	-0.837047	0.244736	-0.580249	1	1	1	1	1	1	1	1	1	1	1	1	K
CCNA_01236	1363099	1363332	-	2.38909	-0.16635	0.270464	2.82591	1.48446	0.312735	-0.737735	0.433986	0.532081	1.43672	-0.476118	-0.955203	2.28818e-06	1	1	5.10321e-07	0.690992	1	1	1	1	0.0414487	1	1	S
CCNA_01237	1363329	1363481	-	1.81045	-0.0825969	0.808516	2.70157	1.39998	0.20431	-0.234695	0.960973	0.389414	0.799889	-0.653797	-0.940704	0.000738372	1	1	6.49804e-07	0.799529	1	1	1	1	1	1	1	#N/A
CCNA_01238	1363636	1364364	-	3.33817	0.850981	-1.16699	1.3202	3.2357	0.361674	-4.00978	-1.13575	-0.511966	-0.409499	-3.35476	-2.86545	3.012e-05	1	1	0.799892	0.000144727	1	2.40999e-07	1	1	1	3.3109e-06	1.39797e-05	S
CCNA_01239	1364477	1365904	-	-0.0558302	-0.551048	0.214905	0.710123	0.462742	0.48989	0.608772	0.581625	-0.353544	-0.872117	0.040323	-1.00061	1	1	1	1	1	1	1	1	1	1	1	1	T
CCNA_01240	1365901	1366665	-	0.20181	0.0256559	-0.209104	-0.0329504	0.363509	0.383312	-0.17445	-0.194253	-0.710543	-0.872243	-0.675889	-1.03354	1	1	1	1	1	1	1	1	1	1	1	1	T
CCNA_01241	1366756	1367472	-	-0.090156	0.277907	-0.134028	-0.50209	-0.304329	-0.135802	0.269838	0.10131	-0.00905221	0.205121	0.394813	0.808522	1	1	1	1	1	1	1	1	1	1	1	1	S
CCNA_01242	1367607	1369202	-	-1.37444	0.520927	0.196865	-1.69851	-0.0615675	-0.0906632	-0.0463813	-0.0172856	-0.232591	-1.54547	-0.475838	0.135752	0.000921201	1	1	5.55154e-07	1	1	1	1	1	8.02642e-06	1	1	E
CCNA_01243	1369302	1371773	+	-0.544339	-0.518077	0.199957	0.173695	0.02635	0.0537673	0.871609	0.844192	-1.14892	-1.71961	-0.477269	-1.04911	1	1	1	1	1	1	1	1	0.396977	6.48408e-06	1	1	L
CCNA_01244	1371913	1372320	-	-0.239151	-0.0933136	-0.0503865	-0.196224	-0.205177	0.0585933	0.0787049	-0.185065	-0.69881	-0.732785	-0.569719	-0.721626	1	1	1	1	1	1	1	1	1	1	1	1	#N/A
CCNA_01245	1372630	1373421	-	-1.44035	-1.11482	-0.380406	-0.705929	-0.0400067	-0.0536912	0.406676	0.420361	0.131865	-1.26847	0.918947	-0.142185	0.00129211	0.979749	1	1	1	1	1	1	1	0.0316451	1	1	J
CCNA_01246	1373427	1374338	-	-1.46765	-1.29117	-0.367301	-0.543779	0.0194723	-0.0417539	0.253246	0.314472	-0.358882	-1.846	0.261665	-0.987749	0.0006521	0.0421459	1	1	1	1	1	1	1	2.00996e-07	1	1	S
CCNA_01247	1374356	1375792	-	-0.65398	-0.223884	0.193872	-0.236224	-0.0600648	-0.252107	-0.280136	-0.0880944	2.18525	1.59133	1.71124	1.73946	1	1	1	1	1	1	1	1	1.4845e-07	0.00134936	0.000176786	0.000208233	M
CCNA_01248	1375993	1376628	+	-1.37204	0.297495	1.25252	-0.417006	-0.208076	-0.184327	0.669837	0.646089	1.10538	-0.0585747	0.522698	1.00452	0.00920802	1	0.0944554	1	1	1	1	1	0.707142	1	1	1	K
CCNA_01249	1376633	1377439	+	-1.56046	0.315992	1.5293	-0.347144	0.089822	-0.01686	1.06454	1.17122	0.55497	-1.09531	0.090207	0.423059	0.0143536	1	0.0199963	1	1	1	1	0.69363	1	0.679584	1	1	P
CCNA_01250	1377382	1378422	+	-1.10625	-0.182162	1.39859	0.474505	0.00975787	-0.00214616	1.53877	1.55068	0.158599	-0.957409	0.298779	0.118763	0.87997	1	0.113255	1	1	1	0.0339229	0.0346483	1	1	1	1	P
CCNA_01251	1378419	1379177	+	-1.06934	-0.228034	1.32833	0.487021	-0.0999853	0.0698247	1.31693	1.14712	0.475235	-0.494121	0.463832	0.165973	1	1	0.315587	1	1	1	0.377962	0.944291	1	1	1	1	P
CCNA_01252	1379181	1381280	-	0.255358	0.795003	0.135979	-0.403665	0.414855	0.0653919	-0.861198	-0.511735	-0.0221328	-0.18163	-1.01931	-0.289699	1	1	1	1	1	1	1	1	1	1	1	1	M
CCNA_01253	1381534	1382418	+	0.931536	0.677606	-0.808509	-0.554579	-0.0652163	0.103182	-0.0880913	-0.256489	-0.213725	0.783027	0.506693	1.08112	1	1	1	1	1	1	1	1	1	1	1	0.817162	E
CCNA_01254	1382418	1382876	+	0.70392	-0.691603	-0.43304	0.962483	-0.273898	0.158328	0.434962	0.00273651	-0.129262	0.848555	0.738739	-0.111191	1	1	1	1	1	1	1	1	1	1	1	1	O
CCNA_01255	1382977	1383126	-	0.398146	0.0103906	1.23283	1.62058	-0.105231	-0.447502	0.841986	1.18426	-1.00436	-0.50098	-1.3952	-0.937305	1	1	0.925653	0.185869	1	1	1	0.910247	1	1	0.518776	1	#N/A
CCNA_01256	1383564	1384559	-	-0.939645	-0.121795	0.621105	-0.196745	0.0122117	0.0302026	0.867668	0.849678	1.15665	0.204789	1.40321	1.25121	1	1	1	1	1	1	1	1	0.47243	1	0.0512436	0.244649	S
CCNA_01257	1384556	1385512	-	-1.37778	0.0840848	1.29729	-0.16457	-0.134973	-0.220906	0.206236	0.29217	2.05681	0.814006	0.965755	1.27075	0.0142539	1	0.0571353	1	1	1	1	1	6.1206e-07	1	1	0.237605	S
CCNA_01258	1385509	1386171	-	-0.847074	0.704924	1.9131	0.361107	0.108896	-0.241019	1.12774	1.47765	1.1827	0.226734	0.39734	1.34328	1	1	6.96374e-05	1	1	1	0.848034	0.0763648	0.455775	1	1	0.252125	S
CCNA_01259	1386326	1387099	+	-0.433781	0.446674	-0.00246137	-0.882916	-0.241578	-0.0327993	-1.34569	-1.55446	1.68599	1.49379	0.342768	0.822242	1	1	1	1	1	1	0.0447831	0.00181754	0.000308453	0.00290013	1	1	G
CCNA_01260	1387138	1387887	+	0.039595	0.846928	0.13758	-0.669753	-0.130557	-0.200817	-0.6126	-0.54234	2.35854	2.52869	1.60836	2.6561	1	1	1	1	1	1	1	1	5.61319e-07	9.19193e-08	0.00415831	7.19299e-09	S
CCNA_01261	1388006	1389121	+	-0.438816	-0.809195	-0.729566	-0.359186	0.406655	0.0639814	-1.33208	-0.98941	-0.352759	-1.19823	-0.955277	-1.82845	1	1	1	1	1	1	0.0106914	1	1	0.100308	1	5.53634e-07	M
CCNA_01262	1389121	1392264	+	-0.373724	-0.774472	-0.303885	0.096863	0.598085	0.139834	-0.141975	0.316276	-0.125902	-1.09771	0.0360083	-0.878297	1	1	1	1	1	1	1	1	1	0.442369	1	1	P
CCNA_01263	1392280	1394634	+	-0.345577	-0.289259	-0.516579	-0.572897	0.0483916	-0.0204619	-0.115401	-0.046548	-1.74147	-2.13544	-1.34029	-1.60909	1	1	1	1	1	1	1	1	1.79947e-07	1.52881e-10	0.00288494	3.58154e-06	C
CCNA_01264	1394767	1395261	-	-0.00571044	0.15644	0.0109917	-0.151158	-0.0681195	-0.16794	0.926288	1.02611	-1.12654	-1.06413	-0.211243	0.113137	1	1	1	1	1	1	1	1	0.811501	0.755382	1	1	L
CCNA_01265	1395376	1395498	-	-0.418284	-0.102686	1.15482	0.839226	0.0747877	0.0952474	1.48026	1.4598	-0.902582	-1.39565	-0.577147	-0.77508	1	1	0.838591	1	1	1	0.0142178	0.0191554	1	0.0283659	1	1	L
CCNA_01266	1395597	1395953	-	-0.626748	-0.357915	1.02269	0.753855	0.0342001	-0.0826422	1.50378	1.62062	-0.104897	-0.765846	0.376191	0.100918	1	1	1	1	1	1	0.00133716	0.000224843	1	1	1	1	#N/A
CCNA_01267	1395950	1396687	-	-0.833023	-0.674838	0.994937	0.836752	-0.0779134	-0.0174912	1.55108	1.49066	-0.395977	-1.15109	0.160168	-0.497178	1	1	1	1	1	1	0.000104344	0.00042085	1	0.199458	1	1	S
CCNA_01268	1396765	1397271	-	-0.674714	0.211808	0.925196	0.0386735	0.0900609	-0.0535624	1.17857	1.32219	-0.254906	-1.01968	-0.00153075	0.26384	1	1	1	1	1	1	0.306469	0.0416391	1	0.903656	1	1	C
CCNA_01269	1397552	1398055	+	1.81498	0.720817	0.759415	1.85358	0.222595	0.0959797	1.04472	1.17134	0.227856	1.82024	0.513163	1.138	6.26472e-07	1	1	1.65862e-06	1	1	1	0.52374	1	7.99563e-07	1	0.653925	S
CCNA_01270	1398112	1398321	+	1.48966	0.19548	0.404362	1.69854	0.15621	-0.0173133	1.60985	1.78337	-0.0835874	1.24986	1.1219	1.33469	0.0382064	1	1	0.0139306	1	1	0.0971944	0.0331616	1	0.252252	1	0.505935	#N/A
CCNA_01271	1398470	1399003	+	-2.16328	-0.015534	2.55505	0.407309	-0.227189	-0.184612	1.99973	1.95715	-0.381295	-2.31738	-0.936615	-0.767537	7.36043e-08	1	1.21218e-09	1	1	1	2.0981e-07	7.81964e-07	1	7.77784e-09	1	1	K
CCNA_01272	1399011	1399442	-	-0.97998	-1.13374	-0.0324259	0.121331	-0.0737632	-0.0921248	0.859549	0.877911	0.0656158	-0.840601	0.957591	-0.0840217	1	1	1	1	1	1	1	1	1	1	1	1	J
CCNA_01273	1399447	1399908	-	-1.49821	-1.09354	0.122503	-0.282164	-0.253836	-0.0689584	0.615144	0.430267	-0.831729	-2.0761	-0.339087	-1.36367	0.0247791	1	1	1	1	1	1	1	1	1.03862e-05	1	0.104512	S
CCNA_01274	1400085	1401608	-	-0.228219	0.577496	0.902037	0.0963224	0.0830348	0.083541	0.612765	0.612259	0.689513	0.378259	0.400241	0.894196	1	1	1	1	1	1	1	1	1	1	1	1	C
CCNA_01275	1401717	1402610	+	-1.7329	-0.688496	0.646206	-0.398197	-0.195952	-0.0426154	1.15427	1.00093	-0.00678662	-1.54373	0.501279	-0.144602	5.27419e-06	1	1	1	1	1	0.302458	1	1	0.000179639	1	1	H
CCNA_01276	1402610	1402969	+	-1.27219	-0.517288	0.629979	-0.12492	-0.223865	0.29545	1.24082	0.721504	0.0134318	-1.03489	0.624272	-0.188466	0.255618	1	1	1	1	1	0.336692	1	1	0.884837	1	1	C
CCNA_01277	1402986	1404392	+	-0.637358	0.0185719	0.766916	0.110986	-0.0165367	0.0082742	0.248516	0.223705	1.6233	1.00248	1.1049	1.11519	1	1	1	1	1	1	1	1	1.02761e-06	0.989443	0.529433	0.335689	C
CCNA_01278	1404393	1404881	-	-0.845298	-0.691021	-1.48339	-1.63767	0.0216212	-0.0546376	-1.1774	-1.10114	0.700189	-0.166731	1.00618	0.369793	1	1	0.00374516	0.00117109	1	1	0.39281	0.840379	1	1	1	1	S
CCNA_01279	1404999	1405781	-	-0.419139	-0.13889	0.956268	0.676018	0.0827563	0.102086	0.980649	0.961319	-0.635334	-1.13723	-0.610953	-0.851929	1	1	1	1	1	1	1	1	1	0.195484	1	1	G
CCNA_01280	1405813	1406898	-	-0.0881459	-0.277714	1.51236	1.70193	-0.14453	0.0565231	1.54332	1.34227	1.04398	1.10036	1.07494	0.740706	1	1	7.1757e-05	3.98618e-06	1	1	0.000373727	0.0211728	1	0.342841	1	1	S
CCNA_01281	1407064	1408554	+	-0.349262	0.45439	1.55245	0.748796	-0.128518	0.0621456	1.19781	1.00715	0.579458	0.358714	0.224824	0.617068	1	1	0.00206635	1	1	1	0.350529	1	1	1	1	1	C
CCNA_01282	1408625	1409668	+	-0.12327	0.306802	0.510327	0.0802547	-0.0803659	0.0570379	0.126909	-0.0104948	1.88235	1.83945	1.49893	1.7487	1	1	1	1	1	1	1	1	6.53208e-05	0.000122045	0.0306003	0.000857865	G
CCNA_01283	1409575	1410771	+	0.301194	0.431297	-0.211441	-0.341544	-0.206558	-0.132726	-0.0963065	-0.170138	1.41979	1.92754	1.53492	2.09895	1	1	1	1	1	1	1	1	0.248338	0.00393294	0.136927	0.00108214	S
CCNA_01284	1410657	1411604	+	-0.19323	-0.1295	-0.121371	-0.185102	-0.0383601	-0.141573	0.650885	0.754098	-0.0420199	-0.19689	0.730236	0.74231	1	1	1	1	1	1	1	1	1	1	1	1	S
CCNA_01285	1411601	1412590	-	0.0286429	0.673356	0.338334	-0.306379	-0.0420656	-0.013158	0.172623	0.143715	0.507922	0.578631	0.342211	1.02872	1	1	1	1	1	1	1	1	1	1	1	1	E
CCNA_01286	1412679	1412939	+	-0.355304	-0.0287476	1.13232	0.805763	-0.127355	-0.173615	1.35466	1.40092	-1.25938	-1.48733	-1.03705	-0.892178	1	1	0.7251	1	1	1	0.00803995	0.00492352	0.0491762	0.000735423	1	1	#N/A
CCNA_01287	1412941	1413933	-	-0.34337	0.494196	0.365896	-0.47167	-0.130228	0.0642646	-0.300231	-0.494724	1.68564	1.4725	1.01951	1.44944	1	1	1	1	1	1	1	1	0.000150637	0.00464613	1	0.00626585	S
CCNA_01288	1414050	1415267	+	-0.984188	-0.579931	0.678005	0.273749	-0.0875308	-0.0425328	0.759646	0.714648	-0.326657	-1.22331	-0.245016	-0.782414	1	1	1	1	1	1	1	1	1	0.0109405	1	1	P
CCNA_01289	1415258	1415635	-	-0.157807	0.119951	-0.0475042	-0.325262	0.335153	0.219182	-0.368979	-0.253008	0.69914	0.206179	0.377665	0.278433	1	1	1	1	1	1	1	1	1	1	1	1	S
CCNA_01290	1415745	1416851	+	-0.00504737	0.447245	0.0714838	-0.380808	0.032028	-0.0568689	-0.46174	-0.372843	0.805654	0.768578	0.27243	0.776543	1	1	1	1	1	1	1	1	1	1	1	1	S
CCNA_01291	1416848	1417858	+	0.226836	0.820748	0.363284	-0.230629	-0.0916489	0.143638	-0.159164	-0.394451	2.43953	2.75802	1.91708	2.59419	1	1	1	1	1	1	1	1	9.15879e-05	5.46729e-06	0.010984	1.43797e-05	S
CCNA_01292	1417855	1418280	+	0.961989	0.810975	-0.155249	-0.00423473	0.206809	-0.0968568	-0.250781	0.0528853	0.460111	1.21529	0.364579	1.27241	1	1	1	1	1	1	1	1	1	0.487086	1	0.574611	#N/A
CCNA_01293	1418341	1418772	-	0.00622067	0.0888356	-0.13586	-0.218475	0.128131	0.0826299	0.738014	0.783515	-0.727068	-0.848978	0.146806	0.153012	1	1	1	1	1	1	1	1	1	1	1	1	#N/A
CCNA_01294	1418730	1419224	+	-0.00597102	0.229392	0.0346215	-0.200741	-0.0111882	-0.0810875	0.976311	1.04621	-1.14837	-1.14315	-0.206681	0.103798	1	1	1	1	1	1	1	1	0.720558	0.478627	1	1	L
CCNA_01295	1419254	1419994	-	-1.13941	-1.05176	-0.188354	-0.276004	-0.135875	-0.145009	-0.00643729	0.0026963	-0.38671	-1.39025	-0.204794	-1.11155	0.190512	1	1	1	1	1	1	1	1	0.000193501	1	0.345172	P
CCNA_01296	1420118	1422046	-	-2.01942	-1.16281	1.5448	0.688191	-0.173656	-0.203911	2.12086	2.15112	0.791303	-1.05447	1.36736	0.40846	1.28332e-08	0.551629	0.000159853	1	1	1	3.43396e-09	2.52147e-09	1	0.659874	0.00824347	1	P
CCNA_01297	1422154	1422990	-	-0.507482	-0.725005	-0.184755	0.0327682	-0.0885947	0.0519511	-0.272766	-0.413312	0.363969	-0.0549178	0.275958	-0.500998	1	1	1	1	1	1	1	1	1	1	1	1	J
CCNA_01298	1423488	1424678	+	-2.45735	-0.900873	0.142437	-1.41404	-0.180484	-0.133697	0.775424	0.728637	-0.716144	-2.99301	-0.0831573	-0.850333	4.12535e-11	1	1	0.00425407	1	1	1	1	1	1.51592e-13	1	1	J
CCNA_01299	1424774	1425400	+	-0.479785	-0.3116	-0.0985276	-0.266713	-0.312108	-0.15932	0.520939	0.368151	-0.482726	-0.650403	0.136741	-0.0155389	1	1	1	1	1	1	1	1	1	1	1	1	S
CCNA_01300	1425640	1426458	+	-0.266244	0.620619	0.281097	-0.605766	-0.00404266	0.102544	0.13271	0.0261235	-0.420027	-0.682228	-0.568415	-0.0503391	1	1	1	1	1	1	1	1	1	1	1	1	C
CCNA_01301	1426458	1428746	+	-0.197128	0.296587	0.344198	-0.149517	0.0556078	0.15185	0.1381	0.0418583	0.375806	0.12307	0.169708	0.314446	1	1	1	1	1	1	1	1	1	1	1	1	C
CCNA_01302	1428800	1429948	+	0.249367	-0.64605	-1.25641	-0.360998	-0.0216052	0.0551344	-1.22776	-1.30449	1.30104	1.57201	1.3297	0.628513	1	1	0.225161	1	1	1	0.468983	0.301926	0.304879	0.0152663	0.126761	1	M
CCNA_01303	1430061	1430900	+	5.42567	4.15477	-2.39191	-1.12102	1.25186	0.64877	-3.4296	-2.82651	-1.70406	2.46975	-2.74175	0.764252	3.35135e-16	2.25585e-12	2.55658e-07	1	1	1	6.11647e-11	1.40751e-08	0.00192258	2.02627e-07	3.48314e-08	1	S
CCNA_01304	1431129	1431329	+	-2.68124	-2.53274	-0.137506	-0.286012	-0.0349281	-0.353262	-0.139712	0.178621	-1.09771	-3.74402	-1.09991	-3.27939	9.90266e-09	1.89483e-07	1	1	1	1	1	1	1	1.85994e-12	1	1.46044e-10	#N/A
CCNA_01305	1431343	1431651	+	-3.08112	-1.95921	0.313506	-0.808399	-0.131545	-0.295896	0.0997968	0.264148	-0.661307	-3.61088	-0.875016	-2.53833	1.74473e-11	2.37937e-05	1	1	1	1	1	1	1	3.14428e-13	1	9.01017e-09	J
CCNA_01306	1431629	1432432	+	-3.46772	-1.40584	0.536757	-1.52512	-0.0658137	-0.30527	0.492785	0.732242	-0.296544	-3.69845	-0.340516	-1.44109	8.43727e-17	0.00217689	1	3.95259e-05	1	1	1	1	1	4.246e-17	1	0.000458369	J
CCNA_01307	1432432	1433070	+	-3.4886	-1.43231	0.571568	-1.48472	-0.135731	-0.261859	0.955074	1.0812	-0.849499	-4.20237	-0.465992	-1.63645	4.75395e-16	0.00285102	1	0.000395542	1	1	1	0.809743	1	1.5159e-17	1	1.76808e-05	J
CCNA_01308	1433070	1433366	+	-3.13463	-1.24093	0.538218	-1.35549	-0.205115	-0.253245	0.845349	0.893478	-0.541036	-3.47055	-0.233906	-1.22159	6.24919e-13	0.297252	1	0.0401283	1	1	1	1	1	5.32145e-14	1	0.188269	J
CCNA_01309	1433370	1434209	+	-3.44781	-1.16474	0.470059	-1.81301	-0.0689854	-0.237769	1.08716	1.25594	-0.624524	-4.00335	-0.00742142	-0.934392	7.85329e-17	0.392955	1	4.80101e-08	1	1	0.633195	0.0365199	1	5.35399e-18	1	1	J
CCNA_01310	1434213	1434491	+	-3.36877	-1.09892	0.598765	-1.67109	-0.200334	-0.204809	1.11931	1.12378	-0.413662	-3.5821	0.106883	-0.787224	1.68924e-13	1	1	0.000220004	1	1	0.639651	0.657893	1	4.34349e-14	1	1	J
CCNA_01311	1434494	1434874	+	-3.24259	-1.07537	0.688755	-1.47847	-0.115993	-0.273456	1.42578	1.58324	-0.680593	-3.80719	0.0564323	-0.745477	7.38766e-14	1	1	0.00249791	1	1	0.00753507	0.000462828	1	2.12383e-15	1	1	J
CCNA_01312	1434874	1435626	+	-3.01548	-0.757375	0.593268	-1.66484	-0.0689722	-0.271594	1.52054	1.72316	-0.792132	-3.73864	0.135136	-0.350644	7.78393e-13	1	1	9.09627e-05	1	1	0.00189071	5.73159e-05	1	4.132e-15	1	1	J
CCNA_01313	1435640	1436071	+	-3.18585	-0.770835	0.730958	-1.68405	-0.168805	-0.223437	1.51711	1.57174	-0.394786	-3.41183	0.391367	-0.156031	2.09163e-12	1	1	0.000311408	1	1	0.00548513	0.00241871	1	3.83764e-13	1	1	J
CCNA_01314	1436077	1436268	+	-3.10985	-0.920615	0.744655	-1.44458	-0.172942	-0.166603	1.6052	1.59886	-0.822517	-3.75942	0.0380263	-0.715986	2.34359e-11	1	1	0.032581	1	1	0.00154676	0.00172681	1	2.01424e-13	1	1	J
CCNA_01315	1436279	1436518	+	-2.79542	-0.631364	0.664491	-1.49957	-0.229061	-0.0640592	1.33792	1.17292	-0.809928	-3.37629	-0.136502	-0.703807	8.90766e-09	1	1	0.0412224	1	1	0.162778	0.648163	1	5.97164e-11	1	1	J
CCNA_01316	1436536	1436904	+	-2.9345	-0.896324	0.865131	-1.17304	-0.120771	-0.162324	1.80958	1.85114	-0.692324	-3.50605	0.252128	-0.481872	2.48227e-10	1	1	0.750212	1	1	0.00024702	0.000145166	1	2.45901e-12	1	1	J
CCNA_01317	1436904	1437218	+	-2.89838	-1.01658	0.95971	-0.922087	-0.132965	-0.14667	1.88233	1.89604	-0.29271	-3.05812	0.629912	-0.239999	1.81957e-10	1	1	1	1	1	4.88909e-05	4.13733e-05	1	3.89701e-11	1	1	J
CCNA_01318	1437211	1437768	+	-2.64399	-0.743433	0.87118	-1.02938	-0.281317	-0.115294	1.85467	1.68865	-0.650806	-3.01348	0.332689	-0.29545	2.07575e-10	1	1	1	1	1	1.81183e-05	0.000245326	1	5.28422e-12	1	1	J
CCNA_01319	1437790	1438095	+	-2.46263	-0.39045	0.996199	-1.07598	-0.12038	-0.0552998	1.92533	1.86025	-0.871472	-3.21373	0.0576549	-0.277496	4.00657e-08	1	1	1	1	1	6.57281e-05	0.000162713	1	2.81615e-11	1	1	J
CCNA_01320	1438106	1438504	+	-2.34402	-0.47512	0.881356	-0.987549	-0.142577	-0.0947772	1.82997	1.78217	-1.13259	-3.33403	-0.183978	-0.56432	3.11706e-08	1	1	1	1	1	8.30431e-05	0.000172105	0.787083	1.94192e-12	1	1	J
CCNA_01321	1438523	1439056	+	-2.11902	-0.440474	0.920216	-0.75833	-0.299016	-0.111275	1.91177	1.72403	-0.690099	-2.5101	0.301455	-0.0277445	7.11973e-06	1	1	1	1	1	0.000163769	0.00172681	1	6.27569e-08	1	1	J
CCNA_01322	1439060	1439410	+	-1.7953	-0.400462	0.857051	-0.537792	-0.0212494	-0.109808	1.84783	1.93639	-0.734921	-2.50898	0.255859	-0.034795	7.23424e-05	1	1	1	1	1	5.26835e-05	1.53791e-05	1	4.48713e-09	1	1	J
CCNA_01323	1439421	1440026	+	-1.47095	-0.10927	0.785935	-0.575741	0.018397	0.00407815	1.77221	1.78653	-0.628059	-2.1174	0.358219	0.244871	0.00576356	1	1	1	1	1	5.4611e-05	4.66526e-05	1	1.53872e-07	1	1	J
CCNA_01324	1440030	1440215	+	-1.15078	-0.253344	0.368968	-0.528465	0.0258362	-0.124887	1.30519	1.45591	-2.53145	-3.70806	-1.59523	-1.72368	0.627087	1	1	1	1	1	0.199546	0.0434678	1.33106e-07	2.0307e-12	0.00834446	0.00118957	J
CCNA_01325	1440388	1440873	+	-2.16093	-1.05288	0.0721891	-1.03586	-0.0388087	-0.198612	0.418169	0.577973	-0.49054	-2.61266	-0.14456	-0.998828	1.69522e-09	1	1	1	1	1	1	1	1	4.45903e-12	1	1	J
CCNA_01326	1441093	1442448	+	-0.234119	-0.367908	-0.0567333	0.0770566	-0.104177	0.0399759	0.365249	0.221096	-0.102433	-0.232374	0.31955	-0.0883349	1	1	1	1	1	1	1	1	1	1	1	1	U
CCNA_01327	1442583	1443158	+	-1.23217	-1.42281	0.807838	0.998477	0.0186541	-0.0824565	1.52395	1.62506	-0.308485	-1.55931	0.407629	-0.932728	0.0600368	0.00190934	1	1	1	1	0.000108524	1.26769e-05	1	2.87281e-05	1	1	F
CCNA_01328	1443405	1443773	+	-1.36451	-0.965359	-0.129246	-0.528393	-0.138295	-0.170335	0.0380119	0.0700521	-0.712927	-1.93914	-0.545669	-1.34069	0.00857609	1	1	1	1	1	1	1	1	9.36626e-08	1	0.0180559	J
CCNA_01329	1443787	1444176	+	-1.60062	-0.518465	-0.186102	-1.26826	-0.066097	-0.116145	0.0263067	0.0763545	-0.53836	-2.07289	-0.325952	-0.728272	8.88924e-06	1	1	0.0369356	1	1	1	1	1	7.4626e-10	1	1	J
CCNA_01330	1444254	1445270	+	-1.79196	-1.20606	-0.189189	-0.775097	-0.0617635	-0.160228	0.499057	0.597522	-1.20379	-2.93399	-0.515546	-1.56137	3.05068e-06	0.415421	1	1	1	1	1	1	0.263435	8.59351e-13	1	0.000449967	K
CCNA_01332	1445475	1445888	+	-2.20615	-1.50292	-0.340486	-1.04371	-0.186022	-0.251776	0.0399019	0.105656	-0.858667	-2.8788	-0.478279	-1.72943	4.68136e-07	0.0283153	1	1	1	1	1	1	1	2.57687e-10	1	0.000652971	J
CCNA_01333	1446332	1446724	-	1.31163	1.65895	-0.0813659	-0.428693	0.353669	0.716603	-0.790879	-1.15381	-0.329967	0.62799	-1.03948	-0.0971303	0.223364	0.0151728	1	1	1	1	1	0.691622	1	1	1	1	#N/A
CCNA_01334	1446891	1447721	-	2.3717	3.68159	1.78373	0.473837	0.829791	0.776722	-1.20754	-1.15447	0.781338	2.32325	-2.20993	0.69494	6.47419e-09	4.35636e-13	5.544e-05	1	1	1	0.263829	0.50572	1	9.7157e-09	1.89803e-07	1	#N/A
CCNA_01335	1447721	1448638	-	2.52215	2.85844	1.00698	0.67069	1.26063	0.870643	-1.34511	-0.955118	-0.799223	0.462298	-3.15131	-1.16351	2.0939e-08	8.00481e-09	1	1	1	1	0.0963317	1	1	1	5.21366e-10	0.58633	V
CCNA_01336	1448810	1450039	+	0.746999	0.138222	-0.716438	-0.107661	1.06876	0.216194	-1.63954	-0.786978	0.436681	0.114921	-0.486425	-0.564397	1	1	1	1	1	1	0.00273341	1	1	1	1	1	S
CCNA_01337	1450109	1451731	+	-0.109593	0.218799	0.698479	0.370088	0.0852145	0.0835309	0.331293	0.332977	1.26719	1.07239	0.900007	1.03527	1	1	1	1	1	1	1	1	0.0479618	0.561402	1	1	E
CCNA_01338	1451802	1452257	+	-0.173171	0.915432	-0.190164	-1.27877	0.0372742	-0.0429057	-1.61979	-1.53961	0.743557	0.533112	-0.686068	0.27227	1	1	1	0.15171	1	1	0.000573993	0.00274434	1	1	1	1	S
CCNA_01339	1452254	1452583	+	0.164115	0.166089	0.279634	0.27766	0.546666	-0.353952	-1.05797	-0.157357	1.53223	1.14967	0.194617	0.714658	1	1	1	1	1	1	1	1	0.112537	0.590079	1	1	K
CCNA_01340	1453071	1454321	+	1.66133	0.137127	-1.63216	-0.107959	0.280988	0.331903	-1.3708	-1.42171	0.644223	2.02456	0.905586	0.71081	1.44264e-05	1	3.28881e-05	1	1	1	0.0064782	0.00252861	1	1.44316e-08	1	1	P
CCNA_01341	1454414	1455832	+	3.56154	1.12097	-1.37002	1.07055	1.98721	0.161199	-2.29315	-0.467137	1.03084	2.60518	0.107716	1.06749	7.2139e-13	1	0.0633326	1	4.32038e-05	1	1.07368e-07	1	1	4.43005e-09	1	1	O
CCNA_01342	1455951	1457252	+	1.29557	-0.0480762	-0.211379	1.13227	0.374682	0.0355918	-0.370524	-0.0314342	-0.377375	0.543513	-0.536519	-0.620187	0.0255364	1	1	0.634247	1	1	1	1	1	1	1	1	L
CCNA_01343	1457249	1458061	+	-0.0680784	-0.564557	0.0852792	0.581758	0.0852653	-0.00298931	0.268778	0.357032	-0.333167	-0.48651	-0.149668	-0.711236	1	1	1	1	1	1	1	1	1	1	1	1	J
CCNA_01344	1458048	1458584	+	1.8561	0.707098	-0.483123	0.665875	0.974295	0.245358	-1.11101	-0.382069	-0.385955	0.495847	-1.01384	-0.552097	0.000886724	1	1	1	1	1	0.910563	1	1	1	1	1	S
CCNA_01345	1458745	1459527	+	0.665641	0.307071	-0.0672154	0.291355	0.308007	-0.152305	-0.517164	-0.056851	0.579802	0.937436	0.129854	0.58923	1	1	1	1	1	1	1	1	1	1	1	1	S
CCNA_01346	1459714	1460394	+	0.124332	-0.068512	-0.42708	-0.234236	0.323946	0.016219	0.0659254	0.373652	-1.14541	-1.34502	-0.652401	-0.737132	1	1	1	1	1	1	1	1	0.794577	0.09397	1	1	M
CCNA_01347	1460358	1461083	+	-1.68419	-1.68426	-0.00709637	-0.00702671	-0.159447	-0.0129954	0.970246	0.823795	-0.414397	-1.93914	0.562946	-1.10832	9.67899e-08	3.61228e-07	1	1	1	1	1	1	1	3.71656e-10	1	0.369293	S
CCNA_01348	1461471	1462034	+	0.41929	0.0677911	-0.902816	-0.551317	-0.0640896	-0.0272576	-1.14265	-1.17948	-0.269634	0.213746	-0.509468	-0.414419	1	1	1	1	1	1	0.41448	0.290771	1	1	1	1	S
CCNA_01349	1462307	1462717	+	0.194877	-0.495089	0.132385	0.822351	0.0777839	-0.276464	-0.222008	0.132241	0.0962688	0.213361	-0.258124	-0.476749	1	1	1	1	1	1	1	1	1	1	1	1	L
CCNA_01350	1462732	1463100	+	-0.102115	0.102893	0.318499	0.113492	0.0606264	-0.303648	-0.240783	0.123492	-0.162268	-0.32501	-0.721551	-0.315009	1	1	1	1	1	1	1	1	1	1	1	1	L
CCNA_01351	1463228	1463956	-	2.62047	0.201714	-2.23911	0.179639	0.35392	0.0697118	-1.38476	-1.10055	0.147306	2.41385	1.00166	1.13366	8.56186e-11	1	1.26371e-08	1	1	1	0.0152389	0.769057	1	9.46331e-10	1	0.546772	T
CCNA_01352	1463957	1465588	-	3.07027	0.27281	-2.29966	0.497803	0.158501	0.27674	-1.15438	-1.27262	0.118994	3.03077	1.26427	1.26034	1.08412e-12	1	6.44403e-09	1	1	1	0.420518	0.0970297	1	1.82257e-12	0.162044	0.134124	T
CCNA_01353	1465853	1467880	-	3.59938	0.732063	-3.64003	-0.772708	0.514335	0.147262	-2.91772	-2.55065	0.894178	3.97922	1.61648	2.20128	3.88935e-12	1	4.41994e-12	1	1	1	1.00388e-09	4.32845e-08	1	3.01614e-13	0.0100642	7.47515e-06	#N/A
CCNA_01354	1468212	1469198	-	1.15705	0.559508	-0.349042	0.2485	-0.03294	0.0469667	-0.0982754	-0.178182	-1.2313	-0.0413107	-0.980534	-0.467992	0.298569	1	1	1	1	1	1	1	0.112409	1	1	1	G
CCNA_01355	1469366	1470241	+	0.0303685	0.472032	0.647576	0.205913	-0.251226	-0.0440399	0.268305	0.0611181	0.318874	0.600469	-0.0603979	0.455674	1	1	1	1	1	1	1	1	1	1	1	1	K
CCNA_01356	1470370	1472298	+	0.0990256	-0.0779616	-0.143006	0.0339817	-0.0790802	0.0110663	-0.652663	-0.74281	0.585255	0.763361	0.0755972	-0.0134308	1	1	1	1	1	1	1	1	1	1	1	1	G
CCNA_01357	1472300	1474144	+	0.139305	0.373126	0.11374	-0.120082	-0.0288787	0.186049	-0.40736	-0.622287	0.0711931	0.239377	-0.449906	-0.262829	1	1	1	1	1	1	1	1	1	1	1	1	E
CCNA_01358	1474148	1475047	+	0.262717	0.74868	0.275348	-0.210615	-0.093639	0.0121044	-1.34883	-1.45457	0.231073	0.587429	-1.3931	-0.656529	1	1	1	1	1	1	0.142729	0.0597866	1	1	0.141446	1	G
CCNA_01359	1475044	1475853	+	0.594778	0.248361	0.146107	0.492524	0.146484	0.132966	-1.34786	-1.33434	0.905267	1.35356	-0.588698	-0.473303	1	1	1	1	1	1	0.103103	0.12213	1	0.0622877	1	1	G
CCNA_01360	1475884	1477386	+	0.757837	0.417526	-0.2391	0.101211	0.0688519	-0.00393723	-1.69522	-1.62243	0.593875	1.28286	-0.862247	-0.440784	1	1	1	1	1	1	2.41761e-05	0.000113649	1	0.0394978	1	1	C
CCNA_01361	1477574	1477915	+	3.47443	0.757506	-2.63584	0.0810829	0.205544	0.109358	-2.22279	-2.1266	1.48819	4.75708	1.90124	2.54939	3.12905e-11	1	5.28131e-08	1	1	1	3.83088e-05	9.87544e-05	0.0903975	2.13976e-13	0.00031092	1.78985e-07	S
CCNA_01362	1477912	1478580	+	3.23634	0.741154	-2.24481	0.250377	0.286195	0.199343	-1.49976	-1.4129	0.886612	3.83675	1.63166	2.17347	9.41545e-11	1	2.13159e-06	1	1	1	0.061243	0.125782	1	9.47651e-12	0.00565869	3.71901e-06	T
CCNA_01363	1478577	1479935	+	2.85563	0.0438843	-2.15178	0.659968	0.823799	0.314121	-1.12942	-0.619743	1.39666	3.4285	2.41902	2.14879	3.03858e-08	1	4.10803e-05	1	1	1	0.976855	1	0.302319	1.12201e-09	8.38495e-06	6.99223e-05	T
CCNA_01364	1480166	1481191	+	-0.229594	-0.420343	-0.454301	-0.263552	-0.221574	-0.0739423	-0.113175	-0.260806	0.29314	0.28512	0.634266	0.287865	1	1	1	1	1	1	1	1	1	1	1	1	J
CCNA_01365	1481196	1481714	-	0.0853002	-1.88298	-4.47701	-2.50873	0.29193	-0.0891782	-3.74869	-3.36758	0.162489	-0.0441415	0.890814	-0.90299	1	3.69324e-05	2.00277e-13	3.7985e-06	1	1	8.89947e-11	6.97855e-10	1	1	1	1	S
CCNA_01366	1482020	1482244	-	-0.0152646	0.836355	-0.266165	-1.11778	0.133946	0.0871112	-0.862202	-0.815368	0.45984	0.31063	-0.136197	0.613047	1	1	1	1	1	1	1	1	1	1	1	1	S
CCNA_01367	1482331	1483221	+	1.6687	0.74947	-1.11988	-0.200652	0.000224215	-0.023627	-0.177767	-0.153916	-0.511033	1.15744	0.43108	1.20418	8.87527e-08	1	0.332788	1	1	1	1	1	1	0.0768566	1	0.0397552	H
CCNA_01368	1483373	1484587	+	0.423896	1.37401	-1.19785	-2.14796	-0.076984	0.0139566	-1.52141	-1.61235	-0.291521	0.209359	-0.615084	0.744973	1	0.0432088	0.291725	5.74326e-08	1	1	0.00120336	0.000249934	1	1	1	1	#N/A
CCNA_01369	1484714	1485853	+	0.297844	0.190141	-0.863564	-0.755861	0.123027	-0.0700211	-1.57172	-1.37867	0.381199	0.556015	-0.326953	-0.0667901	1	1	1	1	1	1	2.7452e-05	0.0025296	1	1	1	1	#N/A
CCNA_01371	1486421	1486729	-	-1.63567	0.095675	-0.708452	-2.43979	-0.177322	-0.113444	-0.774095	-0.837972	-0.406547	-1.86489	-0.47219	-0.263071	0.014084	1	1	4.40093e-06	1	1	1	1	1	0.000887117	1	1	#N/A
CCNA_01372	1486831	1487439	-	-0.928341	-0.439351	1.24741	0.758424	-0.066007	-0.138999	-0.744058	-0.671066	-0.316823	-1.17916	-2.30829	-2.60865	1	1	0.0418944	1	1	1	1	1	1	0.0909772	7.16718e-11	3.07304e-12	S
CCNA_01373	1487512	1488318	+	2.34927	0.378223	-1.52703	0.444016	0.0998081	0.18335	-1.2904	-1.37394	-0.335833	1.91363	-0.0992035	0.0956693	4.23218e-09	1	0.00233367	1	1	1	0.0803496	0.0243152	1	1.31681e-06	1	1	#N/A
CCNA_01374	1488246	1490177	+	2.08217	-0.0818983	-1.59551	0.568562	0.334389	0.261614	-0.945423	-0.872648	0.101211	1.849	0.751298	0.407786	5.96303e-08	1	0.000287609	1	1	1	1	1	1	2.00681e-06	1	1	V
CCNA_01375	1490238	1490675	+	3.16239	1.51711	-2.18325	-0.537965	0.279254	0.247327	-1.74439	-1.71246	-0.043114	2.84002	0.395747	1.66553	2.83053e-14	0.00166912	2.18347e-09	1	1	1	3.78162e-06	8.55716e-06	1	7.01233e-13	1	4.42507e-05	E
CCNA_01376	1490853	1491557	+	3.64006	0.544805	-2.81131	0.283944	0.311941	0.153866	-1.42996	-1.27188	-0.879005	2.44912	0.502349	0.893289	3.10063e-15	1	4.62368e-12	1	1	1	0.0041099	0.0744551	1	2.03057e-10	1	1	O
CCNA_01377	1492093	1492239	-	-0.0598098	-0.393982	-0.285912	0.0482596	-0.361427	0.00960456	-1.28831	-1.65934	1.41514	1.71676	0.412743	0.00915672	1	1	1	1	1	1	0.18138	0.00403873	0.0450336	0.0012306	1	1	#N/A
CCNA_01378	1492535	1493107	+	-0.904491	-0.84517	0.413695	0.354374	-0.11346	0.155661	0.537945	0.268824	-0.651654	-1.44268	-0.527404	-1.52823	1	1	1	1	1	1	1	1	1	0.00134521	1	0.000530837	O
CCNA_01379	1493232	1494683	+	2.77158	1.6751	-0.579195	0.517278	1.20635	0.676802	-1.46317	-0.93362	-1.10026	0.464971	-1.98423	-0.985928	3.05308e-10	0.00148911	1	1	1	1	0.0152686	1	0.933642	1	1.03643e-05	1	U
CCNA_01380	1494812	1495345	+	0.47264	0.534534	1.69041	1.62852	0.40466	0.448322	0.212237	0.168575	-0.5219	-0.45392	-2.00008	-1.91386	1	1	0.000278488	0.00097497	1	1	1	1	1	1	3.83104e-06	9.94723e-06	S
CCNA_01381	1495472	1498192	+	-0.769181	-0.629537	0.215332	0.075687	-0.00440907	-0.100619	1.08498	1.18119	-0.651563	-1.41634	0.218083	-0.310835	1	1	1	1	1	1	0.47971	0.0597866	1	3.29443e-05	1	1	J
CCNA_01382	1498487	1500238	+	-0.502465	1.04134	-0.411752	-1.95556	-0.137761	-0.0458507	-0.308207	-0.400118	0.507181	0.142478	0.610727	1.69792	1	1	1	4.32832e-07	1	1	1	1	1	1	1	2.69751e-05	#N/A
CCNA_01383	1500243	1500605	+	-0.340522	0.705917	0.160541	-0.885899	0.084253	-0.173107	0.165187	0.422546	0.431357	0.0065813	0.436003	1.31503	1	1	1	1	1	1	1	1	1	1	1	0.315317	S
CCNA_01384	1500699	1502186	-	-0.0594333	0.893847	0.205067	-0.748214	0.170448	-0.019335	-0.834415	-0.644631	1.1881	0.958214	0.148615	1.0618	1	1	1	1	1	1	1	1	0.299914	1	1	0.943516	J
CCNA_01385	1502307	1503038	+	-0.6204	-0.495294	0.125596	0.000490805	-0.228709	-0.180038	0.077067	0.0283961	0.356685	-0.035006	0.308155	-0.00710073	1	1	1	1	1	1	1	1	1	1	1	1	J
CCNA_01386	1503106	1503747	-	2.10908	1.70526	-2.68941	-2.28559	0.574918	-0.092358	-2.75419	-2.08691	-1.9161	-0.381942	-1.98088	-0.183264	1.52399e-09	2.44596e-05	1.03896e-12	6.86297e-10	1	1	2.68035e-12	1.38817e-08	1.00356e-07	1	1.18035e-07	1	#N/A
CCNA_01387	1503930	1505177	+	-0.929039	-0.372601	-0.116555	-0.672993	-0.04366	-0.102607	-0.142089	-0.0831423	-0.480292	-1.36567	-0.505827	-0.775822	1	1	1	1	1	1	1	1	1	0.0100511	1	1	J
CCNA_01388	1505184	1506251	+	0.340678	0.482331	0.211477	0.0698236	0.186918	0.174238	0.0761982	0.0888776	0.0346281	0.188389	-0.10065	0.207443	1	1	1	1	1	1	1	1	1	1	1	1	S
CCNA_01389	1506300	1507313	+	-0.947673	-0.645462	0.0899223	-0.212288	-0.0986622	-0.117662	-0.0301167	-0.0111172	0.681536	-0.167474	0.561497	0.0336967	1	1	1	1	1	1	1	1	1	1	1	1	#N/A
CCNA_01390	1507389	1509002	+	-0.104533	0.36052	-0.0428192	-0.507871	-0.0809609	-0.0675391	-0.637315	-0.650736	1.14366	1.12008	0.54916	0.977219	1	1	1	1	1	1	1	1	0.510056	0.411922	1	1	K
CCNA_01391	1509067	1510149	+	-0.453491	0.147314	1.43865	0.837845	-0.664014	-0.236747	1.97475	1.54748	-1.46876	-1.25824	-0.932667	-0.548606	1	1	0.071563	1	1	1	8.77088e-05	0.0172987	0.0492441	0.208577	1	1	L
CCNA_01392	1510305	1510772	+	-0.225629	-0.709906	0.472829	0.957106	-0.285468	-0.0734362	1.15556	0.943527	-0.843365	-0.783525	-0.160635	-0.797104	1	1	1	1	1	1	0.322525	1	1	1	1	1	M
CCNA_01393	1510803	1512413	-	-0.925186	-0.458575	0.500916	0.0343046	-0.0829044	-0.0259886	0.295303	0.238387	0.617287	-0.224994	0.411675	-0.0209114	1	1	1	1	1	1	1	1	1	1	1	1	M
CCNA_01394	1512465	1513286	-	-0.427212	-0.181133	-0.190159	-0.436238	-0.113958	-0.133765	-0.168466	-0.148659	-0.0133257	-0.32658	0.00836754	-0.0390007	1	1	1	1	1	1	1	1	1	1	1	1	L
CCNA_01395	1513437	1515113	+	-0.614749	-0.019571	0.048319	-0.546859	-0.0780725	-0.116244	-0.396024	-0.357852	0.725136	0.18846	0.280793	0.377466	1	1	1	1	1	1	1	1	1	1	1	1	C
CCNA_01396	1515188	1516918	+	0.119548	0.344067	0.198253	-0.0262664	0.0201202	-0.00870408	-0.670779	-0.641955	0.894568	0.993995	0.0255357	0.378307	1	1	1	1	1	1	1	1	1	1	1	1	S
CCNA_01397	1516960	1517832	+	-0.859438	-0.207826	0.648733	-0.00287998	-0.0163973	0.0498434	0.718786	0.652545	0.34266	-0.500381	0.412713	0.155044	1	1	1	1	1	1	1	1	1	1	1	1	#N/A
CCNA_01398	1517840	1518478	+	-0.503412	-0.150474	0.504107	0.151168	-0.244659	-0.0942722	0.873744	0.723357	0.538704	0.27995	0.908341	0.852139	1	1	1	1	1	1	1	1	1	1	1	1	O
CCNA_01399	1518556	1520088	-	-0.340014	-1.65725	0.927243	2.24448	0.297534	-0.224967	0.45556	0.97806	2.53536	1.89781	2.06367	0.631391	1	0.00132505	1	1.53012e-07	1	1	1	1	6.4689e-09	7.39782e-06	1.96828e-06	1	P
CCNA_01400	1520115	1520453	-	-0.0704475	-1.71966	0.768581	2.4178	0.280543	-0.246394	0.221406	0.748344	2.89293	2.54194	2.34576	0.87249	1	0.0209713	1	9.83398e-06	1	1	1	1	1.8107e-07	1.14411e-06	6.15933e-05	1	E
CCNA_01403	1520934	1521833	+	-1.52894	-0.223146	0.225227	-1.08056	-0.34408	-0.0975788	0.699667	0.453165	-0.178559	-1.36341	0.295881	0.170314	0.000598015	1	1	1	1	1	1	1	1	0.00949615	1	1	J
CCNA_01404	1521840	1523918	+	-1.58886	-0.630792	0.430937	-0.527127	-0.18075	-0.0289943	1.10038	0.948627	-0.273705	-1.68181	0.395739	-0.206058	1.80769e-06	1	1	1	1	1	0.449483	1	1	1.48373e-07	1	1	J
CCNA_01405	1524077	1524403	-	0.351406	-0.187224	-0.231874	0.306757	0.0704826	0.00926764	-1.00258	-0.941361	0.264115	0.545039	-0.506586	-0.703079	1	1	1	1	1	1	1	1	1	1	1	1	L
CCNA_01406	1524621	1525478	-	1.45707	0.840981	-0.793576	-0.177486	0.026543	0.0753802	-1.24322	-1.29205	0.545625	1.97615	0.0959838	0.861585	0.00066954	1	1	1	1	1	0.0588726	0.0243152	1	1.22088e-08	1	1	S
CCNA_01407	1525535	1526167	+	-0.287535	-0.249188	-0.323756	-0.362103	0.0350531	-0.104255	-0.3874	-0.248091	0.274693	-0.0478947	0.211049	0.0661167	1	1	1	1	1	1	1	1	1	1	1	1	K
CCNA_01408	1526164	1526559	-	0.0347384	-0.117115	0.5983	0.750153	-0.0801398	0.122797	0.319265	0.116328	-0.573142	-0.458264	-0.852177	-1.09209	1	1	1	1	1	1	1	1	1	1	1	0.973577	L
CCNA_01409	1526556	1527560	-	-0.34512	-0.201356	0.402704	0.25894	-0.115152	0.0559737	-0.0753992	-0.246524	-0.107582	-0.337551	-0.585685	-0.843015	1	1	1	1	1	1	1	1	1	1	1	1	H
CCNA_01410	1527619	1529118	-	0.516133	0.560442	-1.61237	-1.65668	0.140557	0.0448814	-2.35738	-2.2617	0.580339	0.955915	-0.164661	0.3509	1	1	3.53848e-06	2.18894e-06	1	1	1.33609e-11	4.56348e-11	1	1	1	1	P
CCNA_01412	1529975	1531120	+	-0.591186	0.206406	0.330093	-0.467499	-0.237051	-0.196123	0.0276367	-0.0132913	-1.38204	-1.73617	-1.68449	-1.28196	1	1	1	1	1	1	1	1	0.00310281	5.77671e-07	4.05373e-06	0.0235162	#N/A
CCNA_01413	1531128	1531727	+	-0.640242	-0.441521	0.639891	0.441171	-0.277831	0.0409684	0.61657	0.29777	-0.697296	-1.05971	-0.720617	-1.20311	1	1	1	1	1	1	1	1	1	0.731832	1	0.385761	G
CCNA_01414	1531736	1532788	+	-0.595816	-0.4759	0.568829	0.448913	-0.139651	-0.00921033	0.406614	0.276173	-0.668781	-1.12495	-0.830995	-1.29769	1	1	1	1	1	1	1	1	1	0.28676	1	0.0304531	#N/A
CCNA_01415	1532847	1533644	+	-0.589344	0.128603	-0.255085	-0.973033	-0.119802	-0.0492793	-0.268692	-0.339215	-0.405172	-0.874714	-0.418779	-0.240897	1	1	1	1	1	1	1	1	1	1	1	1	S
CCNA_01416	1533716	1534612	+	-1.60947	-0.0629408	0.299504	-1.24702	-0.122328	-0.0593679	0.315989	0.253028	0.17667	-1.31047	0.193154	0.189581	0.000288472	1	1	0.232759	1	1	1	1	1	0.0383119	1	1	#N/A
CCNA_01417	1534788	1536014	+	0.0785933	1.49611	-0.174051	-1.59157	-0.215198	0.0614988	-0.2059	-0.482596	-0.173078	0.120713	-0.204927	1.22969	1	0.00390875	1	0.000397754	1	1	1	1	1	1	1	0.162574	H
CCNA_01418	1536112	1536558	-	-0.729009	-0.571871	0.844999	0.687861	0.246329	-0.342143	1.81228	2.40075	0.671127	-0.304212	1.63841	1.40868	1	1	1	1	1	1	0.000239917	2.52263e-07	1	1	0.00398166	0.0614418	K
CCNA_01419	1536723	1538009	+	-1.13685	-0.634674	0.474681	-0.027496	-0.138956	-0.0592788	-0.0683705	-0.148047	-0.166937	-1.16483	-0.709988	-1.28538	0.298957	1	1	1	1	1	1	1	1	0.127266	1	0.0184457	E
CCNA_01420	1538042	1538515	+	0.475854	0.447354	-0.284951	-0.256452	-0.132257	0.154025	-0.461011	-0.747294	-0.0920704	0.516041	-0.26813	0.0251993	1	1	1	1	1	1	1	1	1	1	1	1	K
CCNA_01421	1538581	1539045	+	0.407125	-0.246398	-0.550139	0.103384	-0.0585405	0.00943561	-0.300807	-0.368783	0.0325816	0.498247	0.281914	0.0260801	1	1	1	1	1	1	1	1	1	1	1	1	H
CCNA_01422	1539042	1539491	+	0.615533	-0.507813	-0.380899	0.742447	-0.109721	0.122767	0.102751	-0.129737	0.423783	1.14904	0.907432	0.276852	1	1	1	1	1	1	1	1	1	0.41602	1	1	K
CCNA_01423	1539451	1540509	+	0.27409	-0.50974	-0.139896	0.643933	-0.0110225	0.0362932	0.470368	0.423053	0.420586	0.705699	1.03085	0.484818	1	1	1	1	1	1	1	1	1	1	1	1	H
CCNA_01424	1540672	1541166	+	-0.242182	-1.35008	-1.82755	-0.719652	0.0261166	-0.0134534	-0.73603	-0.69646	0.121172	-0.147126	1.2127	-0.123935	1	0.0437035	3.1087e-06	1	1	1	1	1	1	1	0.229433	1	#N/A
CCNA_01425	1541409	1543547	+	-0.623695	0.48323	-0.676539	-1.78346	0.0708944	-0.0509547	-1.70903	-1.58718	1.02846	0.333873	-0.0040251	0.530159	1	1	1	4.60347e-07	1	1	1.22169e-06	1.89947e-05	1	1	1	1	C
CCNA_01426	1543638	1544192	-	0.405979	-0.835099	-2.0451	-0.804022	0.362019	-0.0446748	-1.11769	-0.710992	0.276831	0.320791	1.20425	0.413821	1	1	7.10778e-06	1	1	1	0.866694	1	1	1	0.45032	1	T
CCNA_01427	1544458	1544940	-	1.2102	0.455652	-0.564857	0.189695	1.03737	-0.0112893	-1.53201	-0.483345	-0.0793753	0.0934545	-1.04653	-0.579586	0.437688	1	1	1	1	1	0.0180892	1	1	1	1	1	J
CCNA_01429	1545062	1545592	+	-1.29931	-0.858618	0.224971	-0.215725	-0.389181	-0.142204	0.173209	-0.0737687	0.37559	-0.534543	0.323827	-0.392587	0.0569744	1	1	1	1	1	1	1	1	1	1	1	S
CCNA_01430	1545577	1546116	+	-1.08754	-0.710655	0.123541	-0.253342	-0.247185	-0.04209	0.20749	0.00239509	0.26514	-0.575213	0.349089	-0.319476	0.629378	1	1	1	1	1	1	1	1	1	1	1	S
CCNA_01431	1546292	1547374	+	-1.45375	-0.811743	0.973089	0.331083	-0.228636	-0.0982339	0.720484	0.590083	0.175892	-1.04922	-0.0767125	-0.790222	0.000653197	1	1	1	1	1	1	1	1	0.685734	1	1	#N/A
CCNA_01432	1547371	1548348	+	-1.43671	-0.553018	1.03447	0.150778	-0.181437	-0.116387	0.999546	0.934496	0.330758	-0.924519	0.29583	-0.140801	0.000707897	1	1	1	1	1	1	1	1	1	1	1	#N/A
CCNA_01433	1548563	1548865	+	-1.4113	-0.484795	0.038589	-0.887914	-0.417959	-0.0145775	0.106675	-0.296706	0.00780399	-0.985535	0.07589	-0.394327	0.13534	1	1	1	1	1	1	1	1	1	1	1	L
CCNA_01434	1548878	1549303	+	-1.88537	-1.30031	-0.0199807	-0.605039	-0.3208	-0.278134	0.175175	0.132509	-0.107657	-1.67223	0.0874986	-0.934682	9.76569e-05	0.307629	1	1	1	1	1	1	1	0.00141199	1	1	K
CCNA_01435	1549509	1549760	-	1.4395	0.327231	-0.619164	0.493108	0.175445	-0.0818087	-0.59541	-0.338156	-0.470733	0.793325	-0.446979	-0.037939	0.0291578	1	1	1	1	1	1	1	1	1	1	1	#N/A
CCNA_01437	1549757	1550008	-	-0.348312	-0.369684	-0.0571008	-0.0357288	-0.217916	-0.139517	-0.253151	-0.331549	0.676207	0.545811	0.480157	0.24999	1	1	1	1	1	1	1	1	1	1	1	1	S
CCNA_01438	1550159	1551190	+	-1.11029	-0.564404	0.264835	-0.281048	0.350017	0.0129997	-0.565343	-0.228325	0.104657	-1.35565	-0.72552	-1.30292	0.34267	1	1	1	1	1	1	1	1	0.000548522	1	0.0043722	O
CCNA_01439	1551231	1552631	-	-0.0458839	0.0271673	-0.262046	-0.335097	-0.216231	-0.0351851	-0.343957	-0.525003	0.361878	0.532224	0.279966	0.342318	1	1	1	1	1	1	1	1	1	1	1	1	S
CCNA_01440	1552866	1553339	+	-2.79162	-1.40703	0.509355	-0.875229	-0.265426	-0.174985	0.417668	0.327227	-0.295825	-2.82202	-0.387512	-1.61956	8.03485e-12	0.0227194	1	1	1	1	1	1	1	6.15193e-12	1	0.00027097	J
CCNA_01441	1553343	1553816	+	-2.44941	-1.12729	0.266886	-1.05523	0.0994844	-0.167444	0.522955	0.789883	-1.07681	-3.62571	-0.820746	-1.78059	2.1811e-09	1	1	1	1	1	1	1	1	5.70429e-14	1	5.65245e-05	J
CCNA_01442	1553908	1554861	+	-0.817674	-1.0144	0.048817	0.245544	-0.470405	-0.267643	1.38432	1.18155	-1.16955	-1.51682	0.165945	-0.580814	1	1	1	1	1	1	0.00486003	0.220636	0.301842	0.000183548	1	1	E
CCNA_01443	1554869	1555501	-	1.60362	1.71975	0.881708	0.76558	1.92967	0.086362	-2.17999	-0.336688	0.854138	0.528094	-2.20756	-0.574174	0.000415647	0.000263444	1	1	2.3351e-05	1	8.27274e-08	1	1	1	1.12618e-07	1	S
CCNA_01444	1555589	1557607	-	-0.504813	0.0782385	1.35657	0.773519	0.0101623	-0.0173099	0.820155	0.847627	1.15248	0.637503	0.616062	0.711611	1	1	0.00255615	1	1	1	1	1	0.260517	1	1	1	#N/A
CCNA_01445	1557697	1558137	+	0.757425	0.00775344	0.633054	1.38273	0.518413	0.103232	-0.761417	-0.346236	-0.367473	-0.128461	-1.76194	-1.85742	1	1	1	0.0317207	1	1	1	1	1	1	4.25997e-05	8.56362e-06	#N/A
CCNA_01446	1558246	1559466	+	0.0534788	-0.67492	0.769876	1.49827	0.0609153	-0.119264	-0.0647514	0.115428	0.81806	0.810623	-0.0165678	-0.572223	1	1	1	0.00383875	1	1	1	1	1	1	1	1	E
CCNA_01447	1559503	1560792	+	-0.499745	-0.437033	0.951071	0.888359	0.0356536	-0.127573	0.771085	0.934311	0.597314	0.0619151	0.417327	0.107867	1	1	1	1	1	1	1	1	1	1	1	1	E
CCNA_01448	1560867	1561820	+	-1.07576	-0.588618	0.319282	-0.16786	-0.0320396	-0.0955165	-0.0100821	0.0533947	0.720657	-0.323064	0.391293	-0.101809	0.63889	1	1	1	1	1	1	1	1	1	1	1	G
CCNA_01449	1561881	1562858	+	-1.72548	-0.942059	0.406028	-0.37739	0.0413599	0.14338	0.397038	0.295018	1.0196	-0.747234	1.01061	-0.074825	4.65398e-07	1	1	1	1	1	1	1	1	1	1	1	G
CCNA_01450	1562926	1564746	+	-0.451768	-0.0231788	2.22176	1.79317	-0.149331	-0.0124513	1.96744	1.83056	-0.500357	-0.802794	-0.754676	-0.765403	1	1	4.23177e-10	1.06562e-06	1	1	2.11787e-08	2.54914e-07	1	1	1	1	L
CCNA_01451	1565243	1565833	+	-0.992005	-0.133716	0.323057	-0.535233	-0.318544	-0.315769	0.226368	0.223593	-0.700425	-1.37389	-0.797113	-0.61506	1	1	1	1	1	1	1	1	1	0.0305732	1	1	K
CCNA_01452	1565802	1566356	+	0.379538	0.248014	0.247448	0.378972	0.0922344	-0.102239	-0.0456683	0.148805	-0.357325	-0.0700218	-0.650441	-0.300189	1	1	1	1	1	1	1	1	1	1	1	1	S
CCNA_01453	1566524	1566829	+	-1.0895	-1.82609	0.584759	1.32135	-0.242785	-0.134988	1.26615	1.15835	-0.718723	-1.56544	-0.0373303	-1.72843	0.710292	8.30136e-06	1	0.0520315	1	1	0.0652347	0.351811	1	0.000129468	1	2.10957e-05	C
CCNA_01457	1567625	1567876	+	-0.39895	0.190237	-2.42816	-3.01735	-0.382444	-0.262491	-2.54346	-2.66341	-0.866553	-0.883059	-0.981851	-0.529124	1	1	3.31436e-07	2.60874e-08	1	1	1.38248e-08	1.63408e-08	1	1	1	1	#N/A
CCNA_01458	1567879	1568187	+	-0.300676	0.534777	-1.48595	-2.3214	-0.358134	-0.0318248	-1.67652	-2.00283	-0.39917	-0.341712	-0.589739	-0.0231368	1	1	0.0771434	6.8277e-05	1	1	0.00486003	0.000332988	1	1	1	1	#N/A
CCNA_01459	1568188	1568445	+	0.248109	0.479131	-1.1156	-1.34662	-0.381333	-0.22202	-1.68262	-1.84194	0.0433348	0.672776	-0.523687	0.177463	1	1	1	0.233066	1	1	0.00329862	0.00158559	1	1	1	1	#N/A
CCNA_01460	1568518	1568736	+	0.410354	0.39326	-0.747036	-0.729943	0.287091	-0.29518	-1.86469	-1.28242	1.04268	1.16594	-0.0749707	0.61347	1	1	1	1	1	1	0.00988695	0.56168	1	0.602484	1	1	#N/A
CCNA_01461	1568764	1569069	+	-0.210732	0.486951	-0.273106	-0.970789	-0.10283	-0.211275	-1.09316	-0.984719	0.488584	0.380683	-0.331473	0.366753	1	1	1	1	1	1	1	1	1	1	1	1	#N/A
CCNA_01462	1569294	1570469	-	-0.0174612	0.923837	-0.599533	-1.54083	-0.150415	-0.191443	-0.470163	-0.429135	0.289011	0.421964	0.418381	1.53366	1	1	1	6.66979e-05	1	1	1	1	1	1	1	5.57802e-05	C
CCNA_01463	1570667	1571776	-	0.283942	0.985273	-1.00024	-1.70157	0.119256	-0.272256	-0.862215	-0.470703	-0.385572	-0.220886	-0.247549	1.00998	1	1	1	1.74666e-05	1	1	1	1	1	1	1	1	E
CCNA_01464	1572066	1572383	-	0.0322692	0.0868234	-0.0711476	-0.125702	-0.248839	-0.0320052	-0.865042	-1.08188	-0.362064	-0.080956	-1.15596	-1.03713	1	1	1	1	1	1	1	0.882142	1	1	0.530625	1	S
CCNA_01465	1572606	1574201	+	0.374244	-0.00508809	-1.27229	-0.892956	0.0682106	0.0483406	-1.12577	-1.1059	0.404048	0.710082	0.550565	0.497137	1	1	0.0444133	1	1	1	0.492111	0.663499	1	1	1	1	P
CCNA_01466	1574323	1574589	-	0.327537	1.58039	-4.3322	-5.58505	0.114963	0.109916	-4.05533	-4.05028	-0.964754	-0.752179	-0.687887	0.782586	1	0.000920796	1.86406e-15	1.09885e-17	1	1	2.86254e-15	2.96204e-15	1	1	1	1	#N/A
CCNA_01467	1574712	1576358	+	0.12041	0.158973	-4.43117	-4.46974	-0.0275306	-0.0289581	-3.58751	-3.58608	-0.822683	-0.674743	0.0209837	0.208915	1	1	6.45668e-18	5.17993e-18	1	1	2.02828e-15	1.91997e-15	1	1	1	1	C
CCNA_01468	1576367	1577110	+	0.111195	0.252063	-4.21854	-4.35941	-0.00891491	-0.0283708	-3.17448	-3.15503	-0.743977	-0.623867	0.300079	0.580513	1	1	1.68175e-17	1.05762e-17	1	1	3.08555e-14	3.57469e-14	1	1	1	1	C
CCNA_01469	1577107	1577274	+	-0.23741	0.0642609	-3.91843	-4.2201	0.00417165	0.0793205	-3.67253	-3.74768	-0.201271	-0.442852	0.0446306	0.0295709	1	1	4.34536e-12	1.94096e-11	1	1	3.05249e-11	2.87448e-11	1	1	1	1	C
CCNA_01470	1577274	1578140	+	0.271958	0.408188	-3.89628	-4.03251	0.0567673	0.00404211	-2.89012	-2.8374	-0.472749	-0.257558	0.533406	0.937552	1	1	7.01913e-17	4.49479e-17	1	1	2.47684e-13	3.81805e-13	1	1	1	1	C
CCNA_01471	1578146	1579636	+	0.389084	0.243192	-3.6272	-3.48131	-0.00790331	0.0901123	-2.32617	-2.42419	-0.273184	0.123804	1.02785	1.18093	1	1	2.26357e-15	9.75689e-15	1	1	7.70037e-10	2.55805e-10	1	1	1	0.278745	C
CCNA_01472	1579633	1580133	+	0.452326	-0.762513	-3.3576	-2.14276	0.108803	0.146395	-2.3712	-2.4088	-0.101567	0.241956	0.884825	-0.0240827	1	1	4.93246e-11	1.72054e-05	1	1	9.92243e-07	7.26001e-07	1	1	1	1	P
CCNA_01473	1580130	1582304	+	0.460007	-1.0065	-3.16898	-1.70247	0.100073	0.199256	-1.73692	-1.83611	-0.0423186	0.317615	1.38973	0.183973	1	1	9.70682e-12	0.000515038	1	1	0.000230778	5.94483e-05	1	1	0.0382714	1	P
CCNA_01474	1582301	1582468	+	-0.0357922	-1.26725	-2.72966	-1.49821	-0.237314	-0.0466756	-1.47689	-1.66753	0.00952429	0.211046	1.26229	0.0417194	1	0.591201	3.4812e-07	0.222816	1	1	0.133044	0.0453811	1	1	0.378313	1	P
CCNA_01475	1582599	1583243	+	0.621814	0.210803	-4.04259	-3.63158	0.102116	-0.0877683	-2.47284	-2.28296	-2.67057	-2.15087	-1.10082	-0.802252	1	1	5.68136e-13	1.40364e-11	1	1	5.50369e-07	4.70715e-06	4.14176e-08	4.19375e-06	1	1	M
CCNA_01476	1583425	1584192	+	0.487051	0.645885	-4.41507	-4.57391	0.00214935	0.0429325	-4.30799	-4.34878	-0.193948	0.290953	-0.0868694	0.516083	1	1	1.34604e-18	1.03094e-18	1	1	2.75122e-18	2.69674e-18	1	1	1	1	K
CCNA_01477	1584237	1585601	+	0.284147	0.363827	-4.32279	-4.40247	-0.0719986	0.0935682	-3.78996	-3.95553	-0.131104	0.225042	0.401731	0.67199	1	1	8.27014e-17	7.22589e-17	1	1	3.12421e-15	1.46135e-15	1	1	1	1	H
CCNA_01478	1585598	1586344	-	-0.152884	-0.0858858	0.00165464	-0.0653433	-0.0545488	-0.0482759	-0.475261	-0.481534	0.750946	0.652611	0.274029	0.23642	1	1	1	1	1	1	1	1	1	1	1	1	T
CCNA_01479	1586381	1588444	+	-0.93892	-0.16122	1.32703	0.549333	-0.0869698	0.050382	1.28596	1.14861	0.0425038	-0.809447	0.00143463	-0.210167	1	1	0.00241381	1	1	1	0.00643257	0.188511	1	1	1	1	S
CCNA_01480	1588441	1588848	+	-0.795575	-0.390474	3.29845	2.89335	-0.391036	-0.247027	1.37459	1.23059	0.999518	0.594979	-0.924337	-1.06778	1	1	1.18468e-09	1.35958e-07	1	1	0.124612	0.464651	1	1	1	1	#N/A
CCNA_01481	1588858	1590603	+	-0.767964	0.0555081	2.80497	1.98149	-0.0128585	0.150241	2.31021	2.14711	0.718834	-0.0362721	0.224079	0.129346	1	1	3.85489e-14	4.54551e-09	1	1	3.56099e-11	2.63562e-10	1	1	1	1	T
CCNA_01483	1590869	1591087	+	0.340969	0.477256	0.0214377	-0.11485	0.243916	0.603605	0.431187	0.071498	1.31768	1.41473	1.72743	1.60108	1	1	1	1	1	1	1	1	0.490108	0.15194	0.0689196	0.068353	#N/A
CCNA_01484	1591111	1591530	+	0.220964	0.254824	0.025481	-0.00837852	-0.0687546	-0.074849	0.0921733	0.0982677	-0.25368	0.0360393	-0.186987	0.142685	1	1	1	1	1	1	1	1	1	1	1	1	#N/A
CCNA_01485	1591536	1592672	-	-0.120966	-0.0600358	0.131675	0.070745	0.0839646	-0.0260651	-0.18494	-0.0749104	1.49308	1.28815	1.17647	1.1425	1	1	1	1	1	1	1	1	0.00201552	0.04593	0.425179	0.486049	G
CCNA_01486	1592713	1593723	-	-0.0167303	-0.067489	-0.0588524	-0.00809374	-0.0358264	-0.0828047	0.173796	0.220774	0.405435	0.424531	0.638083	0.653399	1	1	1	1	1	1	1	1	1	1	1	1	S
CCNA_01487	1593897	1594643	+	0.0980305	0.408164	0.538818	0.228685	-0.160082	-0.0367937	-0.132266	-0.255554	1.16951	1.42762	0.498423	0.94338	1	1	1	1	1	1	1	1	0.19735	0.000397011	1	1	K
CCNA_01488	1594813	1596615	+	-0.723881	-0.0505827	-0.0269971	-0.700296	0.0360373	-0.0537552	-0.112666	-0.0228731	0.0119224	-0.747996	-0.0737461	-0.0705736	1	1	1	1	1	1	1	1	1	1	1	1	E
CCNA_01489	1596728	1598278	+	-0.822156	-0.0769566	0.0825185	-0.662681	-0.147414	-0.206562	-0.18598	-0.126832	1.46563	0.790888	1.19713	1.32674	1	1	1	1	1	1	1	1	0.000189542	1	0.12287	0.00628629	G
CCNA_01490	1598349	1599989	+	-1.53175	-1.12777	-0.258972	-0.662952	-0.202572	-0.145673	0.350994	0.294095	-0.686985	-2.01616	-0.0770192	-1.05911	2.23964e-05	0.628197	1	1	1	1	1	1	1	7.08916e-10	1	0.817162	S
CCNA_01491	1599999	1601159	-	-0.46445	0.31835	0.389532	-0.393268	-0.0347835	0.00658639	0.0544907	0.0131208	0.467187	0.0375197	0.132145	0.443909	1	1	1	1	1	1	1	1	1	1	1	1	E
CCNA_01492	1601184	1602041	-	0.33334	0.525553	-0.211957	-0.40417	-0.0868805	0.122013	0.0217584	-0.187135	0.306792	0.727013	0.540507	0.944047	1	1	1	1	1	1	1	1	1	1	1	1	P
CCNA_01493	1602115	1603113	-	3.28978	1.01819	-3.16268	-0.891089	0.857511	0.484012	-1.32577	-0.952268	0.174711	2.60698	2.01162	2.5458	1.17592e-14	1	4.74259e-14	1	1	1	0.0200397	1	1	8.34287e-12	7.69504e-08	6.2978e-11	E
CCNA_01494	1603290	1604531	-	1.84345	0.683392	0.0664946	1.22655	0.358252	0.0374683	-0.390518	-0.069734	0.466335	1.95153	0.0093222	0.655246	0.0005759	1	1	0.655877	1	1	1	1	1	0.000124076	1	1	M
CCNA_01495	1604575	1606026	-	1.03904	0.244929	-0.243094	0.551016	0.301907	0.0517928	-0.486725	-0.236611	0.359874	1.097	0.116243	0.309379	1	1	1	1	1	1	1	1	1	0.646177	1	1	L
CCNA_01496	1606088	1606951	+	1.65581	1.66063	-0.368329	-0.373152	0.905928	0.132461	-1.16752	-0.394052	0.376869	1.12675	-0.422321	1.10585	3.7494e-05	0.000127477	1	1	1	1	0.303419	1	1	0.343831	1	0.64633	M
CCNA_01497	1606954	1607955	+	1.4501	0.377655	-0.279875	0.792571	0.900741	0.176026	-0.483232	0.241483	0.142581	0.691941	-0.0607757	0.140853	0.012179	1	1	1	1	1	1	1	1	1	1	1	M
CCNA_01498	1608057	1609523	+	0.699685	0.68326	-0.019649	-0.00322447	0.609108	-0.0579695	-0.543883	0.123194	0.708204	0.79878	0.183969	0.925199	1	1	1	1	1	1	1	1	1	1	1	1	#N/A
CCNA_01499	1609534	1610736	+	0.356846	0.568682	-0.181398	-0.393235	0.132956	0.0152569	-0.839841	-0.722142	1.11604	1.33993	0.4576	1.01103	1	1	1	1	1	1	1	1	0.7716	0.0295518	1	1	#N/A
CCNA_01500	1610768	1611922	+	0.430427	0.0821298	0.276224	0.624521	0.461643	-0.0970426	-0.450576	0.108109	0.0662967	0.0350809	-0.660503	-0.48133	1	1	1	1	1	1	1	1	1	1	1	1	S
CCNA_01501	1611887	1612267	-	0.485943	0.698426	-0.229682	-0.442166	0.98768	-0.316446	-1.00591	0.298217	1.9249	1.42316	1.14867	2.16355	1	1	1	1	1	1	1	1	0.120214	0.333883	1	0.0188263	S
CCNA_01502	1613345	1614289	+	-1.18629	-0.929482	0.720119	0.463314	-0.072077	-0.0695754	1.14449	1.14199	0.0559226	-1.05829	0.480298	-0.379609	0.0454509	1	1	1	1	1	0.135865	0.159079	1	0.504263	1	1	S
CCNA_01503	1612264	1613346	-	0.318667	0.234787	-0.571506	-0.487626	-0.162655	0.102199	-0.498609	-0.763463	0.737231	1.21855	0.810128	0.942716	1	1	1	1	1	1	1	1	1	0.40141	1	1	S
CCNA_01504	1614298	1616394	-	0.0572758	0.177324	1.30004	1.18	0.476014	0.0988492	0.426765	0.80393	-0.177579	-0.596317	-1.05086	-0.972382	1	1	0.0163653	0.250313	1	1	1	1	1	1	1	1	L
CCNA_01505	1616437	1616739	-	1.30676	0.84635	0.0333691	0.493781	1.71647	0.0877078	-1.76863	-0.139865	-0.33372	-0.743428	-2.13572	-1.37707	0.15192	1	1	1	0.00798619	1	0.000520666	1	1	1	7.10944e-06	0.0860646	#N/A
CCNA_01506	1616805	1617545	-	-0.677961	-0.825706	0.233871	0.381616	0.148173	0.0230217	0.15524	0.280392	-0.633557	-1.45969	-0.712187	-1.56092	1	1	1	1	1	1	1	1	1	0.00213642	1	0.000973393	E
CCNA_01507	1617542	1618201	-	-0.583159	-0.34154	1.0308	0.789182	0.042237	0.101489	1.66539	1.60613	-0.278637	-0.904032	0.355949	-0.0870801	1	1	1	1	1	1	2.34995e-05	7.51505e-05	1	1	1	1	E
CCNA_01508	1618206	1618991	-	-0.629779	-0.468219	0.711828	0.550268	-0.070328	-0.0190703	1.02131	0.97005	-0.540062	-1.09951	-0.230583	-0.679732	1	1	1	1	1	1	1	1	1	0.369397	1	1	E
CCNA_01509	1619099	1620214	-	-0.654726	-0.166009	-0.264697	-0.753414	-0.0684579	-0.061187	-0.198853	-0.206124	0.0861764	-0.500091	0.152021	0.0471982	1	1	1	1	1	1	1	1	1	1	1	1	Q
CCNA_01510	1620483	1620866	+	0.191944	0.252636	-0.678608	-0.7393	0.333827	0.148984	-0.785929	-0.601086	0.348494	0.206612	0.241174	0.344826	1	1	1	1	1	1	1	1	1	1	1	1	#N/A
CCNA_01511	1620866	1621768	+	-0.197093	0.171423	-0.390391	-0.758907	-0.0181824	-0.080636	-0.950336	-0.887882	0.801498	0.622587	0.241553	0.493612	1	1	1	1	1	1	1	1	1	1	1	1	#N/A
CCNA_01512	1621899	1622564	+	0.0438736	0.699593	0.350095	-0.305624	0.279704	0.0421613	-0.247416	-0.00987322	1.07328	0.837446	0.475766	1.1332	1	1	1	1	1	1	1	1	1	1	1	0.526846	L
CCNA_01513	1622843	1623826	+	0.610015	0.476149	-0.472502	-0.338636	0.249771	-0.0317452	-1.01974	-0.738225	1.53008	1.89032	0.982838	1.49073	1	1	1	1	1	1	1	1	0.0799208	0.00104703	1	0.0407241	G
CCNA_01514	1623823	1624323	+	0.170973	0.262554	-0.491312	-0.582893	0.567483	-0.34055	-0.915677	-0.00764488	1.06546	0.66895	0.641095	1.2442	1	1	1	1	1	1	1	1	1	1	1	0.595178	G
CCNA_01515	1624314	1625594	+	0.286977	0.430437	-0.268523	-0.411983	0.108993	0.0038825	-0.521555	-0.416444	0.486931	0.664914	0.233899	0.660453	1	1	1	1	1	1	1	1	1	1	1	1	G
CCNA_01516	1625780	1626412	-	3.38864	2.43233	-4.77327	-3.81696	0.645593	0.0786422	-4.62964	-4.06269	-1.30785	1.4352	-1.16423	1.18947	2.30831e-12	1.02174e-08	8.30259e-16	9.75689e-15	1	1	3.91672e-16	3.18753e-15	0.179048	0.00494607	0.567663	0.355984	C
CCNA_01517	1626548	1627576	-	-0.177606	-0.658709	0.211027	0.692131	0.212849	0.24782	0.830084	0.795112	-1.16102	-1.55147	-0.541963	-1.44849	1	1	1	1	1	1	1	1	0.397929	0.00055437	1	0.0188263	S
CCNA_01519	1628290	1629102	+	0.410729	0.721986	-3.26981	-3.58107	0.0468293	0.104258	-3.00097	-3.0584	-0.173224	0.190675	0.0956142	0.713342	1	1	2.131e-15	2.70247e-16	1	1	3.62408e-14	2.34103e-14	1	1	1	1	T
CCNA_01520	1629134	1629508	+	0.459678	0.641941	-4.01024	-4.19251	0.171768	0.133236	-3.61084	-3.57231	-0.589972	-0.302062	-0.19057	0.318135	1	1	2.42651e-17	1.07174e-17	1	1	5.18081e-16	6.9116e-16	1	1	1	1	S
CCNA_01521	1629643	1630458	-	2.67651	2.95603	0.106368	-0.173147	1.1838	0.845265	-2.14038	-1.80184	-0.260185	1.23252	-2.50693	-0.396166	3.49035e-09	1.20991e-09	1	1	1	1	2.29477e-06	0.000312547	1	0.214509	5.6981e-08	1	#N/A
CCNA_01522	1630557	1631426	-	-0.10718	0.474857	-0.335558	-0.917595	-0.143767	0.143319	-0.462028	-0.749113	-0.123476	-0.0868885	-0.249945	0.0815933	1	1	1	1	1	1	1	1	1	1	1	1	Q
CCNA_01523	1631535	1632116	-	0.938886	1.83416	-1.87515	-2.77042	-0.0897646	0.139008	-2.26509	-2.49386	0.504025	1.53268	0.114084	1.80924	1	1.53662e-05	8.90636e-05	3.26781e-10	1	1	3.60124e-06	6.31677e-07	1	0.0251307	1	1.11347e-05	J
CCNA_01524	1632277	1634067	-	-0.674305	0.312332	1.5896	0.602961	-0.039297	-0.0271605	1.05712	1.04498	1.2137	0.57869	0.681217	1.02071	1	1	4.39179e-05	1	1	1	0.992004	1	0.109035	1	1	1	S
CCNA_01525	1634266	1634691	+	-0.0789842	-1.62381	-0.738279	0.806548	-0.201312	0.0668806	-0.0622726	-0.330465	-0.14179	-0.0194617	0.534217	-1.15647	1	0.0105315	1	1	1	1	1	1	1	1	1	0.659753	N
CCNA_01526	1634651	1635013	+	-0.46912	-1.33231	-1.33169	-0.468496	0.132065	-0.00121026	-0.249945	-0.116669	-1.02203	-1.62321	0.0597138	-1.27138	1	0.262394	0.118725	1	1	1	1	1	1	0.00411182	1	0.239832	N
CCNA_01527	1635261	1636082	+	-0.429971	-0.189692	-1.27682	-1.5171	-0.017773	-0.0379107	-0.982073	-0.961935	-0.122094	-0.534293	0.172649	0.0208681	1	1	0.29833	0.0327838	1	1	1	1	1	1	1	1	N
CCNA_01528	1636359	1637180	+	0.178694	-0.223804	-5.69107	-5.28857	-0.0251617	-0.0284496	-4.29456	-4.29127	-1.43594	-1.23208	-0.0394314	-0.234786	1	1	6.45668e-18	3.28225e-17	1	1	3.8326e-15	3.79478e-15	0.0158146	0.145979	1	1	N
CCNA_01529	1637293	1637661	+	0.394484	0.145676	-5.32293	-5.07412	0.187761	-0.0423938	-4.64124	-4.41108	-0.622793	-0.41607	0.0588954	0.246965	1	1	1.34604e-18	1.45397e-18	1	1	2.75122e-18	9.4287e-18	1	1	1	1	#N/A
CCNA_01530	1637841	1638677	+	-2.8888	-0.111883	2.64495	-0.131961	-0.0751099	0.014764	0.0161635	-0.0737104	2.36001	-0.453675	-0.268777	-0.395425	1.10854e-11	1	8.79479e-11	1	1	1	1	1	2.85455e-09	1	1	1	N
CCNA_01531	1638743	1639297	+	-1.03828	0.146804	2.45494	1.26986	-0.403167	-0.21998	1.23465	1.05146	0.302898	-0.332213	-0.917394	-0.55061	1	1	7.63938e-08	0.36036	1	1	0.286814	1	1	1	1	1	E
CCNA_01532	1639377	1642241	+	-0.426445	-1.07826	-2.50177	-1.84995	-0.0750289	0.0695385	-2.28851	-2.43308	0.626362	0.274946	0.839622	-0.30818	1	1	3.65827e-10	6.20669e-06	1	1	6.46718e-09	1.37154e-09	1	1	1	1	S
CCNA_01533	1642303	1642992	+	-0.136671	0.160932	0.373318	0.0757157	0.116655	-0.0285281	0.231506	0.376689	0.185249	-0.0680765	0.0434368	0.232897	1	1	1	1	1	1	1	1	1	1	1	1	#N/A
CCNA_01534	1643010	1643408	+	-0.260246	0.369125	0.0288553	-0.600515	-0.0966984	-0.0946839	-0.417406	-0.41942	0.376902	0.213355	-0.0693587	0.39445	1	1	1	1	1	1	1	1	1	1	1	1	#N/A
CCNA_01535	1643665	1644168	+	-0.543303	-0.323069	1.93441	1.71418	-0.452299	-0.173988	1.01706	0.738749	-1.08152	-1.17252	-1.99887	-2.14795	1	1	0.00013461	0.00298067	1	1	1	1	1	0.416149	8.89914e-05	1.2432e-05	L
CCNA_01536	1644321	1645001	+	0.244791	0.898619	0.396869	-0.25696	-0.0930843	0.00589352	-0.0780633	-0.177041	0.135325	0.473201	-0.339607	0.553119	1	1	1	1	1	1	1	1	1	1	1	1	S
CCNA_01537	1645354	1645890	-	-0.177487	0.223231	0.733358	0.33264	0.029773	-0.16831	0.202176	0.400259	0.235652	0.0283925	-0.29553	0.0960111	1	1	1	1	1	1	1	1	1	1	1	1	S
CCNA_01538	1646212	1648902	+	-1.14768	0.812962	-0.627891	-2.58853	-0.0864294	0.0352844	-0.607245	-0.728959	-0.221536	-1.28278	-0.200891	0.576787	0.18207	1	1	1.44586e-13	1	1	1	1	1	0.00525388	1	1	G
CCNA_01539	1649458	1650156	-	1.55991	0.90566	-0.785954	-0.131703	0.182757	0.0706008	-0.852774	-0.740617	-0.0555199	1.32163	-0.122339	0.712719	0.000437841	1	1	1	1	1	1	1	1	0.0238356	1	1	S
CCNA_01541	1650282	1651178	+	0.242653	-0.146385	-0.526464	-0.137426	0.0615356	0.0957435	0.0395865	0.00537856	-0.383226	-0.202108	0.182825	-0.0593039	1	1	1	1	1	1	1	1	1	1	1	1	K
CCNA_01542	1651185	1653455	-	-0.110242	0.454495	3.14571	2.58097	0.144466	0.434277	2.88635	2.59654	0.284749	0.0300398	0.0253906	0.0456091	1	1	6.84923e-13	1.81898e-10	1	1	1.38681e-11	1.38548e-10	1	1	1	1	S
CCNA_01543	1653545	1654885	-	-1.89838	-0.356413	1.41479	-0.127176	-0.131795	-0.224988	1.3032	1.39639	-1.2926	-3.05919	-1.4042	-1.53562	7.90465e-08	1	0.00100687	1	1	1	0.00683902	0.000736571	0.0113445	2.73271e-14	0.00202883	0.000153465	O
CCNA_01545	1655039	1656220	+	-0.839735	-0.543659	0.028212	-0.267864	-0.129175	0.015727	0.651243	0.506342	-0.088655	-0.799216	0.534376	-0.0250098	1	1	1	1	1	1	1	1	1	1	1	1	S
CCNA_01546	1656352	1658577	-	-1.90624	-0.907285	-1.60596	-2.60491	-0.236332	-0.255657	-1.0488	-1.02947	-3.06612	-4.73602	-2.50895	-3.16058	7.20073e-06	1	0.000114984	1.42482e-09	1	1	1	1	6.77081e-13	2.45343e-16	4.08696e-10	4.47949e-13	L
CCNA_01547	1659435	1661144	+	-0.698831	-1.07473	-0.47167	-0.0957717	-0.0390368	-0.0650737	0.188271	0.214308	-0.336467	-0.996261	0.323475	-0.686181	1	1	1	1	1	1	1	1	1	1	1	1	J
CCNA_01548	1661146	1662360	+	-0.63044	-0.819367	-0.193606	-0.00467845	0.0179752	-0.0860195	0.571525	0.67552	-0.493253	-1.14167	0.271878	-0.46147	1	1	1	1	1	1	1	1	1	0.0937927	1	1	P
CCNA_01549	1662374	1664281	-	3.75808	-0.579184	-4.41777	-0.0805102	1.37512	0.488706	-1.54186	-0.655445	0.295386	2.67835	3.1713	2.10341	4.3216e-13	1	1.44334e-14	1	0.43044	1	0.00656497	1	1	4.55812e-09	2.92889e-10	8.45241e-06	P
CCNA_01550	1664281	1665261	-	4.15207	-0.113722	-4.86535	-0.599554	1.53819	0.621552	-2.4494	-1.53276	0.623362	3.23724	3.0393	2.30403	9.03233e-14	1	3.54699e-15	1	0.082272	1	1.33733e-07	0.0128615	1	5.48021e-11	1.64501e-09	1.78143e-06	P
CCNA_01551	1665480	1665698	+	3.5223	3.30543	-1.32381	-1.10694	1.84188	1.35041	-1.77469	-1.28322	-0.555376	1.12505	-1.00625	0.948763	1.29645e-09	3.12208e-09	0.444175	1	0.0192896	1	0.00519284	0.298668	1	0.567818	1	1	#N/A
CCNA_01552	1665871	1668519	+	-0.0300531	-0.225189	-0.178978	0.0161583	0.0519766	0.150015	0.177482	0.079443	-0.117147	-0.199176	0.239313	-0.135891	1	1	1	1	1	1	1	1	1	1	1	1	S
CCNA_01553	1668534	1669094	+	-0.10901	-0.346978	-0.140924	0.0970428	0.128536	-0.00488146	0.612268	0.745686	-0.73561	-0.973157	0.0175822	-0.324514	1	1	1	1	1	1	1	1	1	1	1	1	M
CCNA_01554	1669091	1670539	-	0.151187	0.128219	-0.190465	-0.167497	0.332126	-0.0726492	-1.18283	-0.778051	0.920185	0.739246	-0.0721755	0.128692	1	1	1	1	1	1	0.23792	1	1	1	1	1	G
CCNA_01555	1670626	1672134	-	0.594948	0.581597	0.107824	0.121176	0.111891	-0.169095	-0.170708	0.110278	0.197893	0.68095	-0.0806394	0.670052	1	1	1	1	1	1	1	1	1	1	1	1	G
CCNA_01556	1672295	1673368	+	-0.74388	-0.379055	1.423	1.05818	-0.156678	-0.111908	1.21968	1.17491	0.0866901	-0.500512	-0.116632	-0.38378	1	1	0.00450825	1	1	1	0.146539	0.29145	1	1	1	1	K
CCNA_01557	1673476	1674939	+	-0.160748	0.268167	0.288946	-0.139969	-0.207002	-0.185057	-0.584824	-0.606769	0.164637	0.210891	-0.709134	-0.255909	1	1	1	1	1	1	1	1	1	1	1	1	G
CCNA_01558	1674964	1675803	+	-0.602565	0.597891	0.566014	-0.634441	-0.215683	-0.0641143	-0.826219	-0.977788	-0.0374759	-0.424358	-1.42971	-0.767704	1	1	1	1	1	1	1	1	1	1	0.00763284	1	G
CCNA_01559	1675960	1676727	+	-0.408894	0.0871344	0.532759	0.0367309	0.0518142	0.0532614	-0.549991	-0.551439	0.533311	0.072603	-0.54944	-0.515567	1	1	1	1	1	1	1	1	1	1	1	1	S
CCNA_01560	1676914	1679643	+	-2.46916	-1.0679	0.944217	-0.457041	-0.201836	-0.0697848	1.13995	1.0079	3.06472	0.797398	3.26045	2.26234	6.8254e-12	1	1	1	1	1	0.326019	1	3.72637e-14	1	1.92359e-14	2.73098e-10	C
CCNA_01561	1679798	1680181	+	-2.24152	-0.489634	1.32423	-0.427648	-0.16641	-0.236701	0.789345	0.859636	1.39523	-0.679879	0.860338	0.607405	1.61343e-05	1	0.205331	1	1	1	1	1	0.0959546	1	1	1	#N/A
CCNA_01562	1680175	1680849	+	-2.32125	-0.343287	1.40237	-0.575587	-0.0246628	-0.0832415	0.950809	1.00939	2.0943	-0.202288	1.64273	1.38269	1.54178e-12	1	0.000313806	1	1	1	1	1	1.55282e-10	1	1.19311e-06	0.000736799	G
CCNA_01563	1680856	1681962	+	-2.1293	-0.328653	1.56031	-0.240344	-0.213582	-0.130348	1.52033	1.4371	1.85347	-0.0622533	1.8135	1.61519	3.10238e-10	1	3.30471e-05	1	1	1	4.84112e-05	0.000383888	1.15444e-07	1	1.3406e-07	6.6422e-06	G
CCNA_01566	1682996	1683307	-	-0.568794	0.625564	0.0508043	-1.14355	-0.0786694	-0.0520875	-0.302933	-0.329515	0.11282	-0.377304	-0.240917	0.436734	1	1	1	0.9103	1	1	1	1	1	1	1	1	S
CCNA_01567	1683567	1684652	+	-0.556124	0.326049	1.29735	0.41518	-0.303864	-0.000914186	1.1581	0.855151	0.232905	-0.0193554	0.0936535	0.420616	1	1	0.0989685	1	1	1	0.469594	1	1	1	1	1	S
CCNA_01568	1684807	1686171	+	-1.18403	0.141582	1.00046	-0.325156	-0.132949	-0.0643926	0.628292	0.559736	1.55409	0.50301	1.18193	1.3879	0.0711682	1	1	1	1	1	1	1	6.20774e-06	1	0.124296	0.000574575	P
CCNA_01569	1686283	1687005	+	0.735242	0.711642	0.795042	0.818643	1.16329	0.16496	-1.76722	-0.768898	2.0857	1.65766	-0.476562	0.0701201	1	1	1	1	1	1	0.0178518	1	0.00111416	0.00542673	1	1	K
CCNA_01570	1687082	1688644	+	1.49844	0.434569	-0.200416	0.863457	0.469756	0.000305205	-0.444304	0.0251473	1.20552	2.23421	0.961637	1.3959	0.00159915	1	1	1	1	1	1	1	0.472967	6.29496e-08	1	0.0428373	V
CCNA_01571	1688684	1689097	-	5.59465	1.6599	-3.1867	0.748056	0.816226	0.323281	-3.92457	-3.43162	0.090953	4.86938	-0.646916	0.6897	2.33063e-16	0.00119038	2.84837e-10	1	1	1	4.57708e-12	1.73749e-11	1	2.57769e-15	1	1	P
CCNA_01572	1689094	1689768	-	5.56344	2.24471	-3.4107	-0.0919735	1.02045	0.314229	-4.51932	-3.81309	-0.300879	4.2421	-1.4095	0.520983	6.75073e-17	2.29888e-08	9.9888e-12	1	1	1	8.72693e-15	3.87897e-14	1	2.12383e-15	0.0118688	1	G
CCNA_01573	1689765	1690118	-	6.28184	2.401	-3.95185	-0.0710101	0.626837	0.371124	-4.49298	-4.23726	-1.59455	4.06045	-2.13568	-0.105802	3.83258e-13	2.20977e-07	2.75209e-08	1	1	1	4.57708e-12	2.64019e-12	0.256391	3.6285e-12	3.19489e-06	1	K
CCNA_01574	1690173	1690907	+	7.69883	3.53038	-4.49474	-0.326291	1.6097	0.292885	-5.27703	-3.96021	-0.173754	5.91538	-0.956041	2.28145	1.29829e-19	1.60363e-12	6.05003e-15	1	0.0262744	1	4.07547e-16	1.9388e-14	1	4.55696e-18	1	1.52031e-07	S
CCNA_01575	1690968	1692194	-	3.23129	0.737313	-1.52665	0.967325	0.397587	0.194444	-0.955226	-0.752082	-0.32651	2.50719	0.244915	0.787784	1.30546e-14	1	0.000256254	1	1	1	1	1	1	2.50153e-11	1	1	G
CCNA_01576	1692309	1693604	-	-0.531516	-0.0702589	0.0856927	-0.375564	0.118265	0.0163374	-0.180139	-0.0782109	0.535424	-0.114357	0.269593	0.182997	1	1	1	1	1	1	1	1	1	1	1	1	G
CCNA_01577	1693632	1694450	-	-0.529604	0.317985	0.303369	-0.544219	0.0134591	-0.0274683	0.140504	0.181431	0.0411188	-0.501944	-0.121747	0.223706	1	1	1	1	1	1	1	1	1	1	1	1	Q
CCNA_01578	1694679	1695041	+	0.180223	0.633995	0.486217	0.0324457	0.178347	-0.0808277	-0.124401	0.134774	1.00598	1.00786	0.395364	1.11019	1	1	1	1	1	1	1	1	1	0.971485	1	0.714222	K
CCNA_01579	1695303	1696811	+	-1.12879	-1.0632	0.17706	0.111471	-0.104184	-0.0475529	0.240535	0.183905	-0.00441548	-1.02902	0.0590601	-0.956588	0.455092	1	1	1	1	1	1	1	1	0.83595	1	1	S
CCNA_01580	1696883	1697533	+	-0.753115	-0.712217	0.170359	0.129461	-0.145841	0.0379938	0.107813	-0.0760218	1.35696	0.749684	1.29441	0.544201	1	1	1	1	1	1	1	1	0.0289264	1	0.0908192	1	S
CCNA_01581	1697642	1697974	+	-0.259679	-0.861254	-0.377149	0.224426	0.0968075	-0.0568517	0.344494	0.498153	-0.858477	-1.21496	-0.136834	-0.941236	1	1	1	1	1	1	1	1	1	0.132903	1	1	#N/A
CCNA_01582	1698089	1698451	+	0.461841	-0.174845	-1.38684	-0.750152	-0.0206887	0.125872	0.490365	0.343804	-1.7135	-1.23097	0.163706	-0.137011	1	1	0.189456	1	1	1	1	1	0.00661147	0.312857	1	1	S
CCNA_01583	1698521	1699561	-	0.985046	0.699776	-0.567315	-0.282045	0.865936	-0.0464	-1.54117	-0.628834	-0.190746	-0.0716365	-1.1646	-0.418425	1	1	1	1	1	1	0.000138586	1	1	1	0.356814	1	P
CCNA_01584	1699686	1702070	-	-1.47433	-0.943392	0.036573	-0.494364	-0.0666304	0.0286252	0.776283	0.681027	-0.0425217	-1.45022	0.697188	-0.274829	1.11487e-05	1	1	1	1	1	1	1	1	1.61324e-05	1	1	M
CCNA_01585	1702356	1704437	-	0.448235	0.567249	-4.38335	-4.50236	0.164733	0.151102	-0.439449	-0.425819	1.51657	1.80007	5.46047	5.87661	1	1	2.24078e-15	1.86759e-15	1	1	1	1	0.00950687	6.64301e-05	2.49904e-16	6.64812e-17	P
CCNA_01586	1704585	1705310	+	0.653224	1.65773	-3.94764	-4.95214	0.277651	0.233952	-2.10341	-2.05971	1.38601	1.76158	3.23023	4.65401	1	0.00438802	9.24514e-12	3.25107e-14	1	1	0.0033713	0.00356544	0.469515	0.0242162	1.12615e-09	1.2992e-13	V
CCNA_01587	1705307	1706755	+	0.463334	1.36991	-3.79509	-4.70166	0.450055	0.179289	-1.04265	-0.771883	1.39626	1.40954	4.1487	5.33932	1	0.167083	3.61182e-12	2.81214e-14	1	1	1	1	0.304342	0.132348	8.37471e-12	2.23203e-14	S
CCNA_01588	1706752	1708107	+	0.686596	1.15094	-3.8038	-4.26814	0.470016	0.151894	-0.600067	-0.281945	1.60408	1.82066	4.80781	5.80685	1	1	1.37688e-13	8.10129e-15	1	1	1	1	0.0278017	0.000704945	5.84541e-14	7.66857e-16	S
CCNA_01589	1708112	1709248	-	1.17736	1.76094	-5.24988	-5.83346	0.187933	0.258091	-6.53389	-6.60405	0.238233	1.22766	-1.04577	0.457073	0.740757	0.00575141	5.51036e-14	1.86759e-15	1	1	2.86254e-15	1.94153e-15	1	0.421277	1	1	#N/A
CCNA_01590	1709381	1711732	+	-0.519088	0.0949397	2.08869	1.47467	-0.0516292	-0.0579856	1.9288	1.93516	0.124202	-0.343257	-0.0356922	0.117233	1	1	1.39587e-09	0.000425765	1	1	2.49608e-08	2.58966e-08	1	1	1	1	L
CCNA_01591	1711708	1712337	+	-0.406996	0.714591	1.89094	0.769352	-0.257266	-0.323093	1.86991	1.93573	-0.0473514	-0.197081	-0.0683842	0.9693	1	1	0.000566506	1	1	1	0.000688717	0.000855343	1	1	1	1	L
CCNA_01592	1712453	1712881	+	1.47459	1.70002	-0.181812	-0.407243	0.817598	-0.107154	-1.87249	-0.947738	0.383383	1.04037	-1.30729	0.499878	0.00341378	0.000223394	1	1	1	1	4.99546e-06	1	1	0.797504	0.087167	1	P
CCNA_01593	1713020	1714831	-	-1.03203	-0.565459	0.747144	0.280572	-0.0855989	-0.0671351	1.07763	1.05917	-0.545945	-1.49238	-0.21546	-0.713784	1	1	1	1	1	1	0.618599	0.853352	1	1.80588e-05	1	1	E
CCNA_01594	1715035	1715901	-	-1.65048	-1.37533	-0.310641	-0.58579	-0.0461631	-0.088117	0.107809	0.149763	-0.453437	-2.05776	-0.0349871	-1.3222	7.31979e-06	0.00536385	1	1	1	1	1	1	1	2.78357e-09	1	0.00870819	J
CCNA_01595	1715941	1716435	-	-0.227857	-0.0267901	1.38539	1.18432	0.0992165	-0.0135159	2.42773	2.54047	-1.45642	-1.78349	-0.41407	-0.427344	1	1	0.216204	1	1	1	7.88421e-07	3.07898e-07	0.0239886	0.000285981	1	1	#N/A
CCNA_01596	1716478	1718895	-	-0.0998789	0.0207181	1.70543	1.58483	-0.118792	-0.136925	1.64937	1.6675	-1.1066	-1.08769	-1.16266	-1.00501	1	1	6.44672e-06	0.000105262	1	1	3.09405e-05	2.20409e-05	0.705988	0.497364	0.376157	1	L
CCNA_01597	1718983	1719228	-	-0.628399	0.140652	0.29721	-0.471841	-0.256776	-0.1651	0.187252	0.0955764	-0.262984	-0.634606	-0.372941	-0.067189	1	1	1	1	1	1	1	1	1	1	1	1	S
CCNA_01598	1719348	1720859	+	-1.02366	-0.160178	1.10189	0.238408	-0.13421	-0.205887	0.653415	0.725091	0.835769	-0.0536827	0.387291	0.433	1	1	0.549222	1	1	1	1	1	1	1	1	1	S
CCNA_01599	1720927	1721103	-	0.38869	0.295945	1.11748	1.21022	-0.123746	0.0959912	0.902073	0.682336	-0.266454	0.245983	-0.481858	-0.281905	1	1	0.905662	0.463819	1	1	1	1	1	1	1	1	S
CCNA_01600	1721109	1722017	-	0.0741988	0.159411	1.23289	1.14768	0.0456028	-0.144001	1.19266	1.38226	-0.975016	-0.94642	-1.01525	-0.711836	1	1	0.131907	0.573192	1	1	0.168025	0.00501985	1	1	1	1	S
CCNA_01601	1722154	1722390	+	1.82855	-0.168862	-0.201044	1.79637	0.612178	0.121699	-0.355803	0.134675	2.44711	3.66348	2.29235	2.00178	0.00201284	1	1	0.00482597	1	1	1	1	1.23018e-05	1.78244e-10	4.24953e-05	0.000577985	S
CCNA_01602	1722517	1723155	+	-0.556038	-0.0719991	1.09424	0.6102	0.0105323	-0.107118	0.7167	0.83435	0.717126	0.150556	0.339587	0.374706	1	1	0.725244	1	1	1	1	1	1	1	1	1	O
CCNA_01603	1723294	1724496	-	-2.00821	-0.59671	-0.0185079	-1.43001	-0.145868	-0.118925	0.0672441	0.0403012	0.403664	-1.45868	0.489416	0.0116306	1.64435e-08	1	1	0.00237214	1	1	1	1	1	0.00054368	1	1	E
CCNA_01604	1724760	1725353	+	-0.172389	0.117442	-0.844661	-1.13449	0.086028	0.0715317	-0.868105	-0.853609	0.152022	-0.106395	0.128578	0.174488	1	1	1	1	1	1	1	1	1	1	1	1	G
CCNA_01605	1725350	1725889	-	-0.0175343	0.706715	-0.0476287	-0.771878	0.0768254	0.0740215	-0.845011	-0.842207	0.150484	0.0561238	-0.646899	-0.0142055	1	1	1	1	1	1	1	1	1	1	1	1	S
CCNA_01606	1725900	1726562	-	0.947749	1.01527	-1.0879	-1.15542	-0.106906	0.0260083	-1.1602	-1.29311	2.28699	3.34164	2.21469	3.20395	1	1	1	0.746529	1	1	0.94112	0.654571	0.000455905	7.20272e-08	5.58816e-05	3.15876e-09	D
CCNA_01607	1726781	1727500	+	0.179996	-0.541994	0.0827563	0.804746	0.306707	0.1575	-0.0314766	0.117731	-0.514567	-0.641279	-0.6288	-1.32829	1	1	1	1	1	1	1	1	1	1	1	0.0359158	S
CCNA_01608	1727463	1728137	-	1.82871	0.780771	-1.61568	-0.567737	0.145712	0.133798	-2.85449	-2.84258	1.5163	3.1993	0.277486	0.924458	0.0929543	1	0.310186	1	1	1	0.00427444	0.00465271	0.688799	0.00055437	1	1	K
CCNA_01609	1728187	1730142	+	-1.93726	-0.074795	0.0682032	-1.79426	0.0868164	-0.117513	-2.48922	-2.28489	2.95876	0.934683	0.401338	0.444056	0.112886	1	1	0.31134	1	1	0.0160473	0.0423937	0.0028723	1	1	1	Q
CCNA_01610	1730384	1731958	+	-0.0984764	-0.142791	0.625122	0.669436	-0.292581	-0.0622554	-1.64877	-1.87909	3.30919	3.50329	1.0353	0.954764	1	1	1	1	1	1	1.35747e-05	2.30455e-07	1.53226e-14	2.01181e-15	1	1	E
CCNA_01611	1732085	1732963	+	-0.203434	-0.225691	0.763637	0.785895	-0.258396	-0.110042	0.256955	0.108602	1.75018	1.80514	1.24349	1.12784	1	1	1	1	1	1	1	1	0.00371436	0.00248019	0.685744	0.948461	S
CCNA_01612	1733317	1734360	+	-0.428783	-0.973395	0.531087	1.0757	0.113009	-0.0253318	0.69388	0.832221	-0.246115	-0.787907	-0.0833215	-1.03139	1	1	1	0.821847	1	1	1	1	1	1	1	1	D
CCNA_01613	1734410	1735450	+	-0.827414	-1.00359	0.791627	0.967801	0.150652	0.0199715	1.40538	1.53606	-0.838819	-1.81688	-0.225067	-1.24863	1	1	1	1	1	1	0.00203129	0.000125976	1	2.26085e-07	1	0.071041	M
CCNA_01614	1735447	1735962	+	-0.933893	-1.03326	0.849624	0.948991	0.0922946	-0.0761675	1.68877	1.85723	-0.310638	-1.33683	0.528505	-0.428587	1	1	1	1	1	1	0.000184601	1.53752e-05	1	0.0300755	1	1	S
CCNA_01615	1735967	1737985	+	-1.00334	-0.589928	1.04759	0.634187	0.0441005	-0.0544905	1.95737	2.05596	-0.537361	-1.5848	0.372413	-0.163025	1	1	1	1	1	1	3.43866e-08	7.65416e-09	1	2.57499e-05	1	1	M
CCNA_01616	1737982	1739139	+	-0.731552	-0.547755	0.938937	0.75514	0.152529	0.11334	2.13943	2.17862	-0.480358	-1.36444	0.720133	0.0590372	1	1	1	1	1	1	4.59281e-10	2.4359e-10	1	0.00148691	1	1	M
CCNA_01617	1739139	1739690	+	-0.638008	0.0271403	0.797377	0.132229	-0.139373	-0.291514	1.63176	1.7839	-0.44781	-0.946445	0.386569	0.705223	1	1	1	1	1	1	0.000392605	9.04573e-05	1	1	1	1	S
CCNA_01618	1739738	1740415	-	-0.739726	-0.209424	1.88824	1.35793	-0.0325559	0.0587369	1.95434	1.86305	-0.0460911	-0.753261	0.020017	-0.248144	1	1	1.14659e-08	0.00660919	1	1	4.73257e-09	2.74731e-08	1	1	1	1	L
CCNA_01619	1740418	1741014	-	-0.754361	-0.1731	1.47887	0.897606	-0.213295	-0.0142117	0.816919	0.617836	0.0151001	-0.525967	-0.646848	-0.805736	1	1	0.000356849	1	1	1	1	1	1	1	1	1	S
CCNA_01620	1741064	1741558	+	-0.214995	-0.0375351	-0.208285	-0.385744	0.173918	-0.334409	-0.524784	-0.0164572	0.21559	-0.173322	-0.100909	0.195965	1	1	1	1	1	1	1	1	1	1	1	1	H
CCNA_01621	1741687	1742046	+	0.275581	-0.0204154	-0.311926	-0.0159297	0.0414368	-0.132166	-0.0518047	0.121798	-0.977173	-0.74303	-0.717052	-0.605302	1	1	1	1	1	1	1	1	1	1	1	1	K
CCNA_01622	1742148	1744376	+	0.290692	0.242339	0.0208046	0.0691574	0.136949	0.0375059	0.348269	0.447711	-0.362778	-0.209035	-0.0353139	0.169519	1	1	1	1	1	1	1	1	1	1	1	1	F
CCNA_01623	1744514	1744933	-	-1.06765	-0.878214	0.562283	0.372852	0.13697	0.052889	1.68429	1.76837	-2.05379	-3.25841	-0.931784	-1.86289	0.918332	1	1	1	1	1	9.379e-06	2.00326e-06	2.29869e-08	1.21968e-13	1	8.66963e-06	F
CCNA_01624	1745014	1745598	+	-1.4598	-0.814557	0.895027	0.249781	-0.10947	-0.123528	1.55558	1.56964	-1.02153	-2.37187	-0.360982	-1.05201	0.000134619	1	1	1	1	1	1.80119e-05	1.35078e-05	1	3.7516e-12	1	0.911476	F
CCNA_01625	1745770	1747389	-	-1.23373	0.139758	0.692219	-0.681265	0.0937807	-0.0197468	-0.195803	-0.0822757	1.58383	0.25632	0.695805	0.855309	0.0576588	1	1	1	1	1	1	1	4.21263e-05	1	1	1	E
CCNA_01626	1747568	1748332	+	-0.985712	-0.212817	0.422937	-0.349958	0.0154946	0.082453	-0.0586548	-0.125613	0.445886	-0.555321	-0.035706	-0.330976	1	1	1	1	1	1	1	1	1	1	1	1	H
CCNA_01627	1748329	1748730	+	-1.26466	-0.612263	0.607462	-0.0449361	-0.164331	0.0133072	0.265005	0.0873671	0.381538	-0.718792	0.0390809	-0.586489	0.0702711	1	1	1	1	1	1	1	1	1	1	1	#N/A
CCNA_01628	1748742	1749035	+	-0.429758	-0.00375112	0.271795	-0.154212	-0.389829	-0.326554	0.792564	0.72929	-0.121304	-0.161233	0.399465	0.722269	1	1	1	1	1	1	1	1	1	1	1	1	#N/A
CCNA_01629	1749159	1750004	+	-0.790445	-1.02809	0.580891	0.818537	0.0963965	-0.0485991	0.338937	0.483932	0.185577	-0.701265	-0.0563772	-1.03587	1	1	1	1	1	1	1	1	1	1	1	1	U
CCNA_01630	1750026	1750721	+	-0.488983	-0.671407	0.625704	0.808129	0.308715	0.044466	0.690946	0.955195	-0.417738	-1.21544	-0.352496	-1.06837	1	1	1	1	1	1	1	1	1	0.128735	1	0.988476	K
CCNA_01632	1751025	1751486	-	0.023755	0.28213	-0.137311	-0.395686	-0.581877	0.0300553	-0.198372	-0.810304	0.396572	1.0022	0.335511	0.587586	1	1	1	1	1	1	1	1	1	1	1	1	#N/A
CCNA_01633	1751636	1752586	+	-1.26837	-0.867884	-0.335144	-0.73563	-0.0851613	-0.172012	-0.467465	-0.380615	-0.42644	-1.60965	-0.558761	-1.25463	0.0113659	1	1	1	1	1	1	1	1	1.1453e-06	1	0.0192564	K
CCNA_01634	1752579	1753430	+	-1.32082	-1.17628	-0.160101	-0.304638	-0.0860467	-0.0949388	0.367392	0.376284	-0.607863	-1.84264	-0.08037	-1.16171	0.0111741	0.384535	1	1	1	1	1	1	1	1.1133e-07	1	0.238851	Q
CCNA_01635	1753433	1754164	+	-0.909169	-0.881526	-0.00675143	-0.0343954	-0.0166911	0.0210471	0.801592	0.763854	0.0306677	-0.861811	0.839011	-0.0635613	1	1	1	1	1	1	1	1	1	1	1	1	L
CCNA_01636	1754218	1755804	+	0.825634	0.374949	-0.044624	0.406061	0.681443	-0.0846699	-1.00285	-0.236738	0.85117	0.995361	-0.107057	0.352561	1	1	1	1	1	1	1	1	1	1	1	1	P
CCNA_01637	1755866	1758145	+	-0.143786	0.105821	1.39404	1.14443	-0.0444325	-0.0685301	0.739347	0.763444	-0.239331	-0.338684	-0.894019	-0.719668	1	1	0.000263591	0.269856	1	1	1	1	1	1	1	1	L
CCNA_01638	1758142	1759530	+	0.16887	0.240442	1.72123	1.64966	0.174774	0.0372022	1.03254	1.17011	-0.124909	-0.130813	-0.813595	-0.610355	1	1	2.35555e-07	1.75251e-06	1	1	1	0.138145	1	1	1	1	V
CCNA_01639	1759642	1760952	+	-0.240568	0.429056	-0.209188	-0.878811	-0.0128904	-0.0719943	-0.655438	-0.596334	-0.00119523	-0.228873	-0.447445	0.0536045	1	1	1	1	1	1	1	1	1	1	1	1	V
CCNA_01640	1760990	1761952	+	-0.278639	0.478306	-0.271474	-1.02842	0.143496	0.0768536	-0.428084	-0.361442	0.710835	0.2887	0.554225	0.955677	1	1	1	1	1	1	1	1	1	1	1	1	C
CCNA_01641	1761961	1762896	+	-0.161683	1.07629	0.0921725	-1.1458	0.31899	-0.085059	-0.821319	-0.417271	1.21026	0.729588	0.296769	1.45812	1	1	1	0.740055	1	1	1	1	0.410149	1	1	0.00797943	S
CCNA_01642	1762909	1763676	+	0.0542527	0.833606	-0.269412	-1.04876	0.165494	-0.0730758	-0.550597	-0.312026	0.530892	0.419651	0.249707	1.15639	1	1	1	1	1	1	1	1	1	1	1	0.396335	S
CCNA_01643	1763716	1764555	-	0.135857	1.20307	0.352421	-0.71479	0.115669	-0.154924	-0.467112	-0.196519	1.78126	1.80145	0.961727	2.31972	1	0.591165	1	1	1	1	1	1	6.16588e-05	1.76731e-05	1	2.39507e-08	O
CCNA_01644	1764656	1765552	-	-0.523066	-0.382535	0.305087	0.164556	-0.0319436	0.434002	-0.171618	-0.637564	1.63846	1.14734	1.16175	0.345216	1	1	1	1	1	1	1	1	0.00209154	0.458459	0.757459	1	N
CCNA_01645	1765667	1766527	+	-1.46101	-0.729125	0.974439	0.242551	-0.153062	-0.133379	1.20928	1.18959	0.0781793	-1.22977	0.313016	-0.282731	0.00184458	1	1	1	1	1	0.159529	0.241655	1	0.0867749	1	1	#N/A
CCNA_01646	1766524	1767183	-	-1.74073	-0.584136	1.38184	0.225242	-0.179239	0.096484	2.216	1.94028	0.291572	-1.26992	1.12573	0.445114	8.62309e-06	1	0.0065524	1	1	1	3.26143e-08	1.88245e-06	1	0.0504547	0.853034	1	H
CCNA_01647	1767180	1768334	-	-1.52869	-0.522592	1.20781	0.201714	-0.183145	0.0319086	1.98697	1.77192	-0.250099	-1.59564	0.529065	-0.0254361	0.000772658	1	0.208516	1	1	1	3.17507e-07	1.35198e-05	1	0.000168441	1	1	H
CCNA_01648	1768405	1769667	+	-1.08673	0.364512	1.42216	-0.029083	0.11381	-0.128628	0.927612	1.17005	0.00505834	-1.19548	-0.489492	0.00364848	0.595582	1	0.000617204	1	1	1	1	0.165967	1	0.0650141	1	1	H
CCNA_01649	1769664	1770605	+	-1.38523	-1.01495	0.489216	0.118936	0.00202298	-0.123645	0.77569	0.901357	-0.325105	-1.71236	-0.0386316	-0.92994	0.000466987	1	1	1	1	1	1	1	1	8.79942e-08	1	1	E
CCNA_01650	1770655	1771179	-	0.662494	1.01603	-0.103044	-0.456577	0.0743864	0.0016243	-0.312132	-0.23937	-0.291613	0.296494	-0.500701	0.513702	1	1	1	1	1	1	1	1	1	1	1	1	P
CCNA_01651	1771304	1774063	+	-0.569346	-0.227797	2.03832	1.69677	-0.141634	-0.0333031	1.69353	1.5852	-0.596136	-1.02385	-0.940931	-1.13543	1	1	7.57722e-10	7.06673e-07	1	1	1.00672e-06	1.20095e-05	1	0.838632	1	0.281161	L
CCNA_01652	1774090	1774581	+	-1.08409	-0.617144	1.65191	1.18497	-0.0628188	-0.117971	1.61652	1.67167	-0.274558	-1.29582	-0.309945	-0.809119	0.772125	1	6.26826e-05	0.408629	1	1	0.000120296	4.64234e-05	1	0.0300736	1	1	H
CCNA_01653	1774739	1775572	+	-0.0766643	0.460164	0.500452	-0.0363759	0.95574	0.0676489	-1.19941	-0.311318	0.00908932	-1.02332	-1.69077	-1.29826	1	1	1	1	1	1	0.164722	1	1	0.866795	1.39381e-05	0.0317121	O
CCNA_01654	1775569	1776417	+	0.0455123	-0.0959123	0.561154	0.702579	1.12984	-0.029548	-0.887678	0.271715	0.466132	-0.618201	-0.9827	-1.04906	1	1	1	1	1	1	1	1	1	1	1	1	O
CCNA_01655	1776509	1776976	+	-1.00929	-0.303847	0.103941	-0.601504	-0.0555166	0.0325243	0.497508	0.409467	-0.653404	-1.60718	-0.259837	-0.596209	1	1	1	1	1	1	1	1	1	1.67437e-05	1	1	O
CCNA_01656	1777143	1778120	-	-0.48608	-0.775023	0.17635	0.465293	-0.0182208	0.0228305	0.528345	0.487294	-0.0676095	-0.535468	0.284386	-0.513468	1	1	1	1	1	1	1	1	1	1	1	1	S
CCNA_01657	1778162	1778806	-	0.0464967	0.576733	0.570539	0.0403031	0.366825	0.0315786	-1.1302	-0.794949	1.47507	1.15474	-0.225667	0.319487	1	1	1	1	1	1	0.607327	1	0.00661519	0.305181	1	1	S
CCNA_01658	1778893	1779993	+	-1.46849	-1.18411	-0.494118	-0.778504	-0.172204	-0.087132	0.341031	0.255959	-0.727955	-2.02424	0.107195	-0.989781	3.75246e-05	0.120915	1	1	1	1	1	1	1	1.23475e-10	1	1	J
CCNA_01659	1779993	1781108	+	-1.82308	-1.27674	-0.0193101	-0.565649	-0.171761	-0.0514003	0.93895	0.81859	0.159912	-1.49141	1.11817	-0.107168	8.76051e-08	0.0355249	1	1	1	1	1	1	1	0.000102952	0.503689	1	J
CCNA_01660	1781219	1781911	-	2.44536	1.6988	-0.0932133	0.653354	1.81397	0.202782	-2.70387	-1.09268	0.306798	0.938188	-2.30386	-0.807842	1.33029e-09	0.000395341	1	1	0.00027817	1	3.31347e-10	0.79167	1	1	3.03071e-08	1	S
CCNA_01663	1782651	1784363	+	1.37491	1.02324	-0.453448	-0.101773	-0.0103599	-0.0480055	-0.281184	-0.243538	0.15923	1.5445	0.331494	1.40274	0.0625011	1	1	1	1	1	1	1	1	0.00755454	1	0.0579849	P
CCNA_01664	1784375	1786435	+	1.08413	0.409298	-0.603526	0.0713013	-0.0819286	-0.0615875	0.0318504	0.0115093	0.739276	1.90533	1.37465	1.84554	0.947523	1	1	1	1	1	1	1	1	0.000372091	0.225193	0.00152411	P
CCNA_01665	1786463	1787056	+	-0.292609	-0.345567	0.232631	0.285589	0.0677135	0.0138286	0.130464	0.184349	-0.469757	-0.830079	-0.571923	-0.931319	1	1	1	1	1	1	1	1	1	1	1	1	P
CCNA_01666	1787056	1789734	+	-0.0807599	-0.150078	0.514191	0.583509	-0.0805936	0.150816	0.748307	0.516897	0.242519	0.242353	0.476636	0.175741	1	1	1	1	1	1	1	1	1	1	1	1	T
CCNA_01667	1789742	1790440	+	-0.203647	-0.25998	0.139949	0.196282	-0.168572	-0.0532712	0.203239	0.0879383	0.487906	0.452831	0.551196	0.344488	1	1	1	1	1	1	1	1	1	1	1	1	T
CCNA_01668	1790704	1791576	+	1.34134	-1.91214	-4.11807	-0.864585	1.17008	0.603382	-2.18745	-1.62076	-0.390492	-0.219226	1.54013	-0.975399	0.0172855	2.15762e-06	2.05551e-16	1	1	1	7.15827e-09	0.000113125	1	1	0.00104161	1	P
CCNA_01669	1791576	1792433	+	1.22317	-1.05118	-3.95559	-1.68124	1.16834	0.463824	-1.82649	-1.12197	-0.185555	-0.130729	1.94354	0.428543	0.269234	1	4.11904e-14	0.000706367	1	1	5.3748e-05	0.7396	1	1	1.93088e-05	1	P
CCNA_01670	1792450	1793469	+	0.789696	-1.45074	-3.50968	-1.26925	1.04936	0.424782	-1.16344	-0.538868	-0.130833	-0.390493	2.21541	0.339886	1	0.0194102	1.08071e-13	0.178852	1	1	0.419803	1	1	1	8.23355e-08	1	P
CCNA_01671	1793574	1793930	+	-0.279108	-1.55797	-2.09372	-0.814851	0.398566	0.179243	-0.439902	-0.220579	0.162146	-0.515528	1.81596	0.0787441	1	0.00311356	2.91705e-07	1	1	1	1	1	1	1	3.40291e-05	1	#N/A
CCNA_01672	1794029	1795006	-	0.434296	0.148429	0.785193	1.07106	0.141202	0.0839929	0.461514	0.518723	1.06637	1.35946	0.742691	0.807127	1	1	1	1	1	1	1	1	0.98016	0.00416212	1	1	E
CCNA_01673	1795018	1795965	-	0.574662	-0.196639	0.300913	1.07221	0.13957	-0.0493204	0.653211	0.842102	0.583091	1.01818	0.935389	0.78807	1	1	1	1	1	1	1	1	1	0.895198	1	1	S
CCNA_01674	1795962	1797482	-	0.456666	-0.234646	0.207038	0.89835	0.148231	0.0280033	0.132801	0.253029	1.2635	1.57193	1.18926	0.926609	1	1	1	1	1	1	1	1	0.0560955	4.35727e-05	0.249286	1	S
CCNA_01675	1797735	1799519	+	-1.60062	-1.15769	0.832675	0.389745	-0.0569189	-0.181625	0.567794	0.6925	0.256034	-1.28767	-0.00884683	-0.984917	1.78277e-06	0.358511	1	1	1	1	1	1	1	0.00471231	1	1	M
CCNA_01676	1799591	1803712	+	-0.848827	-0.416522	1.23276	0.800458	0.00228435	0.141593	0.866954	0.727645	1.31754	0.466424	0.951726	0.393611	1	1	0.0550018	1	1	1	1	1	0.00877507	1	1	1	S
CCNA_01677	1803814	1805058	+	0.0270559	0.0867611	-0.382935	-0.44264	-0.110985	-0.0742004	1.12214	1.08536	-2.10198	-1.96394	-0.596905	-0.435943	1	1	1	1	1	1	0.316879	0.605619	1.80525e-10	6.34853e-10	1	1	E
CCNA_01678	1805059	1806063	+	0.0608458	0.363034	-0.401816	-0.704004	-0.0765028	-0.0824023	0.595931	0.60183	-1.57159	-1.43424	-0.573845	-0.128409	1	1	1	1	1	1	1	1	7.46224e-05	0.000674348	1	1	E
CCNA_01679	1806060	1807517	+	-0.179271	-0.0140179	-0.0223	-0.187553	-0.0488649	-0.00468166	1.22148	1.1773	-1.8297	-1.96011	-0.585922	-0.595258	1	1	1	1	1	1	0.0520254	0.138389	6.24021e-08	1.90886e-09	1	1	C
CCNA_01680	1807514	1808854	+	-0.361969	-0.230585	0.368018	0.236634	-0.021804	0.0610663	2.01181	1.92894	-1.7058	-2.04596	-0.0620063	-0.353658	1	1	1	1	1	1	1.22115e-07	4.96301e-07	2.33211e-05	5.22604e-08	1	1	E
CCNA_01681	1808851	1809357	+	-0.27738	-0.2851	0.421575	0.429295	0.122659	0.196193	2.1106	2.03706	-1.78514	-2.18518	-0.0961222	-0.577415	1	1	1	1	1	1	4.85399e-07	9.41712e-07	2.44175e-05	1.39211e-07	1	1	K
CCNA_01682	1809354	1810292	-	-0.660614	-0.177883	0.863392	0.380661	-0.119019	-0.040069	0.845401	0.76645	0.0704018	-0.471192	0.0524107	-0.085403	1	1	1	1	1	1	1	1	1	1	1	1	T
CCNA_01683	1810291	1811511	+	0.70323	0.527821	-0.340831	-0.165421	0.214784	-0.140035	-0.391582	-0.0367633	0.495505	0.983952	0.444754	1.11261	1	1	1	1	1	1	1	1	1	1	1	0.583537	S
CCNA_01684	1811466	1812350	-	0.766368	0.732586	-1.92244	-1.88866	0.0136372	-0.0386072	0.525579	0.577824	-4.81449	-4.06176	-2.36647	-1.59528	1	1	3.47098e-06	5.26452e-06	1	1	1	1	1.59654e-16	2.12383e-15	3.51999e-09	0.000371098	E
CCNA_01685	1812515	1812844	-	0.36506	-0.17463	-1.28602	-0.746332	-0.0216406	-0.0836771	-1.50895	-1.44691	-0.94268	-0.555979	-1.16561	-1.25656	1	1	0.224525	1	1	1	0.0137303	0.0324888	1	1	0.7557	0.268037	S
CCNA_01686	1813006	1814112	+	-0.441973	0.744422	1.28052	0.0941264	-0.120038	-0.00639213	0.784101	0.670455	0.0290152	-0.292919	-0.467404	0.28341	1	1	0.0457733	1	1	1	1	1	1	1	1	1	T
CCNA_01687	1814109	1814819	+	-1.08002	-0.490748	0.791698	0.202423	-0.176551	-0.0798496	0.279467	0.182765	0.289064	-0.614407	-0.223167	-0.634065	0.529568	1	1	1	1	1	1	1	1	1	1	1	J
CCNA_01688	1814816	1815859	+	-0.580648	-0.288659	0.567681	0.275692	-0.159385	0.0344148	0.542827	0.349027	0.2348	-0.186463	0.209946	-0.113128	1	1	1	1	1	1	1	1	1	1	1	1	P
CCNA_01689	1815952	1817415	+	-1.12891	-1.40756	0.500162	0.778817	-0.218309	-0.087213	1.25623	1.12514	-1.00773	-1.91833	-0.251654	-1.57201	0.278783	0.000924922	1	1	1	1	0.0222635	0.345766	1	2.2909e-09	1	6.85339e-06	F
CCNA_01690	1817419	1817814	+	-1.27009	-1.55106	0.54906	0.830031	-0.139398	-0.250361	1.59145	1.70241	-0.871712	-2.0024	0.170677	-1.13002	0.0376916	0.000947437	1	1	1	1	2.57788e-05	3.31266e-06	1	1.10779e-08	1	0.512413	S
CCNA_01691	1817814	1819091	+	-1.4904	-1.25655	0.599485	0.36563	-0.0052499	-0.0134248	1.89944	1.90761	-0.654748	-2.1399	0.645206	-0.597917	0.00381376	0.374592	1	1	1	1	3.126e-06	3.16958e-06	1	8.38533e-08	1	1	J
CCNA_01692	1819124	1820686	+	-1.82739	-0.804474	0.403523	-0.619393	-0.0135772	-0.0242942	1.2435	1.25422	0.1158	-1.69801	0.955778	0.175598	5.0735e-09	1	1	1	1	1	0.0175777	0.0142003	1	6.49314e-08	1	1	F
CCNA_01693	1820814	1821710	-	0.228607	0.329513	-0.000999991	-0.101907	-0.101794	0.122425	0.11987	-0.104349	0.674642	1.00504	0.795512	1.0026	1	1	1	1	1	1	1	1	1	0.990985	1	1	K
CCNA_01694	1821724	1823658	-	0.260338	0.23685	-0.157893	-0.134404	0.184645	-0.0942183	-0.346334	-0.0674711	1.48784	1.56353	1.2994	1.63047	1	1	1	1	1	1	1	1	0.0389735	0.00851185	0.281877	0.00594657	S
CCNA_01695	1823677	1826589	-	-0.0353228	0.386401	0.0284995	-0.393224	0.120801	-0.0751337	-0.394934	-0.199	1.78401	1.62789	1.36058	1.82211	1	1	1	1	1	1	1	1	0.00190296	0.00656368	0.18694	0.00086456	P
CCNA_01696	1826794	1828470	-	1.00281	0.876138	-0.507184	-0.380514	0.233022	0.259664	-0.365629	-0.392272	-0.0425953	0.727192	0.0989597	0.715434	1	1	1	1	1	1	1	1	1	1	1	1	H
CCNA_01697	1828520	1829644	+	0.0342991	0.506489	0.272417	-0.199773	0.0361634	-0.165113	-0.269247	-0.0679701	1.1491	1.14724	0.60744	1.27904	1	1	1	1	1	1	1	1	0.718753	0.452385	1	0.220854	M
CCNA_01698	1829731	1830516	+	-1.2073	0.0161302	0.66108	-0.562351	-0.143652	-0.144484	-0.0455199	-0.0446877	1.28543	0.221777	0.578825	0.73944	0.069238	1	1	1	1	1	1	1	0.0148109	1	1	1	S
CCNA_01699	1830513	1831520	-	-0.594885	-0.0332818	0.603566	0.0419627	-0.0993038	-0.165112	-0.0998438	-0.0340352	0.188991	-0.30659	-0.514418	-0.382588	1	1	1	1	1	1	1	1	1	1	1	1	K
CCNA_01700	1831698	1832939	+	-1.23428	0.178009	0.0165911	-1.39569	-0.189852	-0.384197	-0.808863	-0.614518	1.3794	0.334977	0.553947	1.11615	0.137961	1	1	0.0174674	1	1	1	1	0.0163314	1	1	0.591165	G
CCNA_01701	1832940	1833926	+	-0.744008	0.221938	0.126376	-0.83957	-0.275319	0.00401399	-0.666293	-0.945626	1.07413	0.605443	0.281462	0.499386	1	1	1	1	1	1	1	1	1	1	1	1	G
CCNA_01702	1833926	1835056	+	-0.714294	0.288445	0.477718	-0.525021	0.004836	0.208404	-0.890569	-1.09414	1.95495	1.23583	0.586668	0.66671	1	1	1	1	1	1	1	1	0.000345197	0.339689	1	1	S
CCNA_01703	1835056	1836111	+	-0.536777	0.183747	0.397047	-0.323477	0.278104	0.0765233	-0.428761	-0.22718	1.22537	0.410493	0.399567	0.506791	1	1	1	1	1	1	1	1	0.0959546	1	1	1	G
CCNA_01704	1836139	1836501	+	-0.913818	-0.256826	0.20436	-0.452631	0.107043	-0.0889833	0.612341	0.808367	0.27257	-0.748291	0.68055	0.512708	1	1	1	1	1	1	1	1	1	1	1	1	C
CCNA_01705	1836721	1837566	-	-0.844731	0.249883	-0.465807	-1.56042	-0.0953192	-0.30434	-0.84764	-0.638619	0.0773163	-0.672096	-0.304517	0.249706	1	1	1	0.000411426	1	1	1	1	1	1	1	1	S
CCNA_01706	1837718	1839457	+	-0.371854	0.327669	0.213797	-0.485727	-0.175043	-0.0208435	-0.397911	-0.552111	0.996572	0.799761	0.384864	0.733377	1	1	1	1	1	1	1	1	1	1	1	1	E
CCNA_01707	1839457	1840005	+	-0.0948236	0.411462	0.590704	0.084419	0.11728	-0.0242384	-0.502911	-0.361392	1.63551	1.4234	0.541891	0.97759	1	1	1	1	1	1	1	1	0.00119162	0.0169058	1	1	S
CCNA_01708	1840110	1840661	+	1.50304	1.67784	0.535678	0.360882	0.525036	0.0881383	-1.10492	-0.668022	1.29048	2.26849	-0.350115	1.23959	0.000845936	0.00013588	1	1	1	1	0.71205	1	0.0913323	3.23109e-09	1	0.125173	S
CCNA_01709	1840745	1841074	-	2.34335	0.762402	0.0235893	1.60454	1.5517	-0.0617953	-0.624554	0.988944	1.62109	2.41274	0.97295	1.79715	1.94692e-06	1	1	0.0126238	1	1	1	1	0.135311	1.80787e-06	1	0.0243472	#N/A
CCNA_01710	1841077	1842606	-	2.60692	0.904258	-0.41392	1.28874	1.14738	0.0538679	-0.593997	0.499517	1.13682	2.59635	0.956738	1.80713	2.84375e-10	1	1	0.0961295	1	1	1	1	0.877388	5.37591e-10	1	0.000208137	E
CCNA_01711	1842780	1844255	-	2.75708	1.652	-0.628462	0.476611	1.03881	0.378538	-1.24679	-0.586521	0.277204	1.99547	-0.341121	0.932343	2.04481e-10	0.00136677	1	1	1	1	0.212277	1	1	1.68541e-06	1	1	S
CCNA_01712	1844245	1844628	-	2.6832	1.41118	-1.15773	0.114289	1.35675	0.226163	-3.03928	-1.90869	0.720755	2.0472	-1.1608	0.0242194	1.79446e-08	0.106343	0.833413	1	1	1	7.87671e-09	0.000111066	1	1.03045e-05	0.78323	1	K
CCNA_01713	1844752	1845330	+	-1.04267	-0.257253	2.7591	1.97368	0.103074	-0.243636	2.05817	2.40488	0.521683	-0.624058	-0.179241	-0.192858	1	1	9.58037e-11	7.12053e-06	1	1	4.42239e-07	8.75831e-09	1	1	1	1	J
CCNA_01714	1845426	1845773	+	-1.01348	-0.442576	2.43953	1.86863	-0.102143	-0.0818059	2.16194	2.14161	0.121827	-0.789509	-0.155758	-0.516528	1	1	1.28809e-09	4.42406e-05	1	1	4.45411e-08	8.97259e-08	1	1	1	1	P
CCNA_01715	1845879	1846565	+	-1.11693	-0.456884	0.766233	0.106185	-0.2604	-0.0798564	0.154824	-0.0257198	-0.160983	-1.01751	-0.772392	-1.14942	0.563194	1	1	1	1	1	1	1	1	0.910939	1	0.412407	G
CCNA_01716	1846602	1846787	+	-0.197383	-0.330064	0.353963	0.486644	-0.299427	-0.205231	0.797929	0.703733	-0.600647	-0.498603	-0.156681	-0.281514	1	1	1	1	1	1	1	1	1	1	1	1	S
CCNA_01717	1846800	1847210	+	-0.214139	0.14818	0.326166	-0.0361527	-0.252291	-0.0594326	0.528373	0.335515	-0.0400506	-0.00189822	0.162157	0.369769	1	1	1	1	1	1	1	1	1	1	1	1	S
CCNA_01718	1847210	1847725	+	0.335435	0.286532	0.33876	0.387663	0.101863	-0.019102	1.19737	1.31833	-0.657656	-0.424084	0.20095	0.506584	1	1	1	1	1	1	0.577002	0.271689	1	1	1	1	K
CCNA_01719	1847722	1848030	+	0.500114	0.817552	0.0905081	-0.22693	0.00922472	0.0810218	0.328278	0.256481	0.0621512	0.553041	0.299921	1.03645	1	1	1	1	1	1	1	1	1	1	1	1	#N/A
CCNA_01721	1848549	1849133	+	5.38063	3.19981	0.0248702	2.20569	1.05841	0.456224	0.794535	1.39672	-0.0735471	4.24867	0.696118	3.43971	2.59881e-17	4.2536e-11	1	1.51051e-07	1	1	1	0.054071	1	2.12383e-15	1	7.50309e-12	K
CCNA_01722	1849102	1849506	+	4.5647	2.99686	0.0553611	1.62319	0.924215	0.161496	0.613028	1.37575	0.0634588	3.70394	0.621125	3.45649	4.75395e-16	1.62613e-10	1	0.00117109	1	1	1	0.0671042	1	5.58858e-14	1	6.67223e-12	#N/A
CCNA_01723	1849599	1850426	+	2.84108	1.28693	0.272438	1.82658	0.321261	0.0162794	0.107205	0.412187	-0.530633	1.98918	-0.695866	0.574789	1.32522e-13	0.0552688	1	5.17337e-07	1	1	1	1	1	1.07089e-08	1	1	H
CCNA_01724	1850579	1851331	+	0.00157424	-0.451573	0.538497	0.991644	0.529644	0.0364376	-0.584378	-0.091171	-0.0251375	-0.553207	-1.14801	-1.63602	1	1	1	1	1	1	1	1	1	1	0.333001	3.82825e-06	S
CCNA_01725	1851328	1852758	+	0.638402	-0.0407458	0.401738	1.08089	0.731047	0.0507523	-0.735153	-0.054858	-0.0757144	-0.168359	-1.21261	-1.3041	1	1	1	0.989395	1	1	1	1	1	1	0.100551	0.0100212	M
CCNA_01726	1852884	1854650	+	-1.02086	-1.31672	-0.363432	-0.0675716	-0.0352499	-0.192352	-0.107086	0.0500165	-0.972414	-1.95803	-0.716068	-1.84044	1	0.00601849	1	1	1	1	1	1	1	4.20193e-10	1	9.12032e-09	S
CCNA_01727	1854729	1856234	-	-1.1191	-0.492087	0.992475	0.365458	-0.113577	0.0722702	1.65848	1.47263	-0.488224	-1.49375	0.177782	-0.386576	0.555299	1	1	1	1	1	4.54048e-05	0.00173483	1	0.000828659	1	1	T
CCNA_01728	1856420	1857175	-	-1.55182	-1.17157	0.228284	-0.151965	-0.0770057	0.0190214	1.04593	0.949905	-0.703519	-2.17834	0.114129	-1.07647	7.57869e-06	0.267152	1	1	1	1	0.914108	1	1	2.47113e-11	1	0.6504	S
CCNA_01729	1857224	1858237	-	-0.528941	-0.601153	0.390611	0.462823	-0.105023	-0.108334	1.24917	1.25248	-0.666747	-1.09066	0.191807	-0.301012	1	1	1	1	1	1	0.0530392	0.0522339	1	0.440145	1	1	S
CCNA_01730	1858257	1859759	-	0.438327	0.0479459	-0.112035	0.278346	0.0617487	0.00623075	0.713547	0.769065	-0.433256	-0.0566785	0.392326	0.434041	1	1	1	1	1	1	1	1	1	1	1	1	F
CCNA_01731	1859756	1860373	-	1.011	-0.332968	-0.196079	1.14789	0.0531305	0.184481	0.980773	0.849422	-0.718835	0.239039	0.458017	-0.0594321	1	1	1	0.502309	1	1	1	1	1	1	1	1	S
CCNA_01732	1860370	1861752	-	-0.0362114	-0.0956033	1.06503	1.12442	0.0404783	0.0286759	1.49014	1.50195	-2.03476	-2.11145	-1.60965	-1.73393	1	1	1	0.842265	1	1	0.000764657	0.00064428	5.70297e-08	6.70752e-09	0.00020464	2.21967e-05	O
CCNA_01733	1861826	1862920	-	-1.02284	-1.09181	0.316957	0.385922	-0.0411756	-0.0850762	1.04361	1.08751	-0.674158	-1.65583	0.0524924	-0.95424	1	1	1	1	1	1	1	0.772599	1	3.07569e-05	1	1	M
CCNA_01734	1862960	1863646	-	-0.369895	0.159564	1.32542	0.795961	-0.0784456	-0.0974417	0.702314	0.72131	0.82531	0.53386	0.202203	0.459209	1	1	0.0175444	1	1	1	1	1	1	1	1	1	U
CCNA_01735	1863704	1864189	-	0.47734	0.289977	-0.441487	-0.254125	-0.25866	-0.352076	0.0281251	0.121541	1.35839	2.09439	1.828	2.47006	1	1	1	1	1	1	1	1	0.395457	0.00131045	0.0184179	0.000128267	Q
CCNA_01736	1864287	1864886	+	0.218743	0.636716	1.06563	0.647656	0.290768	0.0102246	-0.0372378	0.243306	1.31296	1.24094	0.210097	0.836589	1	1	1	1	1	1	1	1	0.0583671	0.0885979	1	1	K
CCNA_01737	1864901	1866424	-	0.114227	-0.563999	-1.0933	-0.415074	-0.0968365	0.037893	0.489913	0.355183	-1.32942	-1.11836	0.253789	-0.348103	1	1	0.69344	1	1	1	1	1	0.00713631	0.268529	1	1	L
CCNA_01738	1866634	1869063	-	3.36845	0.262511	-4.07415	-0.968206	0.83697	0.502436	-2.50475	-2.17021	0.491964	3.02345	2.06136	1.82144	2.34908e-15	1	4.03118e-17	1	1	1	1.80083e-11	2.1605e-09	1	6.38181e-14	4.34445e-08	2.04892e-06	P
CCNA_01739	1869268	1869852	-	-2.6023	-0.739502	-0.092324	-1.95512	-0.0253111	-0.202492	0.518201	0.695382	-0.631862	-3.20885	-0.0213377	-0.558348	5.25053e-12	1	1	8.87306e-08	1	1	1	1	1	1.8945e-14	1	1	J
CCNA_01740	1869866	1870144	-	-3.0109	-0.982254	0.0765211	-1.95212	-0.534751	-0.20167	0.446093	0.113012	-0.413502	-2.88965	-0.0439299	-0.824514	3.17936e-08	1	1	0.00117109	1	1	1	1	1	6.43147e-08	1	1	J
CCNA_01741	1870159	1870539	-	-2.83749	-0.953711	0.164598	-1.71918	-0.573782	-0.180232	0.282038	-0.111511	-0.708112	-2.97182	-0.590672	-1.36415	1.85693e-08	1	1	0.00504729	1	1	1	1	1	4.53698e-09	1	0.164001	J
CCNA_01742	1870808	1871467	+	-1.01004	-1.00549	0.0565543	0.0520126	0.125499	-0.145862	0.0802131	0.351574	-0.232103	-1.36764	-0.208444	-1.06808	1	1	1	1	1	1	1	1	1	0.00598973	1	0.881902	#N/A
CCNA_01743	1871442	1872251	-	0.579459	0.36931	-0.293624	-0.0834745	0.150331	-0.136463	-0.599856	-0.313061	0.86014	1.28927	0.553908	1.05968	1	1	1	1	1	1	1	1	1	0.146817	1	1	#N/A
CCNA_01744	1872325	1873437	-	-0.349838	0.221539	0.778901	0.207525	0.010461	-0.160094	1.13475	1.3053	-0.0790908	-0.43939	0.276756	0.658388	1	1	1	1	1	1	0.522927	0.0710735	1	1	1	1	K
CCNA_01745	1873509	1874042	-	-0.859065	0.606114	0.736854	-0.728324	-0.0023618	-0.0196353	0.0443246	0.0615981	0.746583	-0.110121	0.0540527	0.679802	1	1	1	1	1	1	1	1	1	1	1	1	O
CCNA_01746	1874210	1875154	+	-2.07144	-0.956517	1.4469	0.331979	-0.262617	-0.123458	1.45612	1.31696	-0.0175614	-1.82638	-0.00834716	-0.841407	2.12661e-07	1	0.00607787	1	1	1	0.00462276	0.050784	1	7.12689e-06	1	1	#N/A
CCNA_01747	1875173	1875913	+	-2.01932	-0.343604	1.55432	-0.121399	-0.154058	-0.173669	1.88225	1.90186	0.40102	-1.46425	0.728951	0.559015	1.49827e-07	1	0.000589307	1	1	1	1.66746e-06	1.39606e-06	1	0.00183635	1	1	#N/A
CCNA_01748	1875935	1876864	+	-1.24208	-0.0744497	1.48098	0.313344	-0.0376704	-0.0680766	1.68162	1.71202	-0.0166348	-1.22105	0.184005	0.177631	0.130241	1	0.00289916	1	1	1	7.25477e-05	4.63463e-05	1	0.120162	1	1	S
CCNA_01749	1877029	1877265	+	-1.02885	-0.838136	0.443383	0.252673	-0.155371	-0.14045	0.241735	0.226815	-0.611436	-1.48491	-0.813084	-1.51077	1	1	1	1	1	1	1	1	1	0.00743941	1	0.00851169	#N/A
CCNA_01750	1877432	1878712	+	-1.22506	-0.783967	0.600814	0.159718	-0.186687	-0.192884	0.865856	0.872053	-0.275291	-1.31367	-0.0102488	-0.601332	0.0332714	1	1	1	1	1	1	1	1	0.00246772	1	1	#N/A
CCNA_01751	1878709	1879809	+	-1.08937	-1.31763	0.753167	0.981432	-0.158463	-0.0376604	1.35941	1.2386	-0.177413	-1.10832	0.428825	-0.851145	0.548277	0.0115425	1	1	1	1	0.00157942	0.0332538	1	0.281843	1	1	S
CCNA_01752	1879813	1880694	+	-0.848719	-1.28256	1.10683	1.54067	0.128602	-0.0290399	2.32138	2.47903	-0.338264	-1.31559	0.876292	-0.377227	1	0.190961	0.712397	0.00182463	1	1	1.40268e-09	2.34182e-10	1	0.0135515	1	1	S
CCNA_01753	1880687	1881328	+	-1.1277	-1.0055	1.22794	1.10574	-0.0298226	0.0133215	1.94679	1.90364	0.0896292	-1.00825	0.808476	-0.210347	0.516701	1	0.178934	1	1	1	1.22534e-06	2.8367e-06	1	0.965972	1	1	F
CCNA_01754	1881367	1881672	-	1.44484	0.502226	-0.19001	0.752606	0.498419	-0.0221974	-0.10186	0.418756	0.740911	1.68733	0.829061	1.35348	0.0151412	1	1	1	1	1	1	1	1	0.00053246	1	0.131299	S
CCNA_01755	1881785	1883437	-	-1.04893	0.336768	-0.659535	-2.04523	0.111981	-0.0011117	-1.34774	-1.23465	-0.360682	-1.52159	-1.04889	-0.711011	0.94635	1	1	3.68941e-09	1	1	0.00408148	0.0542461	1	5.17591e-05	1	1	T
CCNA_01756	1883535	1883654	-	0.146384	1.22655	-2.30174	-3.38191	0.541632	0.193994	-3.0067	-2.65906	-0.794824	-1.19007	-1.49978	-0.467222	1	0.776305	2.76474e-06	3.79086e-10	1	1	1.2488e-09	2.54618e-08	1	0.402706	0.0292702	1	#N/A
CCNA_01757	1883718	1884548	-	0.423436	0.297935	0.51599	0.641491	0.576906	0.0661711	0.405144	0.915879	0.0468757	-0.106595	-0.0639706	0.167793	1	1	1	1	1	1	1	1	1	1	1	1	J
CCNA_01758	1884593	1885594	-	0.737561	0.380265	0.67875	1.03605	0.796148	0.126536	0.108868	0.77848	-0.248367	-0.306954	-0.81825	-0.564521	1	1	1	1	1	1	1	1	1	1	1	1	H
CCNA_01759	1885591	1886940	-	0.891634	0.614575	0.405533	0.682593	0.704909	0.093554	-0.432939	0.178415	0.286495	0.473221	-0.551977	-0.0309565	1	1	1	1	1	1	1	1	1	1	1	1	O
CCNA_01760	1887107	1889536	-	-0.615907	-0.459967	0.977286	0.821346	0.0382857	0.0734734	1.00992	0.974731	0.259439	-0.394754	0.292072	-0.241368	1	1	1	1	1	1	1	1	1	1	1	1	M
CCNA_01761	1889529	1890635	-	-0.903287	-0.898145	0.992572	0.987429	-0.0981771	0.162859	1.61638	1.35534	-0.0195891	-0.824699	0.604215	-0.456789	1	1	1	1	1	1	3.15074e-06	0.00200113	1	1	1	1	S
CCNA_01762	1890632	1891771	-	-0.977956	-0.746539	0.848732	0.617315	-0.118687	-0.0766295	0.80108	0.759022	-0.577903	-1.43717	-0.625555	-1.29547	1	1	1	1	1	1	1	1	1	0.000113287	1	0.00771984	S
CCNA_01763	1891999	1893480	+	-1.2132	-0.527186	0.0445276	-0.641484	-0.0326241	0.0129688	0.0706758	0.0250829	-0.0339858	-1.21456	-0.00783761	-0.547992	0.0458501	1	1	1	1	1	1	1	1	0.0304556	1	1	E
CCNA_01764	1893601	1894062	+	-0.825166	-0.689794	0.410694	0.275321	-0.263283	-0.151467	0.588625	0.47681	0.00294097	-0.558943	0.180873	-0.357454	1	1	1	1	1	1	1	1	1	1	1	1	L
CCNA_01765	1894059	1894400	+	-0.781298	-0.525056	0.308058	0.0518167	-0.332306	-0.0213695	1.26752	0.956586	-0.283602	-0.732594	0.675862	0.172175	1	1	1	1	1	1	0.43557	1	1	1	1	1	S
CCNA_01766	1894443	1895228	-	0.304473	0.606618	0.100061	-0.202083	-0.264403	-0.0656867	-1.23279	-1.43151	1.8035	2.37238	0.470649	1.14295	1	1	1	1	1	1	0.161522	0.00782739	1.79816e-05	1.71961e-09	1	0.503733	M
CCNA_01767	1895423	1895821	+	0.476712	0.551077	-1.64743	-1.7218	-0.373388	-0.130219	-1.21517	-1.45834	-1.04681	-0.196712	-0.614546	0.066749	1	1	0.000283065	0.000110723	1	1	0.20409	0.00549724	1	1	1	1	C
CCNA_01768	1895834	1896232	-	-0.482864	-1.39371	-3.83613	-2.92528	-0.322401	-0.14649	-2.68282	-2.85873	-0.695237	-0.8557	0.458071	-0.789149	1	0.0158499	3.57953e-14	2.79762e-09	1	1	1.79779e-10	1.15245e-10	1	1	1	1	#N/A
CCNA_01769	1896310	1898175	-	-1.39559	-1.07529	0.171832	-0.14847	-0.265799	-0.0833732	0.958219	0.775793	-0.108079	-1.23787	0.678307	-0.313612	0.00327056	1	1	1	1	1	1	1	1	0.0523759	1	1	S
CCNA_01770	1898272	1898691	+	-1.79336	-1.76425	-0.0521301	-0.0812405	-0.191988	-0.207592	1.10793	1.12353	-1.50265	-3.10403	-0.342595	-1.89926	1.32452e-06	8.02042e-06	1	1	1	1	0.613758	0.554815	0.0012238	6.83719e-14	1	3.42903e-07	F
CCNA_01771	1898688	1898930	-	0.634846	0.803387	-0.588961	-0.757503	-0.184526	0.199709	0.716693	0.332458	-0.91031	-0.0909385	0.395344	0.999022	1	1	1	1	1	1	1	1	1	1	1	1	#N/A
CCNA_01772	1899035	1899412	+	0.422052	0.116914	-0.185401	0.119737	-0.234814	-0.289127	0.0759854	0.130299	-0.307353	0.349513	-0.0459665	0.360075	1	1	1	1	1	1	1	1	1	1	1	1	S
CCNA_01773	1899409	1900026	-	2.31083	-0.330041	-2.58101	0.0598562	1.40184	0.0689773	-2.4983	-1.16544	-0.857614	0.0513733	-0.7749	-1.17392	5.06487e-06	1	3.07764e-07	1	0.542764	1	1.22115e-07	0.56065	1	1	1	0.506101	#N/A
CCNA_01774	1900105	1900686	-	-1.46697	-0.630734	0.178708	-0.657526	-0.00239514	0.0291885	0.892398	0.860814	-0.218243	-1.68281	0.495447	-0.164475	0.00780311	1	1	1	1	1	1	1	1	0.000175923	1	1	F
CCNA_01775	1900847	1901872	-	-1.34322	-0.514299	0.194923	-0.634002	0.0327168	-0.0484026	0.596148	0.677268	-0.783836	-2.15978	-0.38261	-0.848507	0.00230107	1	1	1	1	1	1	1	1	5.48021e-11	1	1	F
CCNA_01776	1901998	1903167	+	-0.594239	-0.750007	0.484592	0.640361	0.0261744	-0.138038	0.75313	0.917342	-0.615256	-1.23567	-0.346718	-0.958688	1	1	1	1	1	1	1	1	1	0.0051362	1	1	J
CCNA_01777	1903417	1905099	+	-0.567504	-0.200214	0.285808	-0.0814818	-0.0742635	-0.0865399	1.04471	1.05699	-0.819744	-1.31298	-0.060842	-0.174516	1	1	1	1	1	1	0.961497	0.899879	1	0.00321329	1	1	T
CCNA_01778	1905204	1906496	+	-1.00844	-0.257683	1.95106	1.2003	-0.312896	0.0394889	2.50367	2.15129	-0.127305	-0.822853	0.425305	0.128133	1	1	8.79418e-07	0.408629	1	1	9.65269e-10	8.31218e-08	1	1	1	1	V
CCNA_01779	1906529	1906798	-	-0.277156	-0.276782	-3.12102	-3.1214	0.0217182	-0.0409594	-1.59236	-1.52968	-1.16741	-1.46628	0.361256	0.125434	1	1	8.68861e-12	1.20351e-10	1	1	0.000487992	0.00173278	0.584493	0.018929	1	1	#N/A
CCNA_01780	1906954	1908453	-	-0.924084	-1.17183	-0.0719264	0.175816	-0.0751438	0.127968	0.511211	0.3081	-2.17421	-3.02315	-1.59108	-2.89087	1	0.283316	1	1	1	1	1	1	5.19936e-12	9.85444e-16	7.14926e-07	1.98686e-14	T
CCNA_01781	1908544	1908939	-	2.70299	0.0967717	-1.19174	1.41448	0.639642	0.353743	0.0245637	0.310462	-0.805338	1.25801	0.410968	0.153996	0.000129176	1	1	0.457701	1	1	1	1	1	0.402437	1	1	#N/A
CCNA_01782	1908936	1911152	-	2.51484	0.996842	-1.06164	0.456367	0.137373	0.118304	-0.657538	-0.638469	0.0708343	2.44831	0.474932	1.35347	4.85468e-12	1	1	1	1	1	1	1	1	1.16728e-11	1	0.00740879	P
CCNA_01783	1911358	1912050	-	2.13177	0.696523	-0.6798	0.755447	-0.00320448	0.221685	-0.182164	-0.407053	-1.84899	0.285982	-1.35136	-0.876518	4.31506e-07	1	1	1	1	1	1	1	4.91283e-05	1	0.0661878	1	L
CCNA_01784	1912227	1912619	-	0.0440541	-0.183393	0.106542	0.333989	-0.0908591	-0.302579	-0.954617	-0.742897	0.944856	1.07977	-0.116303	0.00288213	1	1	1	1	1	1	1	1	1	0.742328	1	1	#N/A
CCNA_01785	1912486	1913097	-	-0.0564473	-0.101065	0.453492	0.49811	-0.0500073	-0.290531	-0.735763	-0.495239	0.914204	0.907764	-0.27505	-0.0855848	1	1	1	1	1	1	1	1	1	1	1	1	S
CCNA_01786	1913996	1914736	+	3.35683	1.04088	-1.50567	0.810284	0.0383546	0.255903	-0.681088	-0.898636	-0.834333	2.48414	-0.00975206	0.775225	6.3223e-14	1	0.00185958	1	1	1	1	1	1	1.86191e-10	1	1	S
CCNA_01787	1914921	1915856	-	0.336135	0.109726	-0.180325	0.0460841	-0.228726	-0.318947	0.0647991	0.15502	0.196628	0.761489	0.441752	0.870425	1	1	1	1	1	1	1	1	1	1	1	1	L
CCNA_01788	1916111	1916470	-	0.630465	-0.0554049	-0.344535	0.341335	0.340943	-0.109953	0.0356555	0.486552	-0.187443	0.102078	0.192748	0.247295	1	1	1	1	1	1	1	1	1	1	1	1	#N/A
CCNA_01789	1916649	1917164	-	-0.556107	-0.0958171	0.423245	-0.0370453	0.129763	-0.288061	-0.21927	0.198555	-0.353737	-1.03961	-0.996251	-0.804007	1	1	1	1	1	1	1	1	1	0.784599	1	1	J
CCNA_01790	1917304	1917771	+	1.38385	-0.264856	-1.36286	0.285852	0.170734	0.134457	-0.596711	-0.560434	-1.1894	0.0237154	-0.423258	-0.822571	0.00152206	1	0.00310162	1	1	1	1	1	0.148489	1	1	1	U
CCNA_01791	1917887	1919539	+	-0.375947	-1.61954	-0.275098	0.968492	-0.0157687	-0.180798	0.11866	0.28369	-0.633816	-0.993994	-0.240058	-1.6788	1	0.00020171	1	1	1	1	1	1	1	1	1	2.85259e-05	F
CCNA_01792	1919654	1919836	+	-1.45082	-2.49177	-0.292751	0.748199	-0.146059	-0.135338	0.392789	0.382068	-2.29871	-3.60347	-1.61317	-3.9696	0.0403859	4.17213e-07	1	1	1	1	1	1	5.44214e-06	1.09505e-11	0.0144522	2.65519e-12	J
CCNA_01793	1919960	1920958	+	-0.067761	-0.479942	-0.660841	-0.248661	-0.17535	-0.166662	0.341355	0.332667	-1.83632	-1.72873	-0.834121	-1.1474	1	1	1	1	1	1	1	1	3.60069e-07	1.81963e-06	1	0.328535	S
CCNA_01794	1920971	1921741	-	0.0485487	0.318228	-0.270064	-0.539743	-0.308327	-0.286674	-0.617915	-0.639569	0.414237	0.771113	0.0663858	0.671287	1	1	1	1	1	1	1	1	1	1	1	1	#N/A
CCNA_01795	1921855	1923135	+	-1.82146	-1.07067	-0.418929	-1.16972	-0.135862	-0.127327	0.0560879	0.0475522	0.0622884	-1.62331	0.537305	-0.406035	1.17419e-05	1	1	0.577064	1	1	1	1	1	0.000238668	1	1	G
CCNA_01797	1923489	1923791	+	-1.65274	-0.875558	0.59705	-0.18013	-0.382066	-0.237772	0.263154	0.118861	0.21621	-1.05446	-0.117686	-0.755472	0.00203938	1	1	1	1	1	1	1	1	0.785796	1	1	D
CCNA_01799	1923957	1924988	+	-1.1453	-0.0483643	0.94482	-0.152118	-0.36429	-0.221143	0.362836	0.219689	0.349518	-0.431493	-0.232466	-0.0596869	0.295834	1	1	1	1	1	1	1	1	1	1	1	C
CCNA_01800	1924985	1926337	+	-1.25016	-0.213271	0.902646	-0.134244	-0.261589	-0.177184	0.23603	0.151625	0.49193	-0.496643	-0.174686	-0.210773	0.0261818	1	1	1	1	1	1	1	1	1	1	1	C
CCNA_01801	1926343	1926795	+	-1.1715	-0.310669	0.991639	0.130814	-0.470815	-0.174084	0.404301	0.10757	0.478702	-0.221978	-0.108636	-0.245221	0.608519	1	1	1	1	1	1	1	1	1	1	1	#N/A
CCNA_01802	1926792	1926908	+	-1.51522	-0.89688	0.688094	0.0697589	-0.294957	-0.270225	0.785155	0.760423	-0.252972	-1.47323	-0.155911	-0.782566	0.0882016	1	1	1	1	1	1	1	1	0.0917593	1	1	#N/A
CCNA_01803	1926921	1928207	+	-1.59242	-0.629986	0.745414	-0.217024	-0.155261	-0.0616052	0.528533	0.434877	0.504266	-0.932897	0.287385	-0.280996	3.75845e-05	1	1	1	1	1	1	1	1	1	1	1	C
CCNA_01804	1928226	1928708	+	-1.50557	-0.30816	0.586756	-0.610651	-0.118908	-0.125093	0.685002	0.691187	0.0745893	-1.31207	0.172835	-0.0102322	0.00360673	1	1	1	1	1	1	1	1	0.0480134	1	1	O
CCNA_01805	1928791	1930191	+	-1.21518	-0.0242292	0.736604	-0.454347	-0.0743361	0.0292337	0.208855	0.105285	0.733187	-0.407658	0.205438	0.151975	0.0480408	1	1	1	1	1	1	1	1	1	1	1	C
CCNA_01806	1930211	1931668	+	-0.929677	-0.599558	0.873526	0.543406	-0.0254739	0.0587398	1.17946	1.09525	0.223687	-0.680517	0.529625	-0.128673	1	1	1	1	1	1	0.121225	0.556468	1	1	1	1	S
CCNA_01807	1931701	1933254	-	-0.350918	0.304956	0.458389	-0.197485	-0.152131	0.0601093	0.407756	0.195516	0.134872	-0.0639148	0.0842393	0.329086	1	1	1	1	1	1	1	1	1	1	1	1	#N/A
CCNA_01808	1933343	1934419	-	-0.469578	-0.475195	0.235534	0.241151	-0.159356	0.0746516	0.415054	0.181047	0.450642	0.14042	0.630162	0.0803159	1	1	1	1	1	1	1	1	1	1	1	1	#N/A
CCNA_01809	1934502	1935479	+	1.26384	0.529199	-0.932968	-0.198331	-0.136837	0.0947276	-0.577976	-0.809541	-0.141504	1.25917	0.213488	0.64796	0.0665268	1	1	1	1	1	1	1	1	0.0496162	1	1	H
CCNA_01810	1935483	1935929	+	0.977247	-1.34577	-0.9594	1.36361	0.0198981	0.187811	0.0500598	-0.117853	-0.720856	0.236493	0.288604	-1.24497	1	0.207384	1	0.121444	1	1	1	1	1	1	1	0.288741	#N/A
CCNA_01811	1935926	1936417	-	-1.01223	-0.0291419	0.199962	-0.783127	-0.100752	-0.00177884	0.759303	0.66033	-0.419008	-1.33049	0.140332	0.112969	1	1	1	1	1	1	1	1	1	0.0200744	1	1	S
CCNA_01812	1936456	1937604	-	-1.34803	-0.87989	0.0533869	-0.414758	0.00861373	0.0192913	0.701835	0.691157	-0.407648	-1.7643	0.2408	-0.658381	0.0342898	1	1	1	1	1	1	1	1	2.15639e-05	1	1	#N/A
CCNA_01813	1937704	1938711	+	-0.910655	-0.523585	-0.492493	-0.879564	-0.108754	-0.206258	-1.04201	-0.94451	-0.0229411	-0.824843	-0.572462	-0.889789	1	1	1	1	1	1	1	1	1	1	1	1	J
CCNA_01814	1938708	1939829	+	-1.14335	-1.39295	-0.17989	0.0697075	-0.0489202	-0.0810888	0.135259	0.167427	0.89563	-0.198797	1.21078	-0.101077	0.421744	0.0211956	1	1	1	1	1	1	1	1	0.240858	1	T
CCNA_01815	1939826	1941247	+	-0.946587	-1.29422	-0.0332573	0.314376	-0.0806083	-0.018512	0.256876	0.19478	1.18713	0.321153	1.47727	0.201558	1	0.0250942	1	1	1	1	1	1	0.131471	1	0.000194927	1	T
CCNA_01816	1941312	1943555	+	-1.02372	-0.804106	-0.323058	-0.542669	-0.111732	-0.00331105	0.0382602	-0.0701608	0.0589827	-0.853002	0.420301	-0.380494	1	1	1	1	1	1	1	1	1	1	1	1	T
CCNA_01817	1943552	1944940	+	-0.723239	-0.816637	-0.144292	-0.0508941	-0.140496	-0.0757878	0.222065	0.157357	0.588653	0.00591	0.95501	0.214161	1	1	1	1	1	1	1	1	1	1	1	1	T
CCNA_01818	1944941	1945804	+	0.239722	0.302017	-0.804374	-0.866669	0.17783	0.134898	-1.30352	-1.26059	0.469254	0.531145	-0.0298942	0.137224	1	1	1	1	1	1	0.0722019	0.141392	1	1	1	1	E
CCNA_01819	1945962	1946210	+	1.20579	0.791797	-1.66524	-1.25125	-0.0833744	-0.0830062	-1.35387	-1.35424	-0.963429	0.32574	-0.652054	0.222749	0.420753	1	0.00272635	0.481279	1	1	0.120783	0.125782	1	1	1	1	T
CCNA_01820	1946223	1947563	+	1.75286	-0.0680296	-1.85027	-0.029375	0.175119	0.0627763	-0.707047	-0.594704	-1.56082	0.0169248	-0.417599	-0.548405	1.6154e-06	1	3.31421e-07	1	1	1	1	1	0.00015755	1	1	1	S
CCNA_01821	1947560	1948387	-	-0.763528	-0.655855	-0.219196	-0.326868	-0.213809	-0.0708727	0.357557	0.21462	0.0351905	-0.514528	0.611943	0.026961	1	1	1	1	1	1	1	1	1	1	1	1	F
CCNA_01822	1948350	1949762	-	0.175472	0.795908	-0.864131	-1.48457	-0.0290389	-0.0607711	-1.40622	-1.37449	0.723882	0.928393	0.181791	1.03847	1	1	1	7.48936e-05	1	1	0.000383492	0.0010277	1	1	1	1	G
CCNA_01823	1950040	1950258	-	0.0544638	0.28275	0.137091	-0.0911952	0.224238	0.0181886	-0.273956	-0.0679066	1.00448	0.83471	0.593438	0.857999	1	1	1	1	1	1	1	1	1	1	1	1	#N/A
CCNA_01824	1950334	1950669	-	-0.472783	-0.88877	-0.339817	0.07617	0.272795	0.051709	0.501922	0.723008	-0.446496	-1.19207	0.395243	-0.545236	1	1	1	1	1	1	1	1	1	0.322771	1	1	#N/A
CCNA_01826	1951298	1953250	+	-0.275608	-0.0280128	0.22101	-0.0265845	0.0585889	-0.112805	-0.00385775	0.167536	0.352818	0.0186221	0.12795	0.212743	1	1	1	1	1	1	1	1	1	1	1	1	P
CCNA_01827	1953316	1954770	+	-0.724507	-0.433899	0.995521	0.704912	-0.00728086	-0.135778	1.41997	1.54847	-0.312661	-1.02989	0.11179	-0.18633	1	1	1	1	1	1	0.000346992	1.47603e-05	1	0.782026	1	1	H
CCNA_01828	1954767	1955342	-	-0.179486	0.663398	2.2465	1.40362	0.00774163	0.017793	0.374516	0.364465	1.54329	1.35606	-0.328698	0.316907	1	1	5.02002e-08	0.0224392	1	1	1	1	0.00108671	0.0173845	1	1	S
CCNA_01829	1955493	1956539	+	-0.825163	-0.457748	0.388003	0.0205879	-0.146858	-0.00375792	1.19641	1.05331	-0.652963	-1.33127	0.155441	-0.298549	1	1	1	1	1	1	0.194642	1	1	0.0182744	1	1	K
CCNA_01830	1956674	1959535	+	-0.831119	0.270209	-0.465533	-1.56686	-0.162395	-0.0127222	-1.96922	-2.11889	0.150722	-0.518002	-1.35296	-1.07003	1	1	1	3.73583e-05	1	1	8.79648e-09	8.15532e-10	1	1	0.00656917	0.78799	P
CCNA_01831	1959650	1961173	+	-0.580288	0.254757	0.481094	-0.353951	-0.315735	0.0318291	-0.566691	-0.914255	1.36446	1.09991	0.316674	0.539602	1	1	1	1	1	1	1	1	0.0514027	0.592918	1	1	S
CCNA_01832	1961197	1963485	+	-0.260251	0.197798	0.0361394	-0.42191	-0.122332	0.0179171	-0.428614	-0.568863	1.27226	1.13434	0.807507	0.987388	1	1	1	1	1	1	1	1	0.120896	0.39993	1	1	G
CCNA_01833	1963485	1964894	+	-0.230159	0.166515	-0.0284698	-0.425144	-0.0885421	0.0827073	0.0448303	-0.126419	0.935432	0.793815	1.00873	1.09254	1	1	1	1	1	1	1	1	1	1	1	0.781539	G
CCNA_01834	1965009	1967531	-	3.84291	0.0117873	-2.57379	1.25734	0.516007	0.251415	-1.38684	-1.12225	-0.583999	2.74291	0.602942	0.363314	3.28293e-14	1	1.91281e-09	0.285465	1	1	0.0296208	0.712205	1	1.98834e-10	1	1	V
CCNA_01835	1967528	1968214	-	4.52043	0.696304	-3.01876	0.805361	0.508443	0.265151	-2.10625	-1.86295	-0.656257	3.35573	0.25626	0.687413	5.43957e-14	1	1.65351e-09	1	1	1	1.01888e-05	0.000188843	1	2.48397e-11	1	1	Q
CCNA_01836	1968272	1968904	+	4.34343	1.1808	-2.44534	0.717288	0.311519	0.27641	-1.3462	-1.31109	-0.0620738	3.96984	1.03707	1.94146	1.51529e-16	0.586333	8.1298e-10	1	1	1	0.0327805	0.0540369	1	1.93909e-15	1	5.53634e-07	E
CCNA_01837	1969053	1970081	-	0.608158	0.479165	-0.769284	-0.640291	0.149125	0.0577024	-0.636984	-0.545561	0.521183	0.980215	0.653483	1.07495	1	1	1	1	1	1	1	1	1	1	1	1	L
CCNA_01840	1970882	1972324	-	-1.36172	0.153745	-0.790454	-2.30592	-0.00171312	-0.0318603	-1.86345	-1.8333	0.449213	-0.910794	-0.623783	-0.438177	0.0390715	1	1	4.9926e-08	1	1	6.69393e-06	1.28402e-05	1	1	1	1	K
CCNA_01841	1972490	1974109	+	0.496003	0.516006	-0.374298	-0.394301	0.0847295	0.0556272	-0.794643	-0.765541	1.62112	2.0324	1.20078	1.66116	1	1	1	1	1	1	1	1	0.000623686	3.57804e-07	0.297984	5.69799e-05	C
CCNA_01842	1974143	1974370	+	0.468879	0.443127	-0.0507457	-0.0249937	0.246909	0.0398667	-0.270316	-0.0632734	0.173024	0.394993	-0.0465467	0.356714	1	1	1	1	1	1	1	1	1	1	1	1	S
CCNA_01843	1974451	1976028	+	0.261375	0.311647	-0.269741	-0.320012	0.141419	-0.163121	-0.527834	-0.223294	1.04237	1.16233	0.784277	1.25905	1	1	1	1	1	1	1	1	1	0.300594	1	0.13552	C
CCNA_01844	1976177	1976803	-	0.610626	0.23997	-0.987845	-0.617189	-0.384289	-0.124073	-1.14552	-1.40573	-0.392585	0.60233	-0.550257	-0.186214	1	1	1	1	1	1	0.520403	0.0324888	1	1	1	1	L
CCNA_01845	1977086	1977619	-	2.03169	0.928552	-1.2207	-0.11756	0.00600398	0.208909	-1.21968	-1.42258	1.64187	3.66756	1.64289	2.36253	1.46048e-06	1	0.358268	1	1	1	0.588623	0.172706	0.0229993	6.50757e-11	0.0040321	1.19338e-07	T
CCNA_01846	1977612	1978958	-	2.26741	0.570879	-1.33913	0.357404	0.281465	0.232258	-1.22008	-1.17087	1.69152	3.67747	1.81058	2.1492	4.47344e-09	1	0.0330391	1	1	1	0.266201	0.448932	0.000318296	3.73792e-14	1.32777e-05	5.67693e-08	T
CCNA_01847	1978955	1979692	-	2.25175	0.746037	-1.53382	-0.0281074	0.263621	0.309612	-1.55796	-1.60395	0.497358	2.48549	0.473215	0.909639	6.03808e-08	1	0.00426035	1	1	1	0.00652711	0.00274434	1	8.62485e-09	1	1	S
CCNA_01848	1979689	1980078	-	1.96365	0.399784	-1.70839	-0.144523	-0.387005	0.0292085	-1.56343	-1.97964	2.0726	4.42326	2.21757	2.58814	3.28087e-05	1	0.00128309	1	1	1	0.0733709	0.00514808	0.00082062	3.80785e-11	8.30346e-06	1.28368e-07	C
CCNA_01849	1980075	1980701	-	2.17209	0.395161	-2.15744	-0.38051	-0.128475	-0.0446821	-1.98276	-2.06655	1.66992	3.97049	1.8446	2.28445	5.5434e-06	1	8.37931e-06	1	1	1	0.000408977	0.000284149	0.0149148	2.25199e-11	0.000636433	2.90227e-06	C
CCNA_01850	1980704	1982701	-	2.13408	0.310123	-2.12476	-0.3008	-0.0104365	0.0280519	-1.47755	-1.51604	1.19798	3.3425	1.84519	2.12726	2.53231e-05	1	3.54642e-05	1	1	1	0.041248	0.0294879	0.612155	1.52835e-10	0.00144242	4.55895e-05	C
CCNA_01851	1982720	1983781	-	2.40578	0.362363	-1.25062	0.792797	0.0821879	0.00812368	-0.198047	-0.123982	0.908408	3.232	1.96098	2.31522	1.81373e-05	1	0.624996	1	1	1	1	1	1	1.10092e-08	0.00197697	4.97253e-05	C
CCNA_01852	1983992	1985332	+	0.379462	0.295912	1.61276	1.69631	0.120811	-0.0228904	0.763379	0.90708	1.58658	1.84523	0.737201	1.056	1	1	9.2514e-06	1.97618e-06	1	1	1	1	2.22047e-05	3.66571e-08	1	0.972684	G
CCNA_01853	1985425	1985829	+	0.580085	0.0259104	-0.371201	0.182974	0.192694	0.088988	-0.228669	-0.124963	1.39767	1.78506	1.54021	1.47713	1	1	1	1	1	1	1	1	0.0711459	0.000238915	0.014976	0.0242151	#N/A
CCNA_01854	1985974	1986639	+	2.20239	0.620348	-1.05138	0.530658	1.46315	0.451468	-0.617016	0.394669	1.64541	2.38464	2.07977	2.24865	1.26836e-06	1	1	1	0.86869	1	1	1	0.030432	2.45523e-07	0.000141559	6.58296e-06	K
CCNA_01855	1986769	1987485	+	1.90581	0.210711	-1.53612	0.15898	1.72409	0.179563	-1.43378	0.110753	2.49625	2.67797	2.59859	2.62974	0.0180226	1	0.241039	1	1	1	0.751889	1	0.0308279	0.00028345	0.0021324	0.000999086	P
CCNA_01856	1987428	1989626	+	1.28229	0.249686	-2.43854	-1.40593	0.910147	0.167969	-0.54493	0.197248	1.27812	1.65027	3.17173	3.25345	0.666507	1	0.0011533	0.653563	1	1	1	1	0.867687	0.0957445	2.82921e-05	1.22832e-05	P
CCNA_01857	1989653	1990909	+	1.22601	0.364217	-2.71045	-1.84866	0.905894	0.0688571	-0.403706	0.433331	1.29197	1.61209	3.59872	3.89408	0.692674	1	9.40707e-06	0.0113421	1	1	1	1	0.813658	0.0767346	4.77973e-07	6.41157e-08	S
CCNA_01858	1990867	1991769	+	1.11404	0.415871	-3.00772	-2.30955	0.844831	-0.147113	-1.08462	-0.0926773	2.32045	2.58966	4.24355	4.80653	0.947523	1	3.15937e-08	1.30354e-05	1	1	1	1	0.00501623	5.97033e-05	1.35102e-09	1.24422e-10	S
CCNA_01859	1991852	1993885	+	0.941923	0.287496	-3.63209	-2.97767	0.453381	0.0321397	-0.962919	-0.541677	1.67905	2.1676	4.34823	4.60359	1	1	1.0916e-08	1.93214e-06	1	1	1	1	0.0666188	0.000615799	6.26693e-10	1.31941e-10	P
CCNA_01860	1993888	1995033	+	0.933241	0.41313	-2.28179	-1.76168	0.427934	0.0073455	-0.464496	-0.0439075	1.53933	2.04464	3.35663	3.76241	1	1	7.69094e-08	0.00011574	1	1	1	1	0.0368845	2.33625e-05	1.60161e-10	6.70326e-12	S
CCNA_01861	1995291	1996484	+	0.482939	0.307697	-0.779187	-0.603945	-0.0272229	0.00802947	-0.383597	-0.418849	0.843526	1.35369	1.23912	1.53878	1	1	1	1	1	1	1	1	1	0.00850789	0.119125	0.000256895	#N/A
CCNA_01862	1996891	1997184	-	-0.308549	0.457528	-1.18303	-1.94911	-0.267261	0.120389	-0.603473	-0.991122	-0.142081	-0.18337	0.437475	0.774614	1	1	0.658844	0.000373971	1	1	1	1	1	1	1	1	S
CCNA_01863	1997194	1998630	-	0.489153	1.18426	-1.62122	-2.31633	0.0480145	0.217033	-1.70809	-1.8771	-1.40895	-0.96781	-1.49582	-0.528584	1	0.519997	0.000255401	5.3758e-09	1	1	1.62002e-05	9.44031e-07	0.0139865	1	0.00154512	1	M
CCNA_01864	1998726	1999349	+	-0.326657	0.469664	-1.2994	-2.09572	-0.121406	-0.144919	-2.05817	-2.03466	-0.71964	-0.924891	-1.47842	-0.863833	1	1	0.157872	4.17766e-06	1	1	3.73663e-06	5.79995e-06	1	1	0.0215569	1	K
CCNA_01865	1999438	2000526	+	-0.126091	1.49576	-1.8511	-3.47296	0.097038	0.179607	-2.00417	-2.08674	-1.36942	-1.59255	-1.52249	-0.206334	1	0.00194001	8.42356e-06	4.66933e-13	1	1	8.9336e-08	3.00185e-08	0.0361268	0.00107733	0.000722102	1	V
CCNA_01866	2000523	2003621	+	-0.217978	0.679472	-1.47011	-2.36756	0.130549	0.111307	-1.55538	-1.53613	0.989672	0.641145	0.904406	1.47257	1	1	0.00290791	2.08399e-09	1	1	0.000499072	0.000789496	1	1	1	0.00335164	P
CCNA_01868	2005193	2005987	-	0.428147	0.559339	-0.412348	-0.543541	0.304564	0.366037	-0.199631	-0.261103	1.16096	1.28455	1.37368	1.56698	1	1	1	1	1	1	1	1	0.863944	0.224079	0.242156	0.018407	S
CCNA_01869	2005990	2008671	-	0.0633262	0.0270261	-0.454688	-0.418388	-0.0845382	0.106006	-0.359867	-0.550411	-0.219152	-0.071288	-0.124331	-0.203311	1	1	1	1	1	1	1	1	1	1	1	1	P
CCNA_01870	2008780	2009934	-	-0.659226	-0.6667	-0.00652915	0.00094447	0.0903539	0.0602959	0.187625	0.217683	0.23274	-0.51684	0.426894	-0.300101	1	1	1	1	1	1	1	1	1	1	1	1	K
CCNA_01873	2010241	2010474	+	0.832331	0.475679	-0.577093	-0.220441	-0.333171	-0.0618852	-1.18591	-1.4572	2.90416	4.06966	2.29533	2.8329	1	1	1	1	1	1	1	0.804466	0.00544333	1.24615e-05	0.0265586	0.00126944	P
CCNA_01874	2010768	2012213	-	0.47521	0.689429	0.391616	0.177396	-0.275685	-0.253485	1.14651	1.12431	-1.17497	-0.424079	-0.420078	0.522837	1	1	1	1	1	1	0.422429	0.599383	0.341035	1	1	1	L
CCNA_01875	2012838	2013983	+	0.638428	0.504356	-0.46603	-0.331958	-0.00540306	-0.0746592	-0.148102	-0.0788454	0.00149431	0.645326	0.319423	0.898438	1	1	1	1	1	1	1	1	1	1	1	1	#N/A
CCNA_01876	2014046	2015716	-	0.411919	0.114312	-0.482571	-0.184964	-0.0983654	-0.200874	-0.331407	-0.228899	0.794027	1.30431	0.945191	1.26038	1	1	1	1	1	1	1	1	1	0.1371	1	0.286995	P
CCNA_01877	2015915	2016775	+	-0.537836	-0.0643121	1.90473	1.43121	-0.0841671	-0.0789111	2.20655	2.20129	0.208857	-0.244812	0.51067	0.525269	1	1	2.08552e-05	0.0584434	1	1	2.27415e-06	4.10424e-06	1	1	1	1	#N/A
CCNA_01878	2016779	2018377	-	0.282878	0.294697	-0.27243	-0.284249	0.413401	-0.0463036	0.321284	0.780989	1.19661	1.06609	1.79033	2.13133	1	1	1	1	1	1	1	1	0.730154	0.794416	0.01219	0.000407438	#N/A
CCNA_01879	2018600	2019703	+	0.330365	0.611683	-0.446992	-0.728311	-0.324653	0.0524813	0.694957	0.317822	0.302088	0.957106	1.44404	2.00324	1	1	1	1	1	1	1	1	1	1	0.281877	0.00207924	C
CCNA_01880	2019780	2020523	+	0.942693	0.262709	-0.822979	-0.142995	1.29395	0.370042	-0.380175	0.543734	1.40959	1.05834	1.8524	1.74506	1	1	1	1	1	1	1	1	0.797983	0.912544	0.21329	0.202443	S
CCNA_01881	2020520	2021158	+	1.33976	0.509789	-0.960151	-0.130178	-0.396867	0.81234	-0.510686	-1.71989	2.66997	4.4066	3.11944	2.81689	0.644777	1	1	1	1	1	1	0.578722	0.0381723	1.91698e-05	0.00573659	0.00455159	#N/A
CCNA_01882	2021155	2022036	+	0.414919	0.578965	-0.438219	-0.602266	0.0977802	-0.0451022	-0.144091	-0.00120839	0.878512	1.19565	1.17264	1.79671	1	1	1	1	1	1	1	1	1	0.423113	0.933105	0.00276126	G
CCNA_01883	2022050	2023222	+	0.610927	0.342625	-0.594369	-0.326066	-0.340104	-0.0279749	-0.318522	-0.630651	1.2787	2.22973	1.55455	1.92515	1	1	1	1	1	1	1	1	0.713436	0.00181075	0.181505	0.0100212	#N/A
CCNA_01884	2023230	2024378	+	0.308975	0.566937	0.0864274	-0.171535	0.340678	0.019961	-0.0242905	0.296427	-0.479528	-0.511231	-0.590246	-0.0432694	1	1	1	1	1	1	1	1	1	1	1	1	#N/A
CCNA_01885	2024476	2025252	-	0.486307	0.26233	-0.219566	0.00441062	-0.258653	0.0353267	0.834525	0.540546	-0.283012	0.461947	0.771079	0.998082	1	1	1	1	1	1	1	1	1	1	1	1	S
CCNA_01886	2025426	2028326	-	-0.121514	-0.0126237	0.115583	0.00669298	-0.119765	-0.0187914	0.79175	0.690776	-0.53283	-0.534579	0.143336	0.149504	1	1	1	1	1	1	1	1	1	1	1	1	P
CCNA_01888	2028496	2029269	+	0.647864	0.727515	-0.199119	-0.27877	0.242306	-0.235691	-0.726345	-0.248348	0.993855	1.39941	0.466629	1.42983	1	1	1	1	1	1	1	1	1	0.009883	1	0.0073153	K
CCNA_01889	2029278	2030912	-	0.186242	0.301878	-0.344015	-0.45965	0.448612	0.154517	-0.433081	-0.138986	1.14777	0.885397	1.0587	1.20606	1	1	1	1	1	1	1	1	0.89749	1	1	0.509625	Q
CCNA_01890	2031155	2032660	+	0.156977	0.642907	0.167621	-0.31831	-0.168348	0.314071	0.038541	-0.443878	1.85081	2.17614	1.72173	2.05057	1	1	1	1	1	1	1	1	0.0146458	0.000962495	0.0653348	0.00202774	#N/A
CCNA_01891	2032774	2033601	-	1.17237	0.965872	-0.462303	-0.255804	0.145496	0.190245	-0.185474	-0.230223	0.0146127	1.04149	0.291441	1.06707	0.808773	1	1	1	1	1	1	1	1	0.905051	1	1	#N/A
CCNA_01892	2033679	2035319	+	0.889026	0.227082	-0.641491	0.0204529	0.266519	0.384189	0.0934037	-0.0242666	0.412315	1.03482	1.14721	0.990103	1	1	1	1	1	1	1	1	1	0.905788	1	1	S
CCNA_01893	2035334	2035876	+	0.65271	0.578063	-0.48929	-0.414642	-0.218638	0.141768	0.0215923	-0.338813	1.63756	2.50891	2.14844	2.58474	1	1	1	1	1	1	1	1	0.374885	0.00696471	0.0653348	0.00439815	S
CCNA_01894	2035926	2037557	-	0.562054	0.38297	-0.448293	-0.269209	0.0361139	0.127729	0.280528	0.188913	0.0780676	0.604007	0.806888	1.06213	1	1	1	1	1	1	1	1	1	1	1	0.954548	P
CCNA_01895	2037657	2039096	+	0.842396	0.493289	-0.653449	-0.304342	-0.0643845	0.0229556	0.275691	0.18835	0.637926	1.54471	1.56707	2.0374	1	1	1	1	1	1	1	1	1	0.128735	0.278874	0.0117141	G
CCNA_01896	2039570	2039776	-	2.14556	0.478803	-0.593466	1.07329	1.48745	0.441336	-1.56134	-0.515227	-0.902921	-0.244812	-1.87079	-1.83333	0.000228929	1	1	1	0.392167	1	0.0254395	1	1	1	0.0026906	0.00141825	#N/A
CCNA_01897	2040047	2040853	-	-0.337689	-0.424184	0.263512	0.350007	-0.00713091	0.054902	1.22005	1.15802	0.204208	-0.126349	1.16075	0.68166	1	1	1	1	1	1	0.122825	0.333883	1	1	0.42246	1	S
CCNA_01898	2040850	2041638	-	0.0342722	0.24448	0.105111	-0.105097	0.00120453	0.105877	0.442131	0.337459	-0.531293	-0.498226	-0.194273	-0.0556694	1	1	1	1	1	1	1	1	1	1	1	1	L
CCNA_01899	2041635	2042645	-	-1.12521	-0.982862	1.03575	0.893399	-0.0506923	-0.0515275	1.04902	1.04985	-0.226207	-1.30073	-0.21294	-1.14427	0.327062	1	1	1	1	1	0.913585	0.975048	1	0.00558527	1	0.354336	L
CCNA_01900	2042642	2043268	-	-0.899711	-1.04382	0.78555	0.92966	-0.156297	0.0523622	0.588562	0.379903	-1.01105	-1.75446	-1.20804	-2.30422	1	1	1	1	1	1	1	1	1	1.30882e-05	0.28732	7.64793e-08	F
CCNA_01901	2043376	2044365	-	-0.285856	-1.3221	-2.50418	-1.46793	-0.642129	-0.126785	-1.8837	-2.39904	0.587785	0.944058	1.20826	0.012947	1	0.0924719	2.82478e-09	0.0529513	1	1	0.000151988	3.80457e-06	1	1	0.281286	1	M
CCNA_01902	2044927	2045415	+	1.34784	0.620816	-0.681576	0.0454448	-0.241916	-0.0474037	-0.932071	-1.12658	-0.268347	1.32141	-0.518842	0.149378	0.0672906	1	1	1	1	1	1	0.768885	1	0.0746128	1	1	K
CCNA_01903	2045412	2046251	+	1.38642	0.408791	-0.600584	0.377044	0.263278	-0.0425748	-1.68853	-1.38267	1.07595	2.19909	-0.0119884	0.439377	0.0619409	1	1	1	1	1	0.0117945	0.187722	1	1.51297e-05	1	1	S
CCNA_01904	2046262	2046888	+	0.815952	0.329895	-0.509099	-0.0230425	0.0400503	-0.198657	-1.03736	-0.798654	1.31868	2.09458	0.790419	1.31897	1	1	1	1	1	1	1	1	0.323808	6.29611e-05	1	0.190199	S
CCNA_01905	2046899	2050522	+	0.489073	0.348575	-0.185045	-0.0445465	-0.00277995	-0.0450231	-0.594939	-0.552696	0.621096	1.11295	0.211202	0.6048	1	1	1	1	1	1	1	1	1	0.470064	1	1	E
CCNA_01906	2050519	2052303	+	0.478896	0.312226	-0.305936	-0.139266	-0.118311	0.316537	-0.740975	-1.17582	1.54514	2.14235	1.1101	1.10579	1	1	1	1	1	1	1	1	0.198279	0.00254898	1	1	E
CCNA_01907	2052344	2053105	-	1.23113	0.14219	-0.736585	0.352352	0.640152	0.164355	-1.48483	-1.00903	0.758276	1.34925	0.010034	-0.0121306	0.438684	1	1	1	1	1	0.109831	1	1	0.141999	1	1	P
CCNA_01908	2053105	2053920	-	0.838098	0.100009	-0.631043	0.107046	0.316536	0.231986	-1.46018	-1.37563	0.83668	1.35824	0.00753875	-0.124438	1	1	1	1	1	1	0.120569	0.214505	1	0.154468	1	1	P
CCNA_01909	2053976	2055085	-	1.89546	0.0836382	-1.18665	0.625168	0.146362	-0.0963864	-0.866514	-0.623766	0.448989	2.19809	0.769127	0.949151	6.22486e-07	1	0.324652	1	1	1	1	1	1	1.49546e-08	1	1	P
CCNA_01910	2055307	2055426	-	3.62938	1.62896	-1.56168	0.438741	-0.135194	0.219053	-0.775867	-1.13011	-0.0729467	3.69163	0.712867	2.12277	9.53805e-13	0.000920945	0.0133594	1	1	1	1	0.893036	1	2.72093e-12	1	6.24741e-07	#N/A
CCNA_01911	2055562	2055933	-	5.01622	2.69653	-2.50678	-0.187079	0.144412	0.30378	-1.1478	-1.30717	-0.0661397	4.80567	1.29284	3.68558	4.44538e-15	1.07448e-08	2.33087e-07	1	1	1	0.747654	0.257333	1	1.92058e-14	0.259078	3.5443e-12	S
CCNA_01912	2056129	2056449	-	0.683799	0.673051	0.112419	0.123167	-0.0673729	-0.0436585	0.0145513	-0.00916309	-0.219621	0.531552	-0.317488	0.399222	1	1	1	1	1	1	1	1	1	1	1	1	S
CCNA_01913	2056542	2056922	+	-0.308763	0.744806	0.198715	-0.854854	-0.496328	-0.0148571	0.571335	0.089864	-0.0305416	0.157023	0.342078	1.10174	1	1	1	1	1	1	1	1	1	1	1	0.97943	K
CCNA_01914	2057017	2057925	+	-0.801641	-0.0976881	1.77737	1.07341	-0.110232	0.0459921	2.05092	1.8947	-0.0245908	-0.715999	0.248964	0.105283	1	1	1.24228e-07	1	1	1	1.4127e-09	2.32813e-08	1	1	1	1	J
CCNA_01915	2057922	2058662	+	-0.724612	-0.563307	1.80763	1.64632	-0.037395	0.091935	2.39461	2.26528	-0.130957	-0.818174	0.456028	-0.199214	1	1	1.92674e-07	5.22614e-05	1	1	7.80727e-11	3.44645e-10	1	1	1	1	J
CCNA_01916	2058860	2059846	-	-1.07418	-0.453515	0.99802	0.377355	-0.0159967	-0.20064	-0.584721	-0.400077	-0.0299873	-1.08817	-1.61273	-1.8656	0.711564	1	1	1	1	1	1	1	1	0.414756	1.09672e-05	6.11428e-08	S
CCNA_01917	2059987	2061114	-	-0.774896	0.236524	0.362842	-0.648578	-0.134125	0.0324005	0.261243	0.0947175	1.36008	0.719309	1.25848	1.46261	1	1	1	1	1	1	1	1	0.0257934	1	0.202272	0.00738897	C
CCNA_01918	2061343	2062668	+	-0.848434	-0.256492	1.97206	1.38012	-0.0840864	0.00642687	1.7813	1.69079	-0.40422	-1.16857	-0.594977	-0.857895	1	1	2.3899e-10	0.000566602	1	1	1.11218e-08	8.92243e-08	1	0.0611441	1	1	T
CCNA_01919	2062750	2063394	+	2.34147	2.38944	-1.69894	-1.74691	0.151457	0.222959	-1.45679	-1.52829	-0.375063	1.81495	-0.132914	2.03357	1.23682e-10	3.9762e-10	6.80468e-06	5.8477e-06	1	1	0.000982673	0.000244895	1	4.36414e-07	1	3.41889e-08	Q
CCNA_01920	2063515	2066982	-	1.37795	-0.824076	-1.22593	0.976098	0.151882	0.144403	0.441452	0.448931	-0.888066	0.337999	0.779312	-0.189168	0.0324357	1	0.303509	1	1	1	1	1	1	1	1	1	L
CCNA_01921	2066987	2067280	-	2.09573	-0.721136	-1.52325	1.29362	0.0802028	-0.0167057	-0.54157	-0.444661	-1.2311	0.78443	-0.249417	-0.953847	4.31506e-07	1	0.00415889	0.153878	1	1	1	1	0.276003	1	1	1	S
CCNA_01922	2067304	2068035	-	0.16885	-0.143094	-0.478203	-0.166259	-0.00916552	-0.0215986	-0.352955	-0.340522	0.43867	0.616686	0.563919	0.442424	1	1	1	1	1	1	1	1	1	1	1	1	Q
CCNA_01923	2068157	2069710	+	-1.70901	-1.0601	-0.535035	-1.18395	-0.106029	-0.0872772	-0.452418	-0.471169	-1.07306	-2.67604	-0.990444	-1.96326	1.65595e-05	1	1	0.383848	1	1	1	1	1	1.26e-11	1	5.48907e-07	L
CCNA_01924	2069785	2070936	-	-0.61527	-0.365471	0.282702	0.0329025	-0.0985768	0.0149705	0.444576	0.331029	-0.142373	-0.659066	0.0195019	-0.36094	1	1	1	1	1	1	1	1	1	1	1	1	M
CCNA_01925	2070969	2072426	-	0.212816	0.915795	-0.243196	-0.946175	-0.229979	0.0275157	-1.62474	-1.88224	1.88489	2.32769	0.503346	1.39163	1	1	1	1	1	1	0.00675238	0.000504641	0.000371803	1.5719e-06	1	0.0664999	C
CCNA_01926	2072620	2073681	+	-1.07826	-0.433283	-3.41608	-4.06106	-0.00496084	-0.0649284	-3.13596	-3.07599	1.11965	0.0463569	1.39978	1.03142	0.856297	1	1.40453e-14	1.25669e-15	1	1	6.93862e-13	1.35252e-12	0.68919	1	0.0114062	1	T
CCNA_01927	2073818	2074621	+	0.413021	0.599296	-0.100279	-0.286554	-0.0348638	0.12305	-0.695682	-0.853596	0.717232	1.16512	0.121829	0.598076	1	1	1	1	1	1	1	1	1	0.248496	1	1	Q
CCNA_01928	2074608	2075018	-	-1.54556	-1.0763	0.301582	-0.167672	-0.0104578	0.013656	0.666065	0.641951	0.0954443	-1.43965	0.459927	-0.630031	0.00051453	1	1	1	1	1	1	1	1	0.00321329	1	1	S
CCNA_01929	2075015	2075419	-	-1.1512	-1.02597	0.242936	0.117709	-0.224867	-0.129085	0.301064	0.205282	0.621071	-0.305262	0.679199	-0.217689	0.310783	1	1	1	1	1	1	1	1	1	1	1	S
CCNA_01930	2075420	2076391	-	-1.1127	-1.07411	-0.00822355	-0.0468157	-0.114653	-0.101831	-0.100806	-0.113628	0.316055	-0.681993	0.223473	-0.748806	0.511382	1	1	1	1	1	1	1	1	1	1	1	M
CCNA_01931	2076486	2077046	+	0.774566	0.067583	-0.63056	0.0764222	0.651507	0.121009	-0.07818	0.452318	0.406568	0.529627	0.958949	0.905523	1	1	1	1	1	1	1	1	1	1	1	1	K
CCNA_01932	2077043	2077861	+	0.926159	0.00031366	-1.01153	-0.0856869	0.896044	0.117525	-0.715878	0.0626407	0.378349	0.408465	0.674004	0.556792	1	1	1	1	1	1	1	1	1	1	1	1	#N/A
CCNA_01933	2077966	2078166	-	1.81343	0.297729	-2.29352	-0.77782	0.536052	0.432142	0.333261	0.437171	-0.678295	0.599081	1.94848	1.81407	0.00102739	1	3.31651e-06	1	1	1	1	1	1	1	0.000264657	0.000596138	#N/A
CCNA_01934	2078166	2078567	-	2.25819	0.83555	-2.16903	-0.746391	0.0217335	0.175041	0.000729709	-0.152578	-0.305466	1.93099	1.8643	2.52481	1.69403e-07	1	6.54301e-07	1	1	1	1	1	1	1.02649e-05	7.17064e-05	1.18861e-08	S
CCNA_01935	2078573	2078929	-	2.4099	0.740431	-2.48203	-0.812559	0.145333	0.191286	-0.461915	-0.507868	-0.616911	1.64766	1.4032	1.95235	1.88245e-09	1	1.03428e-09	1	1	1	1	1	1	9.86951e-05	0.0162126	1.09915e-06	S
CCNA_01936	2078937	2080163	-	1.46918	-0.645616	-2.42017	-0.30538	0.292024	0.106682	0.273368	0.45871	-0.733408	0.443745	1.96013	1.20784	0.0258168	1	2.1017e-07	1	1	1	1	1	1	1	8.91781e-05	0.440418	E
CCNA_01937	2080163	2081191	-	1.34053	-1.69286	-2.6021	0.431295	0.403382	0.258062	0.257372	0.402693	-0.537612	0.39954	2.32186	0.370938	0.184554	0.0138457	3.05484e-07	1	1	1	1	1	1	1	9.04094e-06	1	O
CCNA_01938	2081188	2081937	-	1.70887	-1.53615	-2.83651	0.408514	0.351732	0.108517	-0.790816	-0.5476	-0.612919	0.744222	1.43278	-0.211892	0.00268959	0.0548819	1.45731e-08	1	1	1	1	1	1	1	0.105288	1	O
CCNA_01939	2081930	2082319	-	2.13032	-1.31119	-2.99482	0.446693	0.175425	0.0607201	-1.05331	-0.938606	-0.744546	1.21035	1.19696	-0.17495	0.000185539	0.634257	7.97029e-08	1	1	1	1	1	1	0.39767	0.819637	1	S
CCNA_01940	2082316	2083785	-	2.28322	-0.056352	-3.17344	-0.833868	0.0595852	0.115588	-1.63874	-1.69474	-0.70589	1.51775	0.828813	0.656873	7.1665e-06	1	2.64726e-09	1	1	1	0.0123405	0.00737166	1	0.0272074	1	1	O
CCNA_01941	2083785	2084924	-	2.37386	0.209722	-2.7274	-0.563257	0.214273	0.288703	-1.678	-1.75243	-0.666503	1.49309	0.3829	0.303919	6.00417e-10	1	1.41725e-11	1	1	1	4.4898e-05	1.36638e-05	1	0.000916888	1	1	E
CCNA_01942	2084921	2085397	-	3.64788	1.59195	-3.67516	-1.61922	0.612863	0.398254	-2.64311	-2.4285	-0.425981	2.60904	0.606063	1.79976	4.96392e-15	0.000712288	5.88137e-15	0.000238515	1	1	5.197e-11	3.92648e-10	1	2.31235e-11	1	7.60817e-06	K
CCNA_01943	2085576	2086226	+	-1.69798	-0.869508	-0.300341	-1.12881	-0.0785608	-0.218319	-0.272453	-0.132695	-0.247726	-1.86714	-0.219839	-0.871027	1.7081e-06	1	1	0.56045	1	1	1	1	1	4.58568e-08	1	1	S
CCNA_01944	2086293	2086811	-	-0.33423	0.176869	0.41573	-0.095369	-0.27301	-0.168239	0.108895	0.00412444	0.23459	0.173369	-0.0722451	0.272863	1	1	1	1	1	1	1	1	1	1	1	1	V
CCNA_01945	2086909	2088006	-	-0.854166	-0.638159	0.873041	0.657034	-0.147155	-0.0387849	0.939222	0.830852	-0.238967	-0.945978	-0.172786	-0.77216	1	1	1	1	1	1	1	1	1	1	1	1	O
CCNA_01946	2088215	2089540	+	-0.966823	-0.952378	0.12143	0.106986	-0.24751	-0.226622	0.800289	0.7794	-0.702545	-1.42186	-0.0236861	-0.749443	1	1	1	1	1	1	1	1	1	0.000115641	1	1	J
CCNA_01947	2089668	2090129	+	-0.961436	-0.589826	0.632291	0.260681	-0.350713	-0.125175	1.16379	0.938256	-0.667009	-1.27773	-0.135506	-0.600156	1	1	1	1	1	1	0.33561	1	1	0.047621	1	1	O
CCNA_01948	2090363	2091514	+	-0.743873	-0.852007	-0.702571	-0.594436	0.248944	-0.149209	-1.37338	-0.975228	0.114094	-0.878723	-0.556716	-1.25951	1	1	1	1	1	1	0.00317686	1	1	1	1	0.040265	M
CCNA_01949	2091495	2091980	+	-0.437902	-0.764139	-0.758668	-0.432431	0.21328	0.0967335	-0.995566	-0.879019	1.37155	0.720367	1.13465	0.273779	1	1	1	1	1	1	1	1	0.0354399	1	0.680788	1	M
CCNA_01950	2092058	2093173	-	-1.6039	-1.17975	0.831077	0.406927	-0.114489	-0.0624704	1.49632	1.4443	-1.19731	-2.68672	-0.532067	-1.64934	8.41052e-05	0.537008	1	1	1	1	0.000992128	0.00279707	0.249645	6.44172e-12	1	5.25261e-05	J
CCNA_01951	2093252	2095621	-	-1.26944	-1.19676	0.501257	0.428571	-0.0792125	-0.0339859	0.538305	0.493079	0.409352	-0.780879	0.4464	-0.716371	0.00555822	0.0931183	1	1	1	1	1	1	1	1	1	1	M
CCNA_01952	2095782	2096969	-	-0.66925	-1.55726	-2.22928	-1.34128	0.612047	0.120902	-1.41837	-0.927222	0.576552	-0.704745	1.38747	-0.290691	1	0.00046448	1.36643e-09	0.0419013	1	1	0.00478287	1	1	1	0.00800159	1	M
CCNA_01954	2097480	2100176	+	0.417275	-0.149587	-0.0963125	0.47055	0.0410598	-0.0479169	-0.107194	-0.0182169	-0.255463	0.120752	-0.266344	-0.368015	1	1	1	1	1	1	1	1	1	1	1	1	J
CCNA_01955	2100319	2101740	+	2.49539	1.13687	-0.835108	0.523404	0.255296	0.0395476	-0.245423	-0.0296746	-0.110369	2.12972	0.479316	1.57664	1.96419e-09	1	1	1	1	1	1	1	1	1.82074e-07	1	0.00162886	O
CCNA_01956	2101765	2102505	+	2.13737	1.06608	-0.719773	0.351512	0.16564	0.0868891	0.0200867	0.0988374	0.0264234	1.99815	0.766283	1.74548	2.85356e-09	1	1	1	1	1	1	1	1	2.27352e-08	1	4.63707e-06	Q
CCNA_01957	2102616	2103425	-	-0.784728	0.172505	0.262549	-0.694684	-0.0826975	-0.0179171	0.249849	0.185069	-0.348194	-1.05022	-0.360894	-0.170472	1	1	1	1	1	1	1	1	1	0.613048	1	1	H
CCNA_01958	2103570	2103770	-	-2.20408	-1.81689	0.387693	0.000500467	0.042066	0.0432837	0.517982	0.516764	0.641173	-1.60497	0.771462	-1.08871	6.0691e-07	0.00046448	1	1	1	1	1	1	1	0.00245743	1	0.9599	H
CCNA_01959	2103849	2104289	+	-1.5068	-1.12801	0.621838	0.243054	-0.182594	-0.12449	0.610605	0.552501	-0.8627	-2.18691	-0.873933	-1.87746	0.00867579	1	1	1	1	1	1	1	1	4.42205e-07	1	5.64427e-05	E
CCNA_01960	2104350	2104862	+	-1.81859	-1.30798	0.882727	0.372109	-0.13326	-0.118215	0.665274	0.650229	0.0575548	-1.62778	-0.159899	-1.34966	5.05375e-08	0.0231997	1	1	1	1	1	1	1	2.20044e-06	1	0.00435689	#N/A
CCNA_01961	2104868	2106214	+	-1.82387	-0.808262	1.07577	0.0601657	-0.0228528	-0.0727405	1.36296	1.41285	-0.135652	-1.93667	0.151541	-0.583981	8.13671e-08	1	0.915486	1	1	1	0.00335415	0.00109845	1	7.59143e-09	1	1	#N/A
CCNA_01962	2106314	2106967	+	-1.42626	-0.669808	1.10678	0.350327	-0.0532616	-0.0698202	1.78515	1.80171	-1.02197	-2.39496	-0.343596	-0.943583	0.00663765	1	0.806892	1	1	1	6.48709e-06	5.5675e-06	1	9.42474e-10	1	1	O
CCNA_01963	2106904	2107542	-	-0.951913	-0.75747	0.727548	0.533104	-0.0322961	-0.165874	0.915307	1.04888	-0.384683	-1.3043	-0.196924	-0.788519	1	1	1	1	1	1	1	1	1	0.0176524	1	1	S
CCNA_01964	2107547	2107942	-	-1.00892	-0.505394	0.76135	0.25782	-0.577389	-0.0117814	0.231888	-0.333719	0.203915	-0.22762	-0.325546	-0.819159	1	1	1	1	1	1	1	1	1	1	1	1	C
CCNA_01966	2108222	2110945	+	0.621352	0.396851	0.673093	0.897594	-0.218468	0.044959	0.364832	0.101406	-0.493338	0.346481	-0.801599	-0.449707	1	1	1	1	1	1	1	1	1	1	1	1	F
CCNA_01967	2111017	2111514	+	0.521145	2.64813	-1.04273	-3.16971	-0.125489	0.0942368	-1.75074	-1.97047	-0.300293	0.34634	-1.0083	1.54558	1	5.53505e-12	1	3.2712e-14	1	1	2.77166e-06	9.82825e-08	1	1	1	6.37976e-05	S
CCNA_01968	2111609	2112478	+	5.79508	4.24944	-2.30049	-0.754841	2.04809	1.10771	-2.89616	-1.95577	-2.14505	1.60194	-2.74072	0.40101	2.19175e-15	1.77305e-11	1.00529e-05	1	0.00124421	1	4.83522e-08	0.000925673	8.05928e-05	0.0182744	3.07781e-07	1	S
CCNA_01969	2112556	2114394	-	-2.42517	-1.26069	0.21042	-0.954066	-0.209149	-0.180448	0.949422	0.920721	-0.814762	-3.03079	-0.0757601	-1.156	1.53076e-12	0.0526801	1	1	1	1	1	1	1	3.38307e-15	1	0.215238	J
CCNA_01970	2114516	2115277	-	-1.70197	-0.901634	0.130045	-0.670289	-0.165418	0.0109362	0.773419	0.597065	-0.531661	-2.06821	0.111712	-0.800858	3.73109e-06	1	1	1	1	1	1	1	1	3.83467e-09	1	1	G
CCNA_01971	2115417	2117381	+	-0.222705	-0.611617	0.194066	0.582978	0.135072	-0.0629509	-0.121525	0.0764982	0.103683	-0.254094	-0.211908	-0.760574	1	1	1	1	1	1	1	1	1	1	1	1	O
CCNA_01972	2117381	2118922	+	-0.3203	-0.531423	0.433797	0.64492	0.220755	-0.0961561	0.631572	0.948483	-0.15885	-0.699905	0.0389251	-0.396342	1	1	1	1	1	1	1	1	1	1	1	1	E
CCNA_01973	2118945	2119154	-	-0.0129804	0.644062	2.83469	2.17765	0.0160239	-0.399339	1.84462	2.25998	-0.0765306	-0.105535	-1.0666	-0.0232026	1	1	4.57819e-09	2.30255e-06	1	1	3.09789e-05	3.76973e-07	1	1	1	1	#N/A
CCNA_01974	2119270	2119866	+	0.282852	0.230875	-1.58309	-1.53111	0.172341	0.331073	-0.203586	-0.362318	-0.270943	-0.160432	1.10856	1.00836	1	1	6.78922e-05	0.000323884	1	1	1	1	1	1	0.742894	1	E
CCNA_01975	2119875	2120900	+	0.289746	-0.482068	-1.16214	-0.390321	0.231564	0.548648	0.709414	0.39233	-0.25194	-0.193758	1.61961	0.588894	1	1	0.214629	1	1	1	1	1	1	1	1.05933e-05	1	E
CCNA_01976	2120897	2121685	+	-0.173478	-0.90196	-0.81712	-0.0886384	0.0751671	0.295319	0.810534	0.590383	-0.177456	-0.426102	1.4502	0.252919	1	1	1	1	1	1	1	1	1	1	0.00317322	1	E
CCNA_01977	2121781	2122371	+	-0.691788	-1.49904	-0.150168	0.657086	0.0364753	0.103031	1.2635	1.19694	0.502588	-0.225676	1.91625	0.314178	1	0.00658555	1	1	1	1	0.136667	0.319987	1	1	6.03319e-06	1	#N/A
CCNA_01978	2122422	2123273	+	-1.19252	-0.728215	0.654128	0.189824	-0.233185	0.0793051	0.957155	0.644664	0.062715	-0.896619	0.365741	-0.441779	0.23223	1	1	1	1	1	1	1	1	1	1	1	S
CCNA_01979	2123444	2124148	+	-0.306227	-0.540273	1.55274	1.78679	-0.111702	-0.0838904	0.511457	0.483646	-1.27167	-1.4662	-2.31296	-2.76934	1	1	0.00980238	0.000629431	1	1	1	1	0.297963	0.0188384	8.44377e-07	7.55123e-09	K
CCNA_01980	2124219	2124986	-	-0.641656	0.0023689	0.0553478	-0.588677	-0.172449	-0.280418	0.891646	0.999615	-2.52702	-2.99623	-1.69072	-1.40794	1	1	1	1	1	1	1	1	5.11026e-10	3.21394e-12	8.59216e-05	0.0105198	G
CCNA_01981	2125014	2127191	-	-0.511016	-0.155216	0.259694	-0.096106	0.174609	0.0246719	-0.0897797	0.0601573	1.74485	1.05923	1.39538	1.21549	1	1	1	1	1	1	1	1	3.5229e-05	0.703598	0.0210314	0.234912	S
CCNA_01982	2127354	2128766	+	-1.37322	-1.0371	0.0896648	-0.246455	-0.162357	-0.0208572	0.183896	0.0423958	-0.45936	-1.67022	-0.365129	-1.38137	0.000270535	1	1	1	1	1	1	1	1	6.43147e-08	1	0.00028284	J
CCNA_01983	2128834	2130114	+	-1.89407	-0.43088	-0.375059	-1.83825	-0.214137	-0.039425	-0.0872257	-0.261938	-0.194705	-1.87464	0.0931288	-0.298326	1.4069e-06	1	1	6.31817e-06	1	1	1	1	1	1.41322e-06	1	1	C
CCNA_01984	2130172	2130435	-	0.229255	0.0812259	-0.902539	-0.75451	0.148862	-0.161402	-0.711389	-0.401125	1.35723	1.43762	1.54838	1.79101	1	1	1	1	1	1	1	1	0.615466	0.262513	0.214638	0.0412293	S
CCNA_01985	2130432	2132201	-	-0.637812	0.0386322	-0.223773	-0.900217	0.0823258	-0.0209984	0.306271	0.409595	-0.256077	-0.976215	0.273967	0.333597	1	1	1	1	1	1	1	1	1	1	1	1	S
CCNA_01986	2132287	2133483	-	0.111451	0.560797	0.763379	0.314032	0.262684	0.0461674	1.06897	1.28549	0.492695	0.341463	0.798286	1.31292	1	1	1	1	1	1	0.877464	0.0503352	1	1	1	0.0321438	M
CCNA_01987	2133480	2134322	-	-0.383679	0.0428548	1.11099	0.684457	0.282179	-0.17107	1.26678	1.72003	0.58489	-0.0809681	0.740683	0.954608	1	1	0.650519	1	1	1	0.053641	8.77086e-06	1	1	1	1	S
CCNA_01988	2134332	2135123	-	-0.514144	0.202783	0.818803	0.101876	0.200546	-0.0141242	1.03107	1.24574	0.232905	-0.481785	0.445169	0.662077	1	1	1	1	1	1	1	0.025934	1	1	1	1	M
CCNA_01989	2135120	2135599	-	-0.4475	-0.101338	0.809848	0.463687	0.146608	-0.176392	0.583823	0.906823	0.307281	-0.286827	0.0812551	0.156309	1	1	1	1	1	1	1	1	1	1	1	1	#N/A
CCNA_01990	2135602	2136621	-	-0.133629	0.0722995	1.14629	0.940358	0.497869	0.00635593	0.901695	1.39321	0.0698393	-0.561659	-0.174752	-0.108809	1	1	0.506266	1	1	1	1	0.00920929	1	1	1	1	M
CCNA_01991	2136675	2137313	-	0.172166	0.330286	0.252785	0.0946651	0.535729	-0.0696801	-0.256089	0.34932	0.719654	0.356092	0.21078	0.610746	1	1	1	1	1	1	1	1	1	1	1	1	M
CCNA_01992	2137316	2139679	-	0.517106	-0.0851468	0.460001	1.06225	0.661241	-0.0110347	-0.478513	0.193762	0.389355	0.245221	-0.549159	-0.623271	1	1	1	1	1	1	1	1	1	1	1	1	M
CCNA_01993	2139697	2140974	-	0.883836	0.330843	0.794836	1.34783	0.949139	-0.0191581	-1.06121	-0.0929099	0.411015	0.345711	-1.44503	-1.09503	1	1	1	0.061951	1	1	1	1	1	1	0.0124614	0.796241	M
CCNA_01994	2140916	2142115	-	0.310336	-0.279427	0.766733	1.3565	0.458135	0.0732428	0.792956	1.17785	0.207976	0.0601759	0.234198	-0.118472	1	1	1	0.0224596	1	1	1	0.283728	1	1	1	1	#N/A
CCNA_01995	2142103	2142948	-	-1.32605	-1.29719	0.880266	0.851401	-0.125199	-0.160158	1.50651	1.54147	0.427069	-0.773784	1.05331	-0.0837192	0.00464969	0.0238262	1	1	1	1	5.93478e-05	2.91735e-05	1	1	1	1	#N/A
CCNA_01996	2142908	2143687	-	-1.06672	-1.18604	0.724956	0.844275	-0.158847	-0.151987	1.21568	1.20882	0.0056607	-0.902213	0.496383	-0.53767	0.783335	0.283787	1	1	1	1	0.0743938	0.0884458	1	1	1	1	#N/A
CCNA_01997	2143739	2144305	-	-1.19532	-1.38366	0.515193	0.70353	-0.298827	-0.158433	0.800595	0.6602	0.00531371	-0.891181	0.290715	-0.934511	0.207175	0.0228821	1	1	1	1	1	1	1	1	1	1	J
CCNA_01998	2144332	2145072	-	-1.03996	-1.19643	0.335694	0.492164	-0.127479	-0.159136	0.848989	0.880647	-0.233785	-1.14627	0.27951	-0.757784	0.984507	0.160442	1	1	1	1	1	1	1	0.137486	1	1	F
CCNA_01999	2145250	2146188	-	-1.2853	-0.791457	-0.229261	-0.723102	-0.122811	-0.119047	0.550021	0.546257	-0.836924	-1.99941	-0.0576421	-0.730052	0.00349252	1	1	1	1	1	1	1	1	6.93694e-11	1	1	J
CCNA_02000	2146328	2147134	-	-1.00856	-0.158043	-0.159268	-1.00979	-0.188589	-0.0875679	-0.15895	-0.259972	-0.378939	-1.19891	-0.378621	-0.449096	1	1	1	1	1	1	1	1	1	0.0897309	1	1	J
CCNA_02001	2147447	2148097	+	2.32593	1.54076	-0.382878	0.402285	1.57301	0.0385422	-2.62851	-1.09404	-0.261953	0.490967	-2.50758	-1.00536	6.19746e-07	0.032132	1	1	0.0675326	1	1.37154e-08	0.856844	1	1	8.16941e-08	1	E
CCNA_02002	2148110	2148739	-	-0.538201	-0.289681	0.957875	0.709355	-0.311544	-0.113295	1.22362	1.02537	-0.0930023	-0.319659	0.172739	-0.00364738	1	1	1	1	1	1	0.459479	1	1	1	1	1	Q
CCNA_02003	2148907	2152338	-	-0.145567	-0.270581	1.54914	1.67416	0.0121987	-0.0226624	0.91209	0.946952	-0.633131	-0.790897	-1.27018	-1.5181	1	1	2.05166e-05	1.43208e-06	1	1	1	1	1	1	0.0258074	4.526e-05	L
CCNA_02004	2152374	2152463	-	0.291272	0.265309	0.717553	0.743516	-0.0143522	-0.143993	-0.259493	-0.129852	-1.56862	-1.263	-2.54567	-2.13636	1	1	1	1	1	1	1	1	0.042817	0.282269	3.59714e-06	0.000143929	#N/A
CCNA_02005	2152629	2153588	+	-0.833028	0.0491478	1.78536	0.903187	-0.265087	-0.131387	1.70217	1.56847	-0.415807	-0.983747	-0.498998	-0.318464	1	1	4.37509e-07	1	1	1	1.19706e-06	3.26099e-05	1	1	1	1	F
CCNA_02006	2153585	2154271	-	0.546141	-0.0355372	0.322928	0.904606	0.430647	0.146731	0.30021	0.584125	0.326245	0.44174	0.303527	0.121259	1	1	1	1	1	1	1	1	1	1	1	1	P
CCNA_02007	2154264	2155544	-	0.202905	-0.259881	0.578042	1.04083	0.222808	-0.0124833	0.392401	0.627693	0.232631	0.212728	0.0469901	-0.200408	1	1	1	1	1	1	1	1	1	1	1	1	M
CCNA_02008	2155544	2156875	-	0.182276	-0.304773	0.308262	0.79531	0.314994	-0.0554263	-0.0813926	0.289028	0.216308	0.0835895	-0.173346	-0.422693	1	1	1	1	1	1	1	1	1	1	1	1	J
CCNA_02009	2156875	2157291	-	1.90075	1.10139	-0.0720993	0.727256	1.90396	-0.0114037	-2.52462	-0.609251	0.0857385	0.0825233	-2.36678	-1.25398	0.000561725	1	1	1	0.00508206	1	1.01995e-06	1	1	1	7.64265e-06	0.415082	#N/A
CCNA_02010	2157310	2157570	-	1.3218	0.940814	-1.00258	-0.621595	0.171979	-0.0594093	-1.32701	-1.09562	0.20507	1.35489	-0.119353	0.88087	0.0150258	1	1	1	1	1	0.0148041	0.691288	1	0.00549179	1	1	S
CCNA_02011	2157570	2157989	-	0.98014	1.10168	-1.06454	-1.18609	-0.0600855	-0.00702076	-0.98918	-1.04225	-0.0734443	0.966781	0.00191915	1.11062	1	1	1	0.397157	1	1	1	1	1	1	1	0.628655	#N/A
CCNA_02012	2158098	2159777	-	-0.510066	0.257753	1.13586	0.368044	0.0267195	0.0483413	1.0895	1.06788	0.356043	-0.180742	0.309682	0.519094	1	1	0.237192	1	1	1	0.465694	0.703564	1	1	1	1	S
CCNA_02013	2159777	2160562	-	-0.0909913	0.227542	0.909264	0.590731	0.102375	0.188228	1.15558	1.06973	0.152362	-0.0410045	0.398679	0.437994	1	1	1	1	1	1	0.339703	0.922715	1	1	1	1	K
CCNA_02014	2160559	2161311	-	-0.604241	-0.0510802	1.88229	1.32913	0.0540512	0.0346098	2.57519	2.59464	-0.448408	-1.1067	0.244496	0.158806	1	1	9.75064e-07	0.0529513	1	1	1.42627e-10	1.10478e-10	1	0.395729	1	1	H
CCNA_02015	2161313	2162773	-	-0.568668	-0.175737	1.67369	1.28076	0.0383343	-0.00909915	1.87577	1.9232	-0.0540601	-0.661063	0.148017	-0.0186204	1	1	6.46692e-07	0.0157489	1	1	1.00899e-08	4.54786e-09	1	1	1	1	C
CCNA_02016	2162766	2164268	-	-0.856845	-0.414231	1.80154	1.35893	-0.324333	-0.00140001	1.99719	1.67426	0.312237	-0.220276	0.507889	0.0950585	1	1	6.03107e-06	0.0249133	1	1	1.87637e-07	4.91956e-05	1	1	1	1	C
CCNA_02017	2164265	2166325	-	-1.21846	-0.69783	1.59144	1.07081	-0.276678	-0.0125593	1.80047	1.53635	0.1774	-0.764382	0.386428	-0.298843	0.222804	1	0.000768878	1	1	1	1.9404e-05	0.00168516	1	1	1	1	C
CCNA_02018	2166334	2166639	-	-1.45884	-1.16867	1.31302	1.02286	-0.307928	0.046319	1.58039	1.22614	0.346453	-0.804456	0.613825	-0.601168	0.00679059	0.912593	0.0812951	1	1	1	0.000989805	0.229315	1	1	1	1	C
CCNA_02019	2166636	2167253	-	-1.47252	-0.887721	1.29327	0.708469	-0.384299	0.00800941	1.594	1.20169	0.37509	-0.713134	0.675816	-0.219914	0.000132365	1	0.014167	1	1	1	7.28198e-06	0.0857009	1	1	1	1	C
CCNA_02020	2167336	2167827	-	-1.16697	-0.299057	1.28726	0.419341	-0.658172	-0.0430431	1.04928	0.434154	-0.237914	-0.746714	-0.475887	-0.731901	0.584739	1	0.273056	1	1	1	1	1	1	1	1	1	C
CCNA_02021	2168059	2168298	-	-1.16339	-1.3864	1.43391	1.65691	-0.579502	-0.0222003	2.43973	1.88243	-0.275649	-0.859542	0.730175	-0.634025	0.590871	0.493567	0.0571353	0.0404586	1	1	9.78319e-07	0.00067916	1	1	1	1	#N/A
CCNA_02022	2168298	2169368	-	-1.57824	-1.01957	1.2407	0.682017	-0.453893	-0.0655374	1.64168	1.25332	0.405906	-0.718446	0.806888	-0.147139	0.000186058	1	0.135386	1	1	1	5.39808e-05	0.0856443	1	1	1	1	C
CCNA_02023	2169373	2171433	-	-1.65987	-0.980618	1.06442	0.385168	-0.5494	0.0391411	1.60841	1.01987	0.0416693	-1.0688	0.585662	-0.434097	5.74449e-07	1	0.962296	1	1	1	2.51168e-06	1	1	0.487828	1	1	C
CCNA_02024	2171439	2172758	-	-1.82218	-0.722801	0.849035	-0.250339	-0.743205	0.00115745	1.19092	0.446557	0.165335	-0.913635	0.50722	-0.216739	8.68899e-07	1	1	1	1	1	0.203818	1	1	1	1	1	C
CCNA_02025	2172762	2173028	-	-1.81947	-1.75149	0.683091	0.615111	-0.831595	0.00976739	1.56032	0.718957	-0.121678	-1.10955	0.755551	-1.00571	8.33028e-05	0.00166497	1	1	1	1	0.00279331	1	1	0.547442	1	1	#N/A
CCNA_02026	2173025	2173249	-	-1.5153	-0.829891	0.651721	-0.0336909	-0.483123	0.0539016	1.58203	1.04501	-0.672853	-1.70503	0.257458	-0.626334	0.00722889	1	1	1	1	1	0.0010342	1	1	0.000327038	1	1	#N/A
CCNA_02027	2173251	2173937	-	-1.79164	-0.747255	0.603019	-0.441367	-0.855419	-0.0844984	0.890712	0.119792	-0.0191374	-0.955359	0.268556	-0.3942	4.42585e-06	1	1	1	1	1	1	1	1	1	1	1	C
CCNA_02028	2173934	2174266	-	-1.66715	-1.45533	0.60155	0.389737	-0.771512	0.036667	1.36696	0.558783	-0.441751	-1.33739	0.323661	-1.16834	0.000244299	0.0303999	1	1	1	1	0.0225911	1	1	0.0356689	1	0.486049	S
CCNA_02029	2174263	2175513	-	-1.76032	-0.959059	0.709566	-0.0916913	-0.892105	-0.0599954	0.905632	0.0735221	0.200579	-0.667632	0.396645	-0.502419	1.75651e-06	1	1	1	1	1	1	1	1	1	1	1	C
CCNA_02030	2175516	2175911	-	-1.44724	-1.28154	0.650322	0.484624	-0.817877	-0.0923721	0.94382	0.218314	-0.0326622	-0.66202	0.260835	-0.92833	0.00441837	0.165507	1	1	1	1	1	1	1	1	1	1	#N/A
CCNA_02031	2175933	2176526	-	-1.71557	-1.21045	0.574243	0.0691142	-0.950133	-0.128695	0.900135	0.0786969	-0.385288	-1.15073	-0.0593959	-1.14115	3.67812e-05	0.456818	1	1	1	1	1	1	1	0.2921	1	0.489278	C
CCNA_02032	2176523	2177125	-	-1.56617	-0.545716	0.537743	-0.48271	-0.958346	-0.14111	0.778831	-0.0384053	0.0544196	-0.553402	0.295508	-0.109098	1.10022e-05	1	1	1	1	1	1	1	1	1	1	1	C
CCNA_02033	2177095	2177472	-	-1.72157	-1.13025	0.285993	-0.305326	-1.15355	-0.122833	0.472614	-0.558104	-0.323375	-0.891393	-0.136754	-1.14417	1.15018e-05	1	1	1	1	1	1	1	1	1	1	0.428333	C
CCNA_02034	2177948	2178961	+	3.21093	0.251379	-2.52276	0.436787	0.000218313	0.210443	-1.05597	-1.26619	-0.889094	2.32162	0.577702	0.618639	9.60901e-13	1	1.21218e-09	1	1	1	1	0.127465	1	6.45833e-09	1	1	C
CCNA_02035	2178958	2180166	-	0.488477	0.134097	0.266007	0.620387	0.718598	-0.0344342	-0.346448	0.406584	0.392199	0.162078	-0.220256	-0.0517246	1	1	1	1	1	1	1	1	1	1	1	1	M
CCNA_02036	2180650	2180928	-	0.208539	0.358398	0.0603434	-0.0895155	-0.0112635	-0.0648905	-0.608142	-0.554515	1.40437	1.62417	0.735883	1.15917	1	1	1	1	1	1	1	1	0.026591	0.000381666	1	0.486671	L
CCNA_02037	2181072	2183471	-	2.71336	0.897318	-1.22119	0.594856	0.109421	0.147862	-1.3164	-1.35484	0.221577	2.82552	0.126368	0.875825	9.18264e-13	1	0.117343	1	1	1	0.0148616	0.00732631	1	3.01614e-13	1	1	O
CCNA_02039	2183866	2185128	-	1.5255	0.30944	-0.840904	0.375155	0.0121833	-0.0269675	-0.359573	-0.320422	-0.12911	1.38421	0.352222	0.688629	0.000326958	1	1	1	1	1	1	1	1	0.00419247	1	1	O
CCNA_02040	2185464	2186132	+	-0.525043	-0.0888585	1.71805	1.28186	-0.12766	-0.0882766	1.3751	1.33572	-0.184506	-0.58189	-0.527447	-0.528029	1	1	1.09528e-06	0.0402476	1	1	0.00186722	0.005415	1	1	1	1	E
CCNA_02041	2186211	2186852	-	3.19787	1.93949	-1.83154	-0.573157	0.10356	0.141127	-1.32083	-1.3584	-0.367529	2.72678	0.143177	1.94154	3.64536e-17	2.178e-09	1.86422e-09	1	1	1	0.00124408	0.000460227	1	3.83944e-15	1	9.7186e-10	O
CCNA_02042	2187021	2188385	-	-1.69242	-1.4497	-0.161092	-0.40381	-0.076543	-0.175442	0.132383	0.231282	-0.602477	-2.21835	-0.309002	-1.58326	1.99155e-07	0.000307563	1	1	1	1	1	1	1	1.05158e-11	1	5.23797e-06	O
CCNA_02043	2188693	2190144	-	-0.0549559	-0.00894832	0.0310147	-0.0149929	0.0999246	0.085025	0.387557	0.402457	0.175846	0.0209658	0.532389	0.438415	1	1	1	1	1	1	1	1	1	1	1	1	G
CCNA_02044	2190154	2190723	-	-0.0182853	0.381915	-0.140533	-0.540733	-0.010264	0.132775	0.00687629	-0.136163	-0.0263231	-0.0343445	0.121086	0.370226	1	1	1	1	1	1	1	1	1	1	1	1	G
CCNA_02045	2190729	2192279	-	-0.282491	0.235509	-0.0136719	-0.531673	-0.0766215	-0.241113	-0.200576	-0.0360842	0.656693	0.450823	0.469789	0.946411	1	1	1	1	1	1	1	1	1	1	1	1	#N/A
CCNA_02046	2192516	2192854	+	-0.311106	-2.7062	-0.671664	1.72343	-0.0418766	-0.117457	-0.0665503	0.00902983	0.286746	0.0175161	0.891859	-1.69688	1	3.94212e-06	1	0.0202201	1	1	1	1	1	1	1	0.018236	E
CCNA_02047	2192898	2194307	+	-1.14966	-1.46975	0.0509015	0.370991	0.169364	-0.107312	0.00259702	0.279273	1.42876	0.109735	1.38046	0.0180169	0.378614	0.00389287	1	1	1	1	1	1	0.00519393	1	0.0137001	1	E
CCNA_02048	2194602	2196782	+	-3.58854	-2.21443	0.761604	-0.612497	-0.277208	-0.165914	0.00673326	-0.104561	1.46354	-1.84779	0.708665	-1.33986	6.10848e-16	3.36723e-09	1	1	1	1	1	1	0.00201304	1.72934e-07	1	0.0122436	P
CCNA_02049	2196860	2197255	-	0.587011	0.569284	-0.247076	-0.22935	0.139729	0.010321	-0.80835	-0.678942	0.133834	0.581115	-0.427439	0.131524	1	1	1	1	1	1	1	1	1	1	1	1	S
CCNA_02050	2197425	2198894	+	-1.74693	0.0199525	1.32777	-0.439113	-0.153622	-0.0648853	1.22189	1.13315	-0.0317746	-1.62508	-0.137651	-0.0528132	3.17836e-08	1	0.00193292	1	1	1	0.0299063	0.241655	1	3.97868e-07	1	1	Q
CCNA_02051	2198894	2200246	+	-1.19522	0.240616	1.46003	0.0241914	0.0702813	0.0139546	1.46117	1.51749	-0.813548	-2.07905	-0.812409	-0.585747	0.20127	1	0.00235194	1	1	1	0.00141802	0.000493667	1	1.81627e-08	1	1	Q
CCNA_02052	2200445	2202532	+	-0.364745	-0.259589	2.64737	2.54222	-0.0685309	-0.129892	1.94176	2.00312	-0.442079	-0.738293	-1.14769	-1.27739	1	1	2.84125e-14	1.39292e-13	1	1	1.31566e-09	4.3664e-10	1	1	0.236858	0.00860857	L
CCNA_02053	2202810	2203127	+	-0.202558	-0.208295	0.87535	0.881086	-0.189877	-0.187693	2.52108	2.51889	-1.24911	-1.26179	0.396616	0.376014	1	1	1	1	1	1	5.83802e-09	1.73489e-08	0.101296	0.0699148	1	1	#N/A
CCNA_02054	2203400	2204932	-	-1.04313	-0.390709	0.0234939	-0.62893	-0.104099	-0.0438731	-0.60686	-0.667086	0.764492	-0.174541	0.134139	-0.212697	0.894631	1	1	1	1	1	1	1	1	1	1	1	#N/A
CCNA_02055	2205060	2205386	-	-0.369609	-0.472922	0.0717386	0.175052	0.0132791	0.0462445	0.829013	0.796047	0.186432	-0.196456	0.943706	0.424539	1	1	1	1	1	1	1	1	1	1	1	1	S
CCNA_02056	2205383	2206108	-	-0.702528	-0.196555	0.302053	-0.20392	0.0421798	0.00102855	0.463255	0.504406	-0.253549	-0.998257	-0.0923472	-0.28993	1	1	1	1	1	1	1	1	1	1	1	1	O
CCNA_02057	2206163	2207611	+	0.34849	0.37032	-0.055292	-0.0771225	0.105387	-0.0900748	-0.0677903	0.127671	1.1796	1.4227	1.1671	1.62749	1	1	1	1	1	1	1	1	0.810146	0.0945559	1	0.0308182	S
CCNA_02058	2207608	2208831	+	0.0199734	-0.0447953	-0.0512401	0.0135286	-0.00966124	0.146081	0.220295	0.0645528	0.388006	0.417641	0.659541	0.468665	1	1	1	1	1	1	1	1	1	1	1	1	S
CCNA_02059	2208899	2209894	-	-0.873739	-0.435412	-0.735492	-1.17382	0.00026497	0.0603988	-1.096	-1.15613	-0.308019	-1.18202	-0.668525	-1.16433	1	1	1	0.231168	1	1	0.448915	0.153682	1	0.0818215	1	0.130754	J
CCNA_02060	2209891	2210274	-	-1.16494	-1.03304	-0.876008	-1.00791	-0.09988	0.0619756	-0.845098	-1.00695	-0.046938	-1.112	-0.0160278	-1.11104	0.40615	1	1	1	1	1	1	1	1	0.476763	1	0.601406	D
CCNA_02061	2210438	2211667	+	0.667129	-1.06795	-4.78993	-3.05485	0.134485	-0.0176693	-3.84062	-3.68846	-0.562169	-0.0295254	0.387142	-0.663134	1	1	2.05551e-16	1.1489e-11	1	1	1.94668e-14	5.24541e-14	1	1	1	1	S
CCNA_02062	2211778	2213484	-	-0.0782893	-0.27628	1.41706	1.61505	0.037404	-0.00345734	1.3318	1.37266	-1.31254	-1.42823	-1.3978	-1.67062	1	1	0.000290293	2.98909e-06	1	1	0.00333276	0.0012573	0.00734961	0.000175052	0.000712926	7.45363e-07	L
CCNA_02063	2213567	2214496	-	0.638301	0.164645	-0.109137	0.36452	0.551533	-0.0291126	-0.859309	-0.278664	0.259086	0.345854	-0.491086	-0.297329	1	1	1	1	1	1	1	1	1	1	1	1	M
CCNA_02064	2214597	2215493	-	0.868798	0.828723	-1.48686	-1.44679	0.464512	-0.0236646	-3.38251	-2.89433	0.653759	1.05804	-1.24189	-0.389502	1	1	0.0287275	0.0686703	1	1	4.86489e-11	2.8212e-09	1	0.778318	0.487049	1	M
CCNA_02065	2215780	2217882	+	0.0352591	0.416527	-0.0541357	-0.435403	-0.00935023	-0.0583048	-0.760871	-0.711916	-0.407496	-0.362887	-1.11423	-0.6394	1	1	1	1	1	1	1	1	1	1	0.645097	1	E
CCNA_02066	2218017	2218730	-	-1.29699	-0.873024	1.22734	0.803381	-0.0626326	-0.161571	1.14171	1.24065	-0.285561	-1.51991	-0.371191	-1.08264	0.100157	1	0.272023	1	1	1	0.502771	0.190463	1	0.00280399	1	1	#N/A
[truncated: 2,086 more rows]

## Sheet: TSS detection
Position	Coverage																Position	Coverage
MstCTfw	MstCTfw	MstCTrev	MstCTrev	MstCUfw	MstCUfw	MstCUrev	MstCUrev	MswCTfw	MswCTfw	MswCTrev	MswCTrev	MswCUfw	MswCUfw	MswCUrev	MswCUrev		PstCTfw	PstCTfw	PstCTrev	PstCTrev	PstCUfw	PstCUfw	PstCUrev	PstCUrev	PswCTfw	PswCTfw	PswCTrev	PswCTrev	PswCUfw	PswCUfw	PswCUrev	PswCUrev
121.055	181	180.881	42	121.121	66	1147.02	89	121.173	75	1147.09	32	121.045	89	1147.13	39		120.387	155	5034.99	231	120.479	119	1148.06	107	120.39	100	1148.1	117	120.553	114	1148.04	127
3189.11	526	5033.02	57	922.852	54	4947.74	77	950.919	37	5032.74	46	951	51	4948.13	38		3188.71	1166	5035.07	231	921.553	179	4948.6	90	921.259	143	4929.02	68	921.547	172	4948.49	197
4798.02	1636	5051.02	46	950.926	68	8657.99	150	3189.21	66	5050.98	51	3189.33	43	5133.45	49		4001.17	60	5053	226	3188.65	953	5035.02	189	3188.61	282	4948.44	170	3188.71	212	5035.03	213
4900.68	443	5186	83	1640.69	36	8900.78	36	4798.04	988	5133.38	32	4798.03	694	5186.04	50		4797.43	2519	5135.52	137	4797.4	2622	5052.99	183	4001.07	74	5034.99	266	4797.45	2987	5035.08	216
4906.2	269	8847.02	107	3189.24	103	9048.3	33	4900.65	353	5186.02	100	4900.33	224	5186.12	51		4899.82	4484	5136.06	104	4899.77	4563	5136.06	111	4797.46	3129	5053	273	4899.68	3014	5052.98	279
4915.33	229	13731.7	41	4798.01	368	9543	37	4915.48	170	8658	125	4915.96	120	8658.01	160		4905.2	807	5188.09	201	4906.2	634	5188.08	195	4864.84	68	5135.51	177	4905.19	666	5136.14	111
4944.23	65	14621.5	55	4900.33	101	19787	350	4925.55	31	19787	166	4968.6	79	19786.7	296		4915.17	361	8848.27	63	4914.68	330	8848.3	69	4899.72	3373	5176	67	4913.31	169	5187.97	265
4958.87	77	18065.9	55	4907.16	61	20776.9	190	4944.52	33	20776.8	84	5019.64	179	20777.2	96		4930.33	82	14622.5	87	4930.16	109	14622.8	89	4905.19	835	5187.95	254	4943.23	144	8659.98	295
4968.35	197	19787.7	78	4915.9	89	23600.5	309	4968.48	84	21659.9	36	5025.94	62	23600.5	529		4931.68	94	18067	98	4931.53	110	18066.8	123	4914.68	227	8660	239	4957.35	124	8903	84
4982.5	40	20776.7	362	4968.74	53	23605.7	47	4985.21	34	23600.4	287	5037.36	53	23605.7	53		4943.21	112	19788.8	286	4942.44	95	19788.9	267	4930.11	65	19788.8	402	4967.22	259	18066.8	75
4997.25	64	22190.6	37	5019.55	58	23615.7	195	4997.31	32	23615.7	99	5051.03	91	23615.7	270		4957.4	122	20777.8	245	4957.4	126	20777.9	201	4942.78	161	20777.7	351	5017.89	234	19788.7	377
5019.78	163	23600.4	313	5051.26	54	30202.2	49	5004.76	29	26660.1	37	5060.49	37	26660	48		4967.22	262	23601	310	4967.74	252	23601	309	4957.91	120	23601.1	523	5020.56	167	20777.8	365
5025.05	56	26483.5	41	5061.13	30	34953.8	138	5019.66	209	29419.1	35	5141.38	37	30201.9	102		4982.11	61	26660.2	65	5015.5	151	26660	79	4967.32	306	23616.5	176	5050.19	131	23601.1	594
5037.21	53	26660.2	96	7973.38	253	35036	57	5029	44	34953.8	55	5479.86	49	34953.4	51		5015.41	173	32707.6	108	5020.39	230	29931	114	4980.89	66	25847.3	71	5124.85	136	23616.6	232
5051.24	168	36035.6	52	8117.29	70	38043.1	136	5038.12	42	36035.3	33	7973.51	245	37343	42		5024.46	136	35974	97	5031.11	66	30005.8	109	5020.45	189	26659.8	68	5139.89	75	25847.2	86
5061.07	95	36119.9	37	8172.69	32	38161.2	42	5051.11	130	36664.6	37	8117.26	57	37848.5	54		5032.85	89	36036.7	61	5050.13	231	30171.5	126	5025.72	174	37344.1	67	5479.19	340	26660.3	80
5125.78	51	36413.6	40	8183.94	31	38468.7	42	5060.78	79	36754.1	34	8379.51	57	38042.9	88		5044.74	55	36341.3	84	5059.09	99	30213.8	75	5050.28	200	37849.5	72	6672.3	74	30202.6	111
5141.48	61	36664.7	48	8202.25	65	38522.7	65	5065.66	35	37343.8	32	8439.4	50	38161.6	168		5050.29	221	36412.9	67	5064.81	104	30263.9	86	5059.47	76	38044.3	292	7972.66	980	32707.6	82
5480.1	127	36755.7	42	8249.47	34	38600.2	60	5067.48	31	37848.6	70	8446.3	37	38469.4	68		5058.89	96	36501.2	61	5093.15	75	30268.6	91	5063.65	88	38162.6	408	8016.83	69	38044.1	286
6183.08	50	36778	56	8312.35	40	38605.6	42	5085.06	34	38043.1	98	8495.64	47	38499.4	61		5064.95	84	36755.7	97	5124.92	231	30351.9	132	5124.64	165	38381.2	91	8201.92	98	38162.6	432
11463.2	419	37203.1	39	8353.34	32	38678.2	36	5094.5	40	38161.3	304	8498.02	45	38522.7	146		5125.05	208	36839.6	84	5139.54	115	30393.7	81	5139.6	90	38427.2	151	8439.39	74	38381.4	102
32809	295	37252.9	41	8380.11	84	38703.7	347	5141.78	46	38192.1	33	8641.2	44	38577.2	41		5139.45	133	37344.3	71	5158.27	105	30408.6	65	5160.33	69	38446.5	192	8713	99	38427.5	121
36412.1	40	37343.8	85	8416.3	46	38744	8971	5479.85	39	38272.3	40	8655.54	41	38600.3	98		5158.31	75	37525.8	56	5479.05	569	30417.9	145	5479.16	391	38457	71	8725.51	68	38446.5	147
36825.2	37	37848.2	117	8428.21	34	39501.4	35	7973.55	98	38428.6	44	8667.51	80	38605.4	71		5169.03	60	37721.9	60	5580.78	68	30423.2	66	6584.01	69	38471.8	118	8743.01	84	38471.9	103
36954.1	58	38043	220	8439.77	75	41913.8	185	8379.75	40	38446.1	39	8713.2	40	38664.3	38		5479.06	653	37746	70	5966.74	94	30434.4	76	7972.62	588	38498	65	8743.98	82	38523.9	174
37016.7	50	38103.7	37	8446.07	43	45769.8	32	8440.49	39	38454.9	31	8727	65	38678.3	44		5526.7	61	37766.6	86	6285.5	74	30452.1	96	8201.03	92	38523.4	205	8777.92	86	38600.6	238
38255.7	45	38161.2	219	8460.64	50	46000.9	612	8446.58	38	38467.7	94	8744.91	45	38703.8	396		5580.4	74	37796.2	60	6434.81	84	30495.2	172	8712.9	73	38600.5	274	8812.22	69	38680.3	79
38519.9	87	38170.8	45	8494.65	93	46194	140	8495.04	52	38479.8	52	8761.38	99	38743.8	16161		5966.71	100	37849.3	92	6583.68	65	30518.6	125	8743.08	80	38675.5	69	8922.87	70	38703.7	2111
38540.3	142	38271.5	46	8506.52	58	51129.5	48	8506.09	32	38481.6	42	8779.67	43	41913.9	70		6024.95	57	37861.9	62	6672.12	76	30553.1	113	8921.7	71	38703.8	2555	8972.14	137	38745	17376
49061.9	67	38357.7	39	8527.66	47	55333	635	8641.07	29	38499.1	56	8866.98	62	42943.3	39		6225.81	58	38044.3	250	7972.25	202	30564.8	81	8972.44	124	38745.2	21338	9039.61	99	39940.8	216
49066.8	56	38383.2	49	8539.86	43	58010.4	154	8654.84	45	38522.8	267	8911.41	59	46000.9	1010		6232.2	55	38162.6	431	8744.72	65	30602.9	92	9041.75	69	39940.6	246	9046.03	101	41402.7	91
49318.8	46	38393.2	61	8602.17	36	58082	40	8667.16	83	38532	49	8916.86	52	46194	127		6285.76	62	38173.4	73	8971.97	75	30674.2	78	9046.07	86	41402.9	85	9098.36	92	41915.3	644
49362.2	44	38425.6	70	8608.18	33	58133.3	39	8693.78	41	38555	34	8923.08	66	50810.8	60		6435.74	61	38298.8	68	9351.65	170	30686.7	301	9098.69	72	41915.2	567	9177.39	93	44185.5	124
49418.5	45	38444.9	110	8629	31	58442.6	39	8713.11	37	38580	52	8940.54	61	51130.2	104		6540.65	66	38331.7	63	9443.34	65	30713.5	80	9351.47	388	42697.6	89	9279.03	71	45774.1	91
51050.8	52	38455.8	88	8641.12	76	58627.9	1632	8726.84	67	38594	29	8971.67	70	51157.1	88		6584.05	64	38337.9	85	9501.55	73	30718.2	67	9399.32	74	42959.9	69	9351.45	490	45922.5	110
52211	49	38467.8	196	8655.28	47	60384.5	44	8760.92	110	38600.7	121	9003.88	72	51169.8	52		6672.76	75	38348.8	111	10092.9	70	30755.1	135	9423.72	107	44185.5	113	9398.98	94	45987.6	70
73679.2	172	38479.8	125	8667.56	126	60391.6	34	8780.34	29	38636.7	31	9014.04	45	55333	574		7972.68	81	38360	119	10177.2	93	30810.4	86	9443.02	145	45774	77	9423.57	107	46001.8	5302
76112.7	91	38493.8	68	8693.49	71	60788.5	75	8814.03	29	38649.2	42	9043.18	68	58010.2	185		8017.15	79	38367.2	67	11462	752	30882.4	74	9500.93	187	45922.2	109	9443.03	158	46195.1	206
76149.2	173	38499	131	8712.82	73	60844	30	8867.34	35	38650.2	45	9047.23	130	58627.9	1151		9351.61	69	38372.8	70	14197.3	87	30889.1	152	9519.91	69	46001.8	5258	9500.91	236	48696.8	78
76183.5	72	38522.7	427	8726.66	175	60889	45	8886.95	43	38664.3	48	9058.61	36	60384.9	72		11462.1	869	38375.9	61	23737.4	78	30897.7	83	9901.58	86	46195.3	112	9519.84	95	48959.1	529
82164.3	81	38528.8	69	8745.04	46	60932.4	46	8922.52	59	38677.8	64	9060.58	41	60788	56		14196.9	75	38381.1	239	29958	92	30904.8	103	10092.5	122	48696.3	121	9901.32	105	50811.4	115
84062	81	38555.2	60	8760.89	263	60971.1	33	8933.33	33	38680.5	30	9098.45	42	60817.3	36		23737.6	87	38390.5	77	31117	362	30922.2	69	10178.2	132	48959.3	387	10092.7	151	51129.8	94
88950	275	38565.4	40	8779.8	55	61030.7	32	8940.69	64	38687.9	30	9130.64	44	60844.7	50		32807.7	478	38406.5	59	31259.9	148	30960.8	231	11462	167	50811.2	145	10177.2	250	51158.1	77
90171.2	37	38573	46	8804.7	63	61062	46	8972	69	38703.7	845	9142.48	42	60932.6	52		36367.8	58	38413.9	57	32615	138	30975.3	104	14197.2	584	51130	117	10970.8	70	52172.6	156
97470	52	38582.6	63	8813.59	78	61104.2	33	9030.03	31	38710.7	43	9184.05	40	61138.1	55		36952.1	84	38427.5	386	32807.6	756	30981.5	171	23737.6	83	51158	82	11463.6	77	52185.7	123
97817.4	73	38591.8	40	8821.24	33	61138.3	47	9039.96	45	38743.7	27351	9273.71	75	61143.4	276		37015	65	38436.8	98	36367.7	74	30988.2	111	32807.5	369	52172.7	192	14197.2	707	55333.2	602
98379.5	66	38594.2	45	8822.74	35	61143.9	167	9045.89	66	39940.3	31	9276	62	61227.6	49		38253.7	94	38446.5	343	36952	69	31028.7	105	38253.5	65	52185.8	119	23737.7	100	58011.1	377
116053	71	38600.2	293	8832.33	46	61214	31	9058.41	49	41913.9	72	9281.26	38	61385.1	40		38346.1	59	38457.1	247	37015	75	31042.2	99	38518	182	55333.2	632	32807.6	481	58629	1122
120722	87	38607.8	80	8837	49	61227.3	53	9065.49	43	42943.2	29	9308.7	37	61392.5	42		38410.2	85	38470.4	167	38253.8	115	31069.1	404	38538.6	254	58011.1	398	38253.9	69	60385.2	188
125563	55	38636.6	53	8842.83	36	61294.9	42	9098.16	45	44185.7	29	9315.47	36	61399.4	75		38463.6	63	38478.8	113	38393.3	69	31088	150	47661.1	107	58629	983	38518	160	61144.9	353
131151	83	38646.9	52	8849.2	35	61345.6	49	9145.15	33	45770.9	50	9352	64	61507	93		38518	247	38499.7	124	38410.3	97	31123	211	49059.2	197	60385.3	170	38538.3	225	61295.4	70
131920	120	38650.7	66	8856.65	31	61384.6	52	9147.9	31	45984.9	40	9424.63	54	61762	614		38538.5	325	38523.4	340	38518	313	31177.5	140	60579	77	61144.9	309	47661.1	111	61762.8	503
140264	116	38667.5	58	8866.42	86	61399.8	72	9185.24	34	46001	1903	9443.51	136	64486	172		42676.8	61	38531.5	65	38538.6	359	31206	72	60843.8	89	61295.5	74	49059.5	186	64486.4	376
141602	71	38677.5	167	8886.66	80	61465.1	34	9186.35	37	46194	85	9488.17	54	83949.9	375		49059.3	302	38558.6	84	47661.2	100	31210.3	104	61341	139	61762.9	398	60579	126	67915.3	123
142654	199	38687.8	81	8890.61	44	61506.6	122	9196.73	30	47066.8	29	9503.03	63	84931.2	39		49318.8	60	38578.7	64	49059.3	216	31222.2	84	61858.1	96	64486.3	501	60843.8	94	69083.9	72
143960	222	38703.6	1644	8897.53	51	61675.1	36	9204.53	34	48957.4	38	9519.9	39	84955.5	44		52210.1	173	38583.8	81	52210.2	124	31261.3	74	73678.6	76	67915.3	151	61341	151	76990.5	126
144430	81	38710.2	52	8910.11	61	61741.1	62	9275.61	44	50810.9	56	9661.67	36	85005.9	422		73678.6	175	38589.4	80	73679.2	131	31296.1	94	76111.8	1700	76990.3	103	61858	104	81226.6	87
150901	41	38733	43	8916.55	56	61761.9	569	9281.3	47	51006.4	30	9666.23	43	94000	91		76112.3	2484	38600.5	809	76112.2	3742	31311.1	114	76148	2067	81226.8	82	73678.5	110	83951.3	1110
158297	842	38744.1	35204	8923.04	121	64486	127	9314.51	35	51041.3	29	9734.99	118	96537.9	63		76131.9	60	38648.1	120	76131.9	74	31389.3	192	76164	74	83951.2	1166	73679.2	82	84887.8	72
158523	48	39940.3	42	8933	60	83950	305	9352.49	71	51130.9	43	9757.07	41	96582.9	226		76148	2631	38653.6	94	76148	3007	31399.3	76	76183.7	393	84892.8	73	76111.9	1920	84900.9	69
161241	104	41913.9	71	8940.5	111	85006	149	9393.76	33	51157.5	45	9775.6	62	101896	72		76164.3	77	38666.7	148	76163.7	103	31422.8	219	76305.2	287	84929	105	76148	2311	84928.8	87
162281	62	42079	41	8971.77	110	93999.8	68	9401.13	38	52183.7	32	9833.98	47	103348	95		76183.6	397	38675.3	196	76183.7	497	31435.5	154	82162.9	77	85006.3	1323	76163.9	75	85006.3	1416
163342	474	42957.6	51	8987.71	31	94039.1	35	9424.79	66	55333	431	9866.66	50	111637	306		76240.9	74	38680	362	76305.1	156	31449.9	224	84061	141	85227.2	73	76183.8	370	86879.8	82
163371	61	45770.3	76	8996.97	36	94554.9	33	9443.38	125	58010.1	219	9956.54	54	118456	54		76304.9	168	38687.5	74	84061	173	31467.6	70	88948.6	251	88712.3	75	76305.2	205	88712.8	69
163418	38	45985.1	48	9004.09	70	96538.1	122	9462.86	36	58627.9	1006	10074.6	37	118456	57		84061.1	204	38692.8	135	88948.8	206	31506.8	100	90636.4	261	94001.7	68	82163.1	96	94000.1	87
164213	44	46000.9	3527	9014.71	55	96571.1	31	9488.46	37	60385	75	10092.6	37	119183	36		88948.8	279	38703.8	5809	90636.4	235	31567.3	200	96509.1	461	94557	98	84061.1	133	94001.2	86
164999	57	48200.8	57	9030.09	35	96582.9	479	9501.71	79	61143.8	50	10178	62	120068	43		90636.2	72	38710.8	128	96509.1	329	31604.5	169	97816.3	66	94557.1	99	88948.7	221	94557	90
165491	329	48295.9	37	9046	142	103348	120	9519.76	45	61227.6	34	10178.2	63	120081	51		95084.3	55	38722.6	100	96919.7	73	31611.7	84	116053	100	95632	77	90636.4	353	96265.6	284
165620	111	48695.1	54	9055.19	31	111637	272	9539.61	31	61295.2	33	10968.6	52	120094	158		96509.1	302	38734.4	129	97816.2	84	31634.8	200	120722	71	96265.6	212	96509	711	96310.2	264
166605	288	48957.9	37	9060.26	72	118456	44	9661.55	29	61506.7	42	10973.6	87	120674	57		97816.3	73	38745.4	34901	116053	113	31641.9	186	125562	69	96310.2	242	116053	132	96538.8	362
166633	40	50068.1	55	9066.45	69	120070	50	9665.86	42	61762	310	11022.9	106	124281	149		98378.9	58	39940.9	339	116833	72	31657.9	109	127852	131	96538.8	299	120722	106	96573	223
168222	38	50811	68	9085.16	43	120094	148	9735.57	104	63164.8	32	11049.2	42	135438	46		116053	132	41915.2	96	120722	97	31704	71	131150	93	96573	169	127851	152	96583.9	1258
170740	550	51026.1	53	9098.36	87	120674	42	9774.74	50	64485.9	228	14198	876	135445	552		120722	84	42080.2	55	125562	79	31754.4	82	134895	171	96583.9	925	131150	96	101897	82
170747	606	51041.6	47	9113.22	50	124281	135	9833.66	50	69082.5	33	14407.7	38	136140	150		125562	131	42698.2	110	131151	100	31808.9	85	135126	108	101897	94	134895	160	111637	802
170944	63	51051.8	43	9129.15	62	127883	50	9867.15	33	83949.8	179	32809.1	553	140908	49		125562	134	42926.6	70	136693	76	31821.5	208	140263	398	111637	886	135126	113	113034	116
171309	38	51130.2	200	9132.67	33	130323	49	9901.6	38	85006	225	36954	51	140952	68		131151	93	42948.4	63	140263	309	31846.2	158	140972	641	113034	155	140263	454	118456	210
171336	41	51157.2	82	9143.05	39	134886	30	9956.69	49	85059.5	61	38238	110	140974	62		136693	92	42959.9	73	140972	147	31876.8	95	142653	259	118456	217	140972	933	120096	163
[truncated: 2,577 more rows]

## Sheet: Functional roles
Proteases	Ribosome	ATP synthesis	sRNAs	AbR	Chaperones	Transporters			Regulators		AA					Redox			Hypothetical
[truncated: 147 more rows]
